# Supplementary material for: The p97-UBXD8 complex regulates ER-Mitochondria contact sites by altering membrane lipid saturation and composition
Source: Nat Commun. 2023 Feb 6;14:638. doi: 10.1038/s41467-023-36298-2 (PMC9902492; doi:10.1038/s41467-023-36298-2)
Supplement: Supplementary file 4 — Supplementary Dataset 1 [file 41467_2023_36298_MOESM4_ESM.xlsx]

## Sheet: Proteome of PNS
Proteome of Post Nuclear Supernatants
Gene Symbol	Uniprot ID	Gene Description	Peptides	WT repeat 1	WT repeat 2	WT repeat 3	UBXD8 KO repeat 1	UBXD8 KO repeat 2	UBXD8 KO repeat 3	logFC (WT vs UBXD8 KO)	P.Value	adj.P.Val	Std.Err
DDR2	Q16832	DDR2_HUMAN Discoidin domain-containing receptor 2	9	237.53	311.701	367.94	1406.27	1819.77	1691.68	-2.47015	5.95328e-07	0.000233879	0.0565391
SQLE	Q14534	ERG1_HUMAN Squalene monooxygenase	5	449.755	442.926	532.834	1901.36	1920.15	1624.24	-1.94026	9.36138e-08	0.000117891	0.0654916
DAB2	P98082	DAB2_HUMAN Disabled homolog 2	1	83.4834	86.8185	81.924	291.498	229.858	255.822	-1.67669	3.11238e-07	0.000213792	0.0608459
FDFT1	P37268	FDFT_HUMAN Squalene synthase	1	123.225	69.4942	82.6402	373.672	234.76	155.024	-1.47484	0.00218828	0.0140473	0.0679824
CHTF8	P0CG12	CTF8A_HUMAN Chromosome transmission fidelity protein 8 homolog isoform 2	2	64.2953	42.023	71.3097	175.295	129.155	129.845	-1.38482	0.000213686	0.00372763	0.0557011
SET	Q01105-2	SET_HUMAN Isoform 2 of Protein SET	1	322.112	38.6413	161.362	567.079	178.778	312.446	-1.37577	0.108254	0.199991	0.138069
POMP	Q9Y244	POMP_HUMAN Proteasome maturation protein	2	151.853	122.022	138.433	433.931	305.212	271.136	-1.33678	6.56035e-05	0.00196761	0.0812887
ACTN4	K7EJH8	K7EJH8_HUMAN Alpha-actinin-4 (Fragment)	1	169.529	151.639	183.516	392.686	420.921	404.261	-1.3341	2.98092e-07	0.000213792	0.109426
ABHD3	Q8WU67	ABHD3_HUMAN Abhydrolase domain-containing protein 3	1	62.2254	67.551	62.0179	128.748	148.79	140.602	-1.21127	6.16185e-07	0.000233879	0.0565461
METAP2	P50579	MAP2_HUMAN Methionine aminopeptidase 2	14	2575.52	2410	2215.17	6660.49	4236.06	5865.9	-1.21053	0.000115006	0.00260174	0.0611228
RDH10	Q8IZV5	RDH10_HUMAN Retinol dehydrogenase 10	3	437.118	441.96	443.461	930.467	1066.99	971.097	-1.18551	2.15754e-07	0.00020378	0.123749
CDK6	Q00534	CDK6_HUMAN Cyclin-dependent kinase 6	13	1179.38	1051.76	961.85	2692.68	2366.24	2150	-1.18314	1.21848e-05	0.000873482	0.0815579
ANXA1	P04083	ANXA1_HUMAN Annexin A1	2	134.143	161.258	149.568	340.66	331.006	278.135	-1.16837	5.12849e-06	0.000603555	0.0570534
PDRG1	Q9NUG6	PDRG1_HUMAN p53 and DNA damage-regulated protein 1	1	109.665	184.766	190.116	332.215	345.656	326.673	-1.1597	0.000466977	0.00553053	0.0689878
PFDN6	O15212	PFD6_HUMAN Prefoldin subunit 6	5	498.459	949.805	924.944	1854.53	1841.9	1321.03	-1.13895	0.00240504	0.0148833	0.111686
PTMS	P20962	PTMS_HUMAN Parathymosin	1	226.833	374.938	394.162	698.284	864.369	524.645	-1.12614	0.00197825	0.0130206	0.0761288
SASH1	O94885	SASH1_HUMAN SAM and SH3 domain-containing protein 1	2	206.519	223.431	178.763	472.377	349.107	462.098	-1.12049	9.18403e-05	0.00231077	0.0714449
UXT	Q9UBK9	UXT_HUMAN Protein UXT	1	123.714	207.341	211.505	336.254	427.822	329.793	-1.09721	0.00109431	0.00912652	0.054574
ENY2	Q9NPA8	ENY2_HUMAN Transcription and mRNA export factor ENY2	3	447.534	980.971	947.457	1570.53	1876.24	1338.21	-1.08768	0.0064339	0.0284296	0.0739744
ATP1B2	P14415	AT1B2_HUMAN Sodium/potassium-transporting ATPase subunit beta-2	1	70.3404	79.1716	86.2045	154.364	156.447	160.929	-1.07881	2.02148e-06	0.000372545	0.0730844
GNG5	P63218	GBG5_HUMAN Guanine nucleotide-binding protein G(I)/G(S)/G(O) subunit gamma-5	1	10.2215	20.3894	25.0283	33.6487	39.2986	29.7484	-1.07323	0.0112684	0.0405061	0.0721
HDDC3	Q8N4P3	MESH1_HUMAN Guanosine-3',5'-bis(diphosphate) 3'-pyrophosphohydrolase MESH1	1	76.7509	153.896	113.251	217.541	219.801	222.095	-1.06998	0.00172418	0.0119085	0.100272
NUS1	Q96E22	NGBR_HUMAN Nogo-B receptor	2	60.2921	66.7501	69.6369	126.728	128.422	132.064	-1.06628	9.29299e-07	0.000260066	0.0620282
TCF3	P15923-2	TFE2_HUMAN Isoform E47 of Transcription factor E2-alpha	1	41.619	29.0492	29.9946	84.598	61.0912	50.3178	-1.04418	0.00140753	0.0105614	0.0764375
AMMECR1L	Q6DCA0	AMERL_HUMAN AMMECR1-like protein	1	18.8935	8.48196	10.0587	24.4508	19.102	23.5564	-1.04176	0.00690792	0.0298324	0.081722
FBRSL1	Q9HCM7	FBSL_HUMAN Fibrosin-1-like protein	3	100.865	75.3443	73.4143	193.062	144.262	147.08	-1.02769	0.000253314	0.00406378	0.168599
RBM26	E2PSN0	E2PSN0_HUMAN RNA-binding protein 26 (Fragment)	1	17.391	12.2373	23.057	28.9051	37.6864	29.5396	-1.01838	0.00192779	0.0128338	0.080348
LTV1	Q96GA3	LTV1_HUMAN Protein LTV1 homolog	8	1004.03	938.414	739.658	1864.12	1735.97	1749.37	-1.01161	6.11813e-05	0.00192475	0.084163
DHDDS	Q86SQ9-2	DHDDS_HUMAN Isoform 2 of Dehydrodolichyl diphosphate synthase	2	262.221	267.412	277.679	501.806	586.253	497.885	-1.00328	1.04543e-06	0.000272388	0.0844654
USP27X	A6NNY8	UBP27_HUMAN Ubiquitin carboxyl-terminal hydrolase 27	1	8.00911	13.6428	12.0563	18.3953	20.1874	21.2665	-0.995775	0.00124377	0.00984073	0.0618496
MCFD2	Q8NI22	MCFD2_HUMAN Multiple coagulation factor deficiency protein 2	3	87.2887	319.877	436.116	478.983	395.558	452.78	-0.991208	0.100156	0.188983	0.0663881
SCIN	Q9Y6U3	ADSV_HUMAN Adseverin	2	167.638	194.787	196.482	336.806	354.423	373.807	-0.989861	4.81717e-06	0.000587073	0.0819521
PTMA	P06454	PTMA_HUMAN Prothymosin alpha	1	206.381	223.422	210.57	487.248	425.707	331.011	-0.983302	7.69617e-05	0.00216465	0.0716468
ATXN2L	H3BUF6	H3BUF6_HUMAN Ataxin-2-like protein	2	37.8094	27.5185	28.7183	61.9548	47.2638	64.2636	-0.979983	0.000354483	0.00482607	0.0655199
MIPOL1	Q8TD10	MIPO1_HUMAN Mirror-image polydactyly gene 1 protein	1	9.32669	5.97422	9.33229	15.4745	14.6679	11.8725	-0.950809	0.000286874	0.00430939	0.0597991
RIOK2	Q9BVS4	RIOK2_HUMAN Serine/threonine-protein kinase RIO2	5	339.003	276.196	252.631	560.042	546.763	518.71	-0.943658	6.32718e-05	0.00194342	0.0719577
UQCRH	P07919	QCR6_HUMAN Cytochrome b-c1 complex subunit 6, mitochondrial	3	121.04	331.697	329.044	479.887	441.264	383.075	-0.922668	0.0381636	0.0942982	0.080278
TBCA	O75347	TBCA_HUMAN Tubulin-specific chaperone A	6	694.136	1635.23	1744.44	2584.2	2419.91	2067.03	-0.914578	0.0256701	0.0711	0.0653141
IVNS1ABP	Q9Y6Y0	NS1BP_HUMAN Influenza virus NS1A-binding protein	4	203.604	162.086	147.46	293.896	334.173	289.337	-0.910103	0.000159584	0.00310486	0.124165
HIVEP2	P31629	ZEP2_HUMAN Transcription factor HIVEP2	1	58.1148	62.2843	70.9731	121.117	102.89	117.386	-0.909789	3.10701e-05	0.00138097	0.0670608
MYL6	G3V1V0	G3V1V0_HUMAN Myosin light polypeptide 6	1	58.9753	114.003	157.207	197.586	188.52	156.504	-0.894304	0.0230092	0.0661558	0.0747023
POU3F2	P20265	PO3F2_HUMAN POU domain, class 3, transcription factor 2	1	353.637	314.075	370.939	611.43	612.15	633.915	-0.890827	5.3363e-06	0.000610926	0.089462
RPGR	Q92834	RPGR_HUMAN X-linked retinitis pigmentosa GTPase regulator	1	46.6251	38.8433	47.0667	72.1732	77.7485	83.4854	-0.889962	2.04005e-05	0.00114875	0.0871646
SULT1A3	P50224-3	ST1A3_HUMAN Isoform 3 of Sulfotransferase 1A3/1A4	1	34.602	41.1439	37.9241	66.1225	76.165	56.5771	-0.881403	8.79055e-05	0.00229023	0.0761268
PPP1R12B	O60237	MYPT2_HUMAN Protein phosphatase 1 regulatory subunit 12B	1	74.1408	58.6534	62.831	108.31	113.134	116.662	-0.880181	2.85869e-05	0.00133335	0.0671569
MND1	Q9BWT6	MND1_HUMAN Meiotic nuclear division protein 1 homolog	1	96.4948	131.025	119.749	198.405	198.725	200.314	-0.86522	0.00010725	0.00250117	0.0724695
SULT1A1	P50225	ST1A1_HUMAN Sulfotransferase 1A1	4	453.484	422.371	455.016	759.469	862.661	732.013	-0.862956	4.6085e-06	0.000570849	0.0586158
HN1L	Q9H910	HN1L_HUMAN Hematological and neurological expressed 1-like protein	8	2667.84	1683.87	2051.09	5233.36	2730.17	3927.98	-0.861551	0.010808	0.0394517	0.066483
FTL	P02792	FRIL_HUMAN Ferritin light chain	4	287.001	351.482	283.306	505.705	581.176	544.91	-0.860395	4.59837e-05	0.00163893	0.0680071
DNAJB14	Q8TBM8	DJB14_HUMAN DnaJ homolog subfamily B member 14	3	182.626	155.693	178.899	330.72	281.791	281.744	-0.856002	2.08805e-05	0.00114875	0.0690388
MED22	Q15528	MED22_HUMAN Mediator of RNA polymerase II transcription subunit 22	1	132.683	218.585	195.763	310.97	337.368	278.457	-0.854325	0.00184707	0.0124613	0.0712825
SNRPD2	P62316-2	SMD2_HUMAN Isoform 2 of Small nuclear ribonucleoprotein Sm D2	1	81.33	96.9593	84.2683	164.994	155.458	131.619	-0.85422	5.42857e-05	0.00180697	0.0857587
CHMP2A	O43633	CHM2A_HUMAN Charged multivesicular body protein 2a	1	324.164	317.16	315.31	643.596	494.997	552.393	-0.849243	6.91238e-05	0.00202442	0.0836906
CCDC12	Q8WUD4	CCD12_HUMAN Coiled-coil domain-containing protein 12	3	248.885	304.663	305.011	492.909	501.645	506.592	-0.848243	1.58625e-05	0.00101574	0.083193
BCAT1	P54687	BCAT1_HUMAN Branched-chain-amino-acid aminotransferase, cytosolic	10	2005.2	2394.93	2502.32	3826.24	4307.41	4087.97	-0.844872	3.40946e-05	0.00144965	0.0645014
KIF2C	Q99661	KIF2C_HUMAN Kinesin-like protein KIF2C	16	1855.94	1859.78	2174.71	3370.26	3420.09	3722.39	-0.842892	1.044e-05	0.000828269	0.0649015
NUDT4	Q9NZJ9	NUDT4_HUMAN Diphosphoinositol polyphosphate phosphohydrolase 2	4	211.954	214.252	256.807	389.99	444.296	349.677	-0.839823	4.69639e-05	0.00165644	0.0628691
PAWR	Q96IZ0	PAWR_HUMAN PRKC apoptosis WT1 regulator protein	8	1091.1	745.578	863.694	1837.66	1369.76	1508.27	-0.831535	0.0014288	0.0106469	0.0736104
BCL9L	Q86UU0	BCL9L_HUMAN B-cell CLL/lymphoma 9-like protein	1	20.2259	21.6542	17.0428	39.2739	25.6144	31.8778	-0.81384	0.00168553	0.0117506	0.0557224
RIC8B	Q9NVN3-1	RIC8B_HUMAN Isoform 1 of Synembryn-B	4	692.959	592.094	662.476	1144.87	1206.43	1032.76	-0.811768	1.4677e-05	0.000956031	0.112977
MAPKAPK5	Q8IW41	MAPK5_HUMAN MAP kinase-activated protein kinase 5	3	122.94	117.424	125.356	199.801	208.373	203.051	-0.811316	1.01317e-06	0.000272388	0.0666168
CA8	P35219	CAH8_HUMAN Carbonic anhydrase-related protein	7	815.084	783.073	873.727	1264.67	1555.87	1449.92	-0.806581	1.72686e-05	0.00108735	0.0850787
PFDN4	Q9NQP4	PFD4_HUMAN Prefoldin subunit 4	2	107.919	180.652	159.987	303.428	249.316	192.588	-0.7994	0.00765585	0.0317106	0.0567027
TMX2	Q9Y320	TMX2_HUMAN Thioredoxin-related transmembrane protein 2	2	642.26	606.507	719.299	1289.42	1006.71	1094.77	-0.798101	0.000119935	0.00265684	0.116218
HIST1H1T	P22492	H1T_HUMAN Histone H1t	2	91.9657	83.7082	106.951	132.562	174.085	155.713	-0.796718	0.000186918	0.00339814	0.0709862
FAR1	Q8WVX9	FACR1_HUMAN Fatty acyl-CoA reductase 1	6	1222.75	1136.82	1175.21	2226.51	2105.31	1810.74	-0.791836	3.05478e-05	0.00138097	0.0560617
GPATCH4	Q5T3I0-3	GPTC4_HUMAN Isoform 3 of G patch domain-containing protein 4	9	1668.13	1643.05	1290.7	3055.26	2303.31	2540.71	-0.790991	0.000781313	0.00735193	0.0610108
RPL38	P63173	RL38_HUMAN 60S ribosomal protein L38	3	885.575	1438.88	1428.68	1818.16	2864.16	1770.19	-0.786915	0.0124241	0.043213	0.073241
RBM26	Q5T8P6-3	RBM26_HUMAN Isoform 3 of RNA-binding protein 26	1	222.523	192.426	229.332	368.303	327.347	373.51	-0.785186	4.33283e-05	0.00160485	0.0641374
CETN3	O15182	CETN3_HUMAN Centrin-3	1	23.7626	42.9484	37.7155	57.1349	62.0129	47.0025	-0.783965	0.00695375	0.0299504	0.0805821
NUDT10	Q8NFP7	NUD10_HUMAN Diphosphoinositol polyphosphate phosphohydrolase 3-alpha	4	537.487	664.467	707.433	1070.44	1183.99	990.074	-0.783588	0.000119148	0.00265684	0.0780371
SUDS3	Q9H7L9	SDS3_HUMAN Sin3 histone deacetylase corepressor complex component SDS3	2	162.442	166.161	140.863	281.772	217.761	273.749	-0.781289	0.000377887	0.00497441	0.119291
RECQL5	J3KS37	J3KS37_HUMAN ATP-dependent DNA helicase Q5 (Fragment)	1	11.7723	14.0135	16.9319	17.926	29.6127	21.6241	-0.778286	0.00487756	0.023808	0.077173
FBXO5	Q9UKT4	FBX5_HUMAN F-box only protein 5	7	395.59	308.712	298.536	553.318	566.835	543.682	-0.777066	0.000264798	0.00414918	0.111651
GNG12	Q9UBI6	GBG12_HUMAN Guanine nucleotide-binding protein G(I)/G(S)/G(O) subunit gamma-12	1	307.26	485.554	520.884	572.818	1033.42	622.341	-0.768474	0.0198963	0.0599731	0.0711939
OTUD5	Q96G74	OTUD5_HUMAN OTU domain-containing protein 5	5	560.604	553.376	492.553	1057.63	793.648	827.287	-0.752147	0.000352114	0.00481116	0.0698272
LLPH	Q9BRT6	LLPH_HUMAN Protein LLP homolog	2	81.4728	103.812	86.7307	126.244	157.169	148.42	-0.749797	0.000278447	0.00425387	0.0614762
RPL36AL	Q969Q0	RL36L_HUMAN 60S ribosomal protein L36a-like	1	98.4369	92.9243	89.5349	137.973	169.777	139.664	-0.749637	3.85287e-05	0.00156277	0.0571773
CLCN5	P51795-2	CLCN5_HUMAN Isoform 2 of H(+)/Cl(-) exchange transporter 5	2	55.4549	49.9435	59.0947	83.8551	97.0536	80.9929	-0.744491	4.04406e-05	0.0015862	0.0645511
FAM63B	Q8NBR6	FA63B_HUMAN Protein FAM63B	2	28.2098	29.6004	22.897	41.7852	38.8393	43.9403	-0.740226	0.000305966	0.00445449	0.073885
SIPA1L2	Q9P2F8	SI1L2_HUMAN Signal-induced proliferation-associated 1-like protein 2	6	311.151	334.313	343.238	510.383	554.57	551.087	-0.735315	6.67285e-06	0.000690686	0.076573
RRM1	P23921	RIR1_HUMAN Ribonucleoside-diphosphate reductase large subunit	23	4134.37	2842.18	2451.62	5607.53	5584.97	4126.07	-0.732876	0.00846507	0.0338603	0.0580565
TMEM230	Q96A57-2	TM230_HUMAN Isoform 1 of Transmembrane protein 230	1	62.5091	62.2703	69.8364	106.047	101.045	99.0754	-0.730267	7.61082e-06	0.00075514	0.0669474
TYMS	P04818	TYSY_HUMAN Thymidylate synthase	6	579.416	438.866	389.503	672.684	797.392	763.92	-0.727544	0.00178846	0.0121964	0.167651
RADIL	Q96JH8	RADIL_HUMAN Ras-associating and dilute domain-containing protein	1	16.6639	12.2086	9.92769	19.6223	19.1746	18.1466	-0.726568	0.0030901	0.0174672	0.0678841
ARHGAP19	Q14CB8-2	RHG19_HUMAN Isoform 2 of Rho GTPase-activating protein 19	8	1254.12	1308.8	1259.99	2178.86	2025.93	2073.22	-0.721015	6.13462e-06	0.000662189	0.0597741
ATP6V1G1	O75348	VATG1_HUMAN V-type proton ATPase subunit G 1	2	126.726	236.218	183.143	260.241	309.714	266.185	-0.719543	0.0102947	0.0381308	0.0946348
LSM1	O15116	LSM1_HUMAN U6 snRNA-associated Sm-like protein LSm1	2	218.025	339.875	399.456	468.87	572.863	456.462	-0.718357	0.00939577	0.0361561	0.057701
MGAT3	Q09327	MGAT3_HUMAN Beta-1,4-mannosyl-glycoprotein 4-beta-N-acetylglucosaminyltransferase	1	8.39873	24.9773	11.0431	34.6679	23.7704	9.95986	-0.713119	0.219367	0.336966	0.0896662
LENG1	Q96BZ8	LENG1_HUMAN Leukocyte receptor cluster member 1	1	101.689	118.16	110.413	168.861	174.82	167.76	-0.712371	1.89827e-05	0.00112588	0.0713997
SCNM1	Q9BWG6	SCNM1_HUMAN Sodium channel modifier 1	2	66.7933	74.6136	46.7903	124.864	72.5738	96.3525	-0.710366	0.0225005	0.0651644	0.156208
WLS	Q5T9L3	WLS_HUMAN Protein wntless homolog	3	494.279	445.621	560.454	923.651	842.799	658.734	-0.710089	0.000702335	0.00695523	0.153315
GAS1	P54826	GAS1_HUMAN Growth arrest-specific protein 1	2	28.4694	19.374	21.5411	41.2855	34.327	29.5879	-0.708766	0.00283564	0.0165973	0.115891
DYNLL2	Q96FJ2	DYL2_HUMAN Dynein light chain 2, cytoplasmic	5	73.5425	83.6709	86.4097	113.426	147.206	119.58	-0.707928	0.000242149	0.00396894	0.0621575
COA3	Q9Y2R0	COA3_HUMAN Cytochrome c oxidase assembly protein 3 homolog, mitochondrial	3	135.41	221.504	229.725	273.512	395.817	238.79	-0.700472	0.0227913	0.0657997	0.0768601
CXorf38	Q8TB03	CX038_HUMAN Uncharacterized protein CXorf38	5	914.796	918.001	837.101	1470.3	1456.01	1347.82	-0.696146	1.81513e-05	0.00112588	0.104818
CCDC77	Q9BR77	CCD77_HUMAN Coiled-coil domain-containing protein 77	3	187.777	191.109	196.029	326.605	285.975	284.767	-0.695696	1.39901e-05	0.000927274	0.0762946
RIPK2	O43353	RIPK2_HUMAN Receptor-interacting serine/threonine-protein kinase 2	4	244.469	249.269	203.343	381.56	360.753	342.515	-0.691878	0.000136027	0.00285836	0.0687337
BIRC5	O15392	BIRC5_HUMAN Baculoviral IAP repeat-containing protein 5	5	207.217	266.974	270.947	352.708	381.977	416.761	-0.691753	0.000515189	0.0058101	0.0680703
YDJC	A8MPS7	YDJC_HUMAN UPF0249 protein ydjC homolog	1	169.796	172.469	193.547	240.936	295.985	290.829	-0.686472	0.000152541	0.00304116	0.0730567
GSE1	Q14687	GSE1_HUMAN Genetic suppressor element 1	4	468.566	466.705	455.12	770.635	677.039	744.123	-0.683793	4.32269e-05	0.00160485	0.0668364
FRS2	Q8WU20	FRS2_HUMAN Fibroblast growth factor receptor substrate 2	3	82.1223	76.017	78.6215	126.828	118.372	116.703	-0.683566	9.49546e-06	0.000801394	0.0533772
ASNSD1	L0R819	L0R819_HUMAN Alternative protein ASNSD1	3	73.8693	125.243	109.642	157.359	156.818	140.502	-0.680392	0.00615912	0.0277509	0.0684883
PDCD5	O14737	PDCD5_HUMAN Programmed cell death protein 5	10	2429.92	3677.66	3647.55	5776.68	4580.43	4957.99	-0.679123	0.00464965	0.0230833	0.121065
PFDN1	O60925	PFD1_HUMAN Prefoldin subunit 1	1	51.1133	69.8083	74.7337	97.0393	114.341	83.561	-0.675419	0.00348136	0.0188974	0.0621753
CAMKK2	Q96RR4-3	KKCC2_HUMAN Isoform 3 of Calcium/calmodulin-dependent protein kinase kinase 2	8	1173.77	1226.75	1257.16	1988.72	1874.13	1953.58	-0.673408	7.93677e-06	0.000759117	0.15136
USP20	Q9Y2K6	UBP20_HUMAN Ubiquitin carboxyl-terminal hydrolase 20	2	104.804	95.5164	107.174	156.34	161.964	146.519	-0.673192	1.17451e-05	0.000869977	0.164896
FAM129A	Q9BZQ8	NIBAN_HUMAN Protein Niban	5	310.26	399.363	387.745	550.933	538.499	606.258	-0.671128	0.000409005	0.00511663	0.0711798
TRAFD1	O14545	TRAD1_HUMAN TRAF-type zinc finger domain-containing protein 1	5	562.779	450.147	412.007	821.081	702.728	672.813	-0.667961	0.00141665	0.0105878	0.0913886
UVSSA	Q2YD98	UVSSA_HUMAN UV-stimulated scaffold protein A	2	79.0645	58.1098	64.4138	107.87	99.8829	92.7559	-0.667312	0.00064172	0.00658532	0.0800082
UTP14C	Q5TAP6	UT14C_HUMAN U3 small nucleolar RNA-associated protein 14 homolog C	2	60.9801	67.4413	74.9985	91.4893	108.003	105.514	-0.666037	0.000160256	0.00310486	0.0773554
LZIC	Q8WZA0	LZIC_HUMAN Protein LZIC	3	209.526	289.194	269.498	397.628	399.316	368.647	-0.663678	0.000718477	0.00705958	0.0641161
UNC5C	O95185	UNC5C_HUMAN Netrin receptor UNC5C	1	13.8571	13.0111	16.7957	20.9311	22.2417	20.7626	-0.662439	0.000232122	0.00384325	0.0553774
AP1S3	Q96PC3-2	AP1S3_HUMAN Isoform 2 of AP-1 complex subunit sigma-3	3	498.977	571.842	566.834	771.986	1000.88	794.153	-0.659115	0.000254143	0.00406844	0.0754002
WIPI2	Q9Y4P8-6	WIPI2_HUMAN Isoform 6 of WD repeat domain phosphoinositide-interacting protein 2	1	23.6833	21.5308	15.0869	29.3785	31.153	26.8397	-0.658786	0.00501298	0.0242964	0.199178
GJC1	P36383	CXG1_HUMAN Gap junction gamma-1 protein	1	10.4983	9.86706	9.87709	12.3677	13.401	17.3742	-0.65623	0.00150212	0.0109662	0.0662532
HNRNPR	E7ETM7	E7ETM7_HUMAN Heterogeneous nuclear ribonucleoprotein R	1	11.683	10.4359	11.8508	14.098	15.1913	19.4353	-0.654609	0.00144421	0.0107195	0.059894
CEP170P1	Q96L14	C170L_HUMAN Cep170-like protein	2	47.8334	50.4921	68.8648	73.9094	85.7315	86.7704	-0.653093	0.00199978	0.0131166	0.0657131
CALM1	P62158	CALM_HUMAN Calmodulin	5	304.85	564.229	846.281	857.587	725.821	867.902	-0.652355	0.0801533	0.160349	0.060945
CCNA2	P20248	CCNA2_HUMAN Cyclin-A2	8	1664.11	1823.51	1798.94	2822.81	2603.97	2892.99	-0.652298	2.69218e-05	0.00128748	0.223588
MBNL2	Q5JSC0	Q5JSC0_HUMAN Muscleblind-like protein 2 (Fragment)	1	93.2205	116.147	101.75	142.353	143.107	174.925	-0.651975	0.000919048	0.0081602	0.0707047
MAPT	P10636-2	TAU_HUMAN Isoform Fetal-tau of Microtubule-associated protein tau	3	629.358	522.861	486.669	935.243	660.412	964.419	-0.651495	0.00661238	0.0288455	0.0774662
KBTBD6	Q86V97	KBTB6_HUMAN Kelch repeat and BTB domain-containing protein 6	4	274.937	186.461	190.486	344.291	356.732	270.009	-0.650687	0.00583606	0.0266919	0.0634745
PEX5	P50542-2	PEX5_HUMAN Isoform 2 of Peroxisomal targeting signal 1 receptor	1	35.4358	33.8638	29.2733	45.7579	44.4659	55.3443	-0.649472	0.000952103	0.00838472	0.0954354
PPP1R12A	O14974	MYPT1_HUMAN Protein phosphatase 1 regulatory subunit 12A	24	3742.44	3318.98	3350.82	5763.38	4977.59	5502.81	-0.648161	8.19671e-05	0.00226464	0.160665
AK6	Q9Y3D8	KAD6_HUMAN Adenylate kinase isoenzyme 6	1	184.951	191.312	201.411	302.856	293.542	268.906	-0.645123	1.51006e-05	0.000975216	0.0654388
TLE1	Q04724	TLE1_HUMAN Transducin-like enhancer protein 1	2	257.839	209.044	182.612	363.51	290.908	314.343	-0.644825	0.00300198	0.0172232	0.0789684
PPM1H	Q9ULR3	PPM1H_HUMAN Protein phosphatase 1H	6	664.887	737.843	753.033	1057.96	1144.92	1133.28	-0.644413	2.50354e-05	0.00124452	0.0553493
CSRP2	Q16527	CSRP2_HUMAN Cysteine and glycine-rich protein 2	3	749.563	633.521	657.41	1248.6	1028.44	893.484	-0.642608	0.00138407	0.0104267	0.0759568
POLR3H	Q9Y535	RPC8_HUMAN DNA-directed RNA polymerase III subunit RPC8	3	255.307	250.794	238.073	333.104	383.69	408.027	-0.63894	0.000198455	0.00355338	0.120369
NUDC	Q9Y266	NUDC_HUMAN Nuclear migration protein nudC	39	8174.96	8358.21	8088.91	14300.5	11470.6	13371.5	-0.63865	8.25662e-05	0.00226464	0.0722438
CERS1	M0R0T2	M0R0T2_HUMAN Ceramide synthase 1 (Fragment)	1	34.2225	36.4581	38.0296	54.5346	55.9144	48.4007	-0.634459	4.25299e-05	0.00160485	0.0703734
BET1	O15155	BET1_HUMAN BET1 homolog	1	83.871	90.1257	90.3103	116.391	146.12	129.25	-0.632966	0.000129187	0.00278102	0.0759972
GALNT13	Q8IUC8	GLT13_HUMAN Polypeptide N-acetylgalactosaminyltransferase 13	1	12.6836	9.53791	14.979	22.2304	14.4584	15.2111	-0.632365	0.0111263	0.0401483	0.0760198
TXNRD1	Q16881	TRXR1_HUMAN Thioredoxin reductase 1, cytoplasmic	16	2829.4	2830.34	2696.87	4268.75	4351.17	4161.25	-0.631108	8.46597e-06	0.000772838	0.0610526
AKAP5	P24588	AKAP5_HUMAN A-kinase anchor protein 5	1	87.8952	111.147	75.2495	142.719	104.641	154.083	-0.628282	0.0124163	0.043213	0.228113
EVL	Q9UI08-2	EVL_HUMAN Isoform 1 of Ena/VASP-like protein	3	349.482	303.568	333.956	499.547	444.201	540.648	-0.628247	0.000340376	0.00472772	0.0638851
ID4	P47928	ID4_HUMAN DNA-binding protein inhibitor ID-4	2	18.5819	18.5598	18.6948	23.0814	31.0731	26.6397	-0.627558	0.000434649	0.00534018	0.0743569
EWSR1	H7BY36	H7BY36_HUMAN RNA-binding protein EWS (Fragment)	1	12.4614	16.0708	15.0106	19.6898	19.6419	23.6033	-0.625994	0.00144241	0.0107167	0.0806021
NUDT2	P50583	AP4A_HUMAN Bis(5'-nucleosyl)-tetraphosphatase [asymmetrical]	4	665.957	893.378	911.74	1082.34	1566.24	1151.52	-0.623427	0.0057534	0.0265078	0.0615423
MGST1	P10620	MGST1_HUMAN Microsomal glutathione S-transferase 1	2	125.364	126.233	123.508	176.564	189.366	181.952	-0.621396	9.84705e-06	0.000812709	0.0733305
ORC6	Q9Y5N6	ORC6_HUMAN Origin recognition complex subunit 6	2	166.582	189.279	201.364	296.048	311.292	220.371	-0.62112	0.00145978	0.010761	0.0579301
LARP4	Q71RC2-4	LARP4_HUMAN Isoform 4 of La-related protein 4	12	1993.48	1998.56	1900.92	3263.18	2763.5	3041.44	-0.62078	8.47e-05	0.0022866	0.0627436
CCDC59	Q9P031	TAP26_HUMAN Thyroid transcription factor 1-associated protein 26	4	161.13	171.503	149.488	244.474	208.557	251.91	-0.61816	0.000459397	0.00548659	0.0808504
BPGM	P07738	PMGE_HUMAN Bisphosphoglycerate mutase	6	963.412	1150.57	1328.25	1741.72	1642.53	1877.38	-0.616368	0.000936374	0.00827764	0.090653
ABHD5	Q8WTS1	ABHD5_HUMAN 1-acylglycerol-3-phosphate O-acyltransferase ABHD5	2	39.3762	44.3708	45.9873	57.3114	64.2347	64.0648	-0.616038	0.000123324	0.00270098	0.0706622
PITHD1	Q9GZP4	PITH1_HUMAN PITH domain-containing protein 1	5	528.276	582.125	593.114	808.637	858.472	921.77	-0.615	7.10881e-05	0.00206593	0.0810087
VAMP2	P63027	VAMP2_HUMAN Vesicle-associated membrane protein 2	5	157.854	192.436	192.682	243.287	311.914	241.15	-0.614224	0.000988133	0.00858199	0.0729422
TRIM9	Q9C026-4	TRIM9_HUMAN Isoform 4 of E3 ubiquitin-protein ligase TRIM9	2	58.259	48.3466	54.729	70.976	83.8483	76.1291	-0.61333	0.000244034	0.00399118	0.0860987
GVINP1	Q7Z2Y8	GVIN1_HUMAN Interferon-induced very large GTPase 1	1	66.9146	130.88	153.106	126.884	202.854	157.16	-0.60795	0.0802591	0.160476	0.0825923
VIMP	Q9BQE4	SELS_HUMAN Selenoprotein S	1	52.0979	63.3476	47.7408	96.1573	70.421	70.7814	-0.607288	0.00637964	0.0283057	0.0910816
MEF2BNB	Q96FH0	MF2NB_HUMAN Protein MEF2BNB	2	209.01	309.742	294.755	404.144	419.14	351.893	-0.606786	0.00359635	0.0192997	0.0963307
ZBED5	Q49AG3	ZBED5_HUMAN Zinc finger BED domain-containing protein 5	1	14.1251	12.1949	18.0612	20.1935	22.7763	18.1366	-0.604668	0.00272072	0.0161472	0.0718375
NDC1	Q9BTX1	NDC1_HUMAN Nucleoporin NDC1	8	765.493	784.089	748.115	1120.07	1204.27	1140.83	-0.604275	1.38194e-05	0.000924067	0.0600104
MIS18A	Q9NYP9	MS18A_HUMAN Protein Mis18-alpha	2	198.913	204.193	191.763	361.903	258.197	260.698	-0.604264	0.0022461	0.0142379	0.161592
HINT3	Q9NQE9	HINT3_HUMAN Histidine triad nucleotide-binding protein 3	6	576.491	712.276	720.175	1029.33	924.743	1035.08	-0.603606	0.000403634	0.00511663	0.055271
DOHH	Q9BU89	DOHH_HUMAN Deoxyhypusine hydroxylase	7	508.764	542.876	487.258	798.951	766.194	721.233	-0.599957	7.33734e-05	0.00210988	0.11558
TNRC6C	Q9HCJ0-2	TNR6C_HUMAN Isoform 2 of Trinucleotide repeat-containing gene 6C protein	1	13.7047	14.958	11.9742	21.3564	15.7247	18.6562	-0.598669	0.00145055	0.0107349	0.103017
TPM4	P67936	TPM4_HUMAN Tropomyosin alpha-4 chain	7	709.042	1114.2	839.055	1514.23	1198.08	1219.02	-0.595018	0.0102502	0.038039	0.0945831
BIN3	Q9NQY0	BIN3_HUMAN Bridging integrator 3	1	36.9003	53.6704	54.2605	61.6216	77.1008	64.4536	-0.594213	0.00799413	0.0325978	0.121151
KCTD2	Q14681	KCTD2_HUMAN BTB/POZ domain-containing protein KCTD2	1	413.333	504.289	485.376	690.198	846.204	554.178	-0.593338	0.00425427	0.0216321	0.0941341
CABLES1	Q8TDN4	CABL1_HUMAN CDK5 and ABL1 enzyme substrate 1	2	87.8707	76.3276	113.613	122.019	141.491	129.641	-0.592057	0.0023271	0.0145817	0.0532167
CCDC84	Q86UT8	CCD84_HUMAN Coiled-coil domain-containing protein 84	1	105.552	87.8686	96.4785	132.164	128.698	148.834	-0.591387	0.000298822	0.00441859	0.0655141
AP1S1	P61966	AP1S1_HUMAN AP-1 complex subunit sigma-1A	2	155.433	185.76	193.561	219.963	319.682	237.348	-0.591266	0.0038474	0.0202585	0.423249
RLIM	Q9NVW2	RNF12_HUMAN E3 ubiquitin-protein ligase RLIM	2	127.835	84.9938	65.814	152.133	120.608	111.939	-0.590669	0.0406623	0.0986656	0.0894248
HYPK	Q9NX55	HYPK_HUMAN Huntingtin-interacting protein K	3	234.498	446.748	402.994	590.621	424.726	528.784	-0.590132	0.0450423	0.106389	0.119271
RPRD1A	Q96P16	RPR1A_HUMAN Regulation of nuclear pre-mRNA domain-containing protein 1A	8	1229.66	1284.08	1354.04	1850.66	2033.63	1916.94	-0.586593	2.16896e-05	0.00115413	0.0816807
DEPDC1	Q5TB30	DEP1A_HUMAN DEP domain-containing protein 1A	1	12.1512	6.70329	9.73755	16.7923	11.6366	11.584	-0.586313	0.0160808	0.0515951	0.0656232
EIF4B	F8VP89	F8VP89_HUMAN Eukaryotic translation initiation factor 4B (Fragment)	1	275.021	221.331	240.406	401.989	323.42	341.054	-0.58463	0.00100502	0.00863928	0.0805782
ZCCHC4	Q9H5U6	ZCHC4_HUMAN Zinc finger CCHC domain-containing protein 4	2	127.281	120.046	125.207	172.359	184.352	172.241	-0.584224	1.30742e-05	0.000907422	0.074311
RAB3IL1	Q8TBN0	R3GEF_HUMAN Guanine nucleotide exchange factor for Rab-3A	3	67.9956	83.9995	75.6148	101.368	116.076	105.728	-0.583875	0.000363923	0.0048787	0.0755373
SPRTN	Q9H040	SPRTN_HUMAN SprT-like domain-containing protein Spartan	2	289.576	228.897	240.052	376.366	377.346	341.208	-0.583143	0.000439862	0.00538359	0.0563843
TLE3	Q04726	TLE3_HUMAN Transducin-like enhancer protein 3	13	1436.33	1332.4	1336.25	2045.83	2164.67	1893.85	-0.582655	6.2986e-05	0.00194254	0.0653837
OTUD6B	Q8N6M0	OTU6B_HUMAN OTU domain-containing protein 6B	8	1366.32	1510.12	1364.49	2111.64	2114.77	2077.82	-0.581784	4.13555e-05	0.0015862	0.0860499
NAA25	Q14CX7	NAA25_HUMAN N-alpha-acetyltransferase 25, NatB auxiliary subunit	21	3195.54	3432.79	3436.98	4771.41	5386.85	4817.04	-0.579873	5.30021e-05	0.00178468	0.0707137
PADI2	Q9Y2J8	PADI2_HUMAN Protein-arginine deiminase type-2	1	49.524	42.9686	37.2737	59.922	63.5864	58.8667	-0.579845	0.00119767	0.00962726	0.0665242
C14orf142	Q9BXV9	CN142_HUMAN Uncharacterized protein C14orf142	1	135.657	326.893	362.947	408.803	320.219	353.806	-0.579364	0.134662	0.234826	0.0599323
IGF1R	P08069	IGF1R_HUMAN Insulin-like growth factor 1 receptor	15	1367.02	1294.15	1466.01	1808.93	2231.39	2105.21	-0.578964	0.000300287	0.00443159	0.061211
TPM1	P09493-4	TPM1_HUMAN Isoform 4 of Tropomyosin alpha-1 chain	14	2335.41	2728.93	2419.7	4209.59	3481.55	3384.61	-0.578894	0.000754153	0.00717833	0.0582027
RPL39	P62891	RL39_HUMAN 60S ribosomal protein L39	1	269.327	311.897	263.927	387.25	467.767	367.067	-0.578728	0.000655517	0.00664844	0.134787
SNRPF	P62306	RUXF_HUMAN Small nuclear ribonucleoprotein F	5	763.425	1000.51	1132.86	1308.8	1706.13	1286.2	-0.57589	0.00790664	0.032425	0.0897528
NOP16	Q9Y3C1-2	NOP16_HUMAN Isoform 2 of Nucleolar protein 16	6	1032.33	1546.53	1621.36	1913.12	2103.13	2106.19	-0.575805	0.00874372	0.0345903	0.0550498
ANKLE2	Q86XL3	ANKL2_HUMAN Ankyrin repeat and LEM domain-containing protein 2	16	1196.04	1137.5	1209.81	1840.6	1683.69	1763.2	-0.574946	4.31465e-05	0.00160485	0.0753836
VTI1B	Q9UEU0	VTI1B_HUMAN Vesicle transport through interaction with t-SNAREs homolog 1B	2	170.963	201.762	174.069	265.629	276.915	233.825	-0.574928	0.000312668	0.00452912	0.0622206
PTDSS1	P48651	PTSS1_HUMAN Phosphatidylserine synthase 1	4	973.964	909.943	963.791	1370.75	1579.11	1292.16	-0.574829	0.000111016	0.00255594	0.0565178
MID1	O15344	TRI18_HUMAN E3 ubiquitin-protein ligase Midline-1	12	2408.9	2500.3	2321.02	3303.54	3660.37	3730.19	-0.574809	5.33295e-05	0.00178468	0.0640855
MNX1	P50219	MNX1_HUMAN Motor neuron and pancreas homeobox protein 1	2	351.774	389.938	378.858	505.673	590.614	533.199	-0.574405	8.27212e-05	0.00226464	0.0734499
DHRS3	O75911	DHRS3_HUMAN Short-chain dehydrogenase/reductase 3	4	515.291	589.775	521.425	715.168	816.072	848.209	-0.572776	0.000327044	0.00466254	0.0582073
ALDOC	P09972	ALDOC_HUMAN Fructose-bisphosphate aldolase C	16	3128.85	2780.33	2532.08	4287.81	3986.69	4140.99	-0.571608	0.000316438	0.00454634	0.073035
ZNF483	Q8TF39	ZN483_HUMAN Zinc finger protein 483	2	133.661	115.948	105.566	186.975	153.555	158.379	-0.571285	0.00123445	0.00979777	0.0571913
ING1	Q9UK53	ING1_HUMAN Inhibitor of growth protein 1	1	67.5946	58.1573	66.463	87.1918	87.6608	93.9242	-0.570309	0.000144172	0.00293629	0.0898274
POLR3G	O15318	RPC7_HUMAN DNA-directed RNA polymerase III subunit RPC7	5	881.758	840.965	882.381	1337.28	1212.03	1272.93	-0.570188	4.71327e-05	0.00165644	0.0703426
FOXP2	O15409-4	FOXP2_HUMAN Isoform 4 of Forkhead box protein P2	4	356.063	348.641	337.665	478.109	499.698	535.552	-0.56978	9.21321e-05	0.00231077	0.133379
MRPS21	P82921	RT21_HUMAN 28S ribosomal protein S21, mitochondrial	1	36.5739	45.5751	50.4809	54.1571	76.2446	53.5091	-0.569285	0.00946392	0.0362922	0.0694937
ESPL1	Q14674	ESPL1_HUMAN Separin	11	864.938	864.868	914.761	1198.93	1381.56	1297.49	-0.568044	4.38848e-05	0.00160968	0.0648782
TIMELESS	Q9UNS1	TIM_HUMAN Protein timeless homolog	16	3083.34	2786.23	2849.95	4436.44	4495.57	3860.63	-0.567784	0.00019213	0.00346476	0.0766702
DNAJC25	Q9H1X3-3	DJC25_HUMAN Isoform 3 of DnaJ homolog subfamily C member 25	1	34.9582	42.9237	37.6218	43.7017	79.1245	42.6696	-0.567351	0.0383398	0.0945789	0.0656945
PSME3	P61289-2	PSME3_HUMAN Isoform 2 of Proteasome activator complex subunit 3	13	2468	2537.26	2082.13	3946.59	3183.27	3316.32	-0.567118	0.00127641	0.00995312	0.0744126
CCNB1	P14635	CCNB1_HUMAN G2/mitotic-specific cyclin-B1	7	1554.43	1545.72	1395.96	2199.87	2246.26	2182.05	-0.567095	5.7184e-05	0.001854	0.147372
SNX6	Q9UNH7	SNX6_HUMAN Sorting nexin-6	11	2904.51	3269.13	2960.14	4648.27	4150.9	4563.48	-0.565836	0.000134784	0.00285274	0.0759634
RPL32	P62910	RL32_HUMAN 60S ribosomal protein L32	29	3126.94	4028.56	3411.91	4996.54	5426.46	5107.32	-0.5651	0.000527914	0.00590951	0.0641029
GID8	Q9NWU2	GID8_HUMAN Glucose-induced degradation protein 8 homolog	2	302.096	394.989	333.768	528.098	502.704	450.307	-0.562532	0.000987048	0.00858199	0.07418
HOXB9	P17482	HXB9_HUMAN Homeobox protein Hox-B9	1	55.1151	36.9106	47.6128	69.9639	61.1962	62.6329	-0.561208	0.00444693	0.0223857	0.0577914
IMPACT	Q9P2X3	IMPCT_HUMAN Protein IMPACT	5	569.858	655.741	959.546	1043.67	861.076	1244.53	-0.561078	0.0291489	0.0776928	0.0991163
YKT6	O15498	YKT6_HUMAN Synaptobrevin homolog YKT6	6	819.382	1052.22	1041.79	1416.98	1549.02	1296.52	-0.56065	0.00129162	0.0100406	0.0772523
FEM1B	Q9UK73	FEM1B_HUMAN Protein fem-1 homolog B	2	171.119	142.95	144.756	218.552	226.834	206.51	-0.558769	0.000342577	0.00474957	0.0668097
PTRHD1	Q6GMV3	PTRD1_HUMAN Putative peptidyl-tRNA hydrolase PTRHD1	1	142.445	214.008	213.185	264.968	299.794	230.254	-0.558274	0.0122939	0.0429591	0.0862186
UBE2I	P63279	UBC9_HUMAN SUMO-conjugating enzyme UBC9	9	1499.15	1917.89	1718.8	2436.22	2446.45	2607.98	-0.556	0.000506439	0.00574573	0.145924
SNRNP48	Q6IEG0	SNR48_HUMAN U11/U12 small nuclear ribonucleoprotein 48 kDa protein	1	254.993	279.121	246.52	382.891	337.71	381.83	-0.554999	0.000279376	0.00425597	0.0748952
SUFU	Q9UMX1	SUFU_HUMAN Suppressor of fused homolog	4	774.115	673.538	742.387	1075	1099.77	1008.62	-0.554775	7.64464e-05	0.00216465	0.0584521
RNF138	Q8WVD3	RN138_HUMAN E3 ubiquitin-protein ligase RNF138	3	321.205	187.234	193.493	438.969	290.987	260.22	-0.554381	0.0682719	0.143454	0.0597064
C4orf29	Q0P651	CD029_HUMAN Uncharacterized protein C4orf29	2	121.178	96.7156	111.478	140.54	163.055	151.462	-0.553381	0.000498397	0.00572337	0.0644527
CIT	O14578-3	CTRO_HUMAN Isoform 3 of Citron Rho-interacting kinase	1	37.8678	37.1242	42.9922	53.7567	46.7686	63.7208	-0.55333	0.00228797	0.0143842	0.0598814
C21orf59	P57076	CU059_HUMAN UPF0769 protein C21orf59	8	1019.56	960.537	971.232	1450.94	1453.11	1400.66	-0.552751	2.31099e-05	0.00121035	0.0692403
TES	Q9UGI8	TES_HUMAN Testin	17	2517.73	2717.58	2591.91	3682.79	3705.89	3980.4	-0.552387	3.56402e-05	0.00148783	0.0773084
TXNL4B	Q9NX01	TXN4B_HUMAN Thioredoxin-like protein 4B	1	116.449	120.33	136.25	171.64	179.785	163.558	-0.552091	8.78602e-05	0.00229023	0.117743
ASB6	Q9NWX5	ASB6_HUMAN Ankyrin repeat and SOCS box protein 6	1	130.831	142.13	108.898	197.9	175.306	157.014	-0.551765	0.00286004	0.0166468	0.0677091
GGPS1	O95749	GGPPS_HUMAN Geranylgeranyl pyrophosphate synthase	10	1548.69	1960.58	2014.24	2351.37	2900.84	2768.85	-0.551463	0.00209351	0.0136055	0.0661765
RCHY1	Q96PM5	ZN363_HUMAN RING finger and CHY zinc finger domain-containing protein 1	2	315.069	269.851	230.011	368.391	423.363	361.399	-0.548887	0.0028513	0.0166405	0.0644315
WIBG	Q9BRP8	WIBG_HUMAN Partner of Y14 and mago	10	896.884	978.239	1073.5	1401.91	1430.55	1464.94	-0.54801	0.000132357	0.00283311	0.0658029
RBM33	H0Y3K4	H0Y3K4_HUMAN RNA-binding protein 33 (Fragment)	11	1026.04	782.42	882.79	1311.86	1144.05	1416.28	-0.545394	0.00326901	0.0181623	0.0727345
SLC7A6OS	Q96CW6	S7A6O_HUMAN Probable RNA polymerase II nuclear localization protein SLC7A6OS	2	735.831	598.085	620.489	1162.6	831.61	823.088	-0.544299	0.00665954	0.0289692	0.0620768
NUDT14	O95848	NUD14_HUMAN Uridine diphosphate glucose pyrophosphatase	3	407.639	442.598	475.677	548.704	757.801	595.707	-0.543973	0.00188619	0.0126572	0.0553868
ZKSCAN1	P17029	ZKSC1_HUMAN Zinc finger protein with KRAB and SCAN domains 1	2	35.9251	38.8748	43.4118	56.8742	47.789	55.9914	-0.542834	0.000882018	0.00793397	0.0992032
GATC	O43716	GATC_HUMAN Glutamyl-tRNA(Gln) amidotransferase subunit C, mitochondrial	3	310.678	366.272	446.699	689.418	506.946	412.237	-0.542774	0.0251716	0.0703391	0.0881009
BRAP	Q7Z569	BRAP_HUMAN BRCA1-associated protein	4	904.546	952.222	855.694	1336.59	1356.35	1212.03	-0.542122	0.000136632	0.00285836	0.0618687
NEU3	Q9UQ49	NEUR3_HUMAN Sialidase-3	3	90.8888	124.322	104.667	147.037	133.177	154.059	-0.541337	0.00338286	0.0185627	0.0883292
ZNF174	Q15697	ZN174_HUMAN Zinc finger protein 174	1	19.4617	16.4338	11.8508	22.9658	19.9908	20.6776	-0.541274	0.0180609	0.0560904	0.0633648
NOB1	Q9ULX3	NOB1_HUMAN RNA-binding protein NOB1	5	1159.19	1069.66	989.957	1595.53	1484.63	1586.9	-0.540979	0.000275451	0.00423892	0.0717697
MTSS1L	Q765P7	MTSSL_HUMAN MTSS1-like protein	2	108.924	91.0251	61.896	162.849	96.6115	101.982	-0.540342	0.0759376	0.154534	0.0759384
TNPO3	Q9Y5L0-1	TNPO3_HUMAN Isoform 1 of Transportin-3	10	1690.88	1636.81	1675.7	2250.78	2789.85	2251.87	-0.539414	0.000394416	0.00507702	0.144055
PNPLA2	Q96AD5	PLPL2_HUMAN Patatin-like phospholipase domain-containing protein 2	2	336.256	408.874	437.782	522.001	636.044	518.811	-0.538177	0.00143258	0.0106646	0.112703
DISC1	Q9NRI5	DISC1_HUMAN Disrupted in schizophrenia 1 protein	1	26.2225	19.3662	25.8265	26.2278	39.0314	33.2721	-0.537814	0.0125281	0.0434231	0.0751475
SSBP2	P81877	SSBP2_HUMAN Single-stranded DNA-binding protein 2	1	60.4301	53.697	66.5734	81.0884	85.6355	81.3378	-0.537734	0.000250536	0.00403635	0.114455
CDK7	P50613	CDK7_HUMAN Cyclin-dependent kinase 7	3	545.538	662.757	630.038	871.84	899.87	840.226	-0.536284	0.000245587	0.00400172	0.111335
DEF8	Q6ZN54	DEFI8_HUMAN Differentially expressed in FDCP 8 homolog	1	105.068	94.8574	99.0309	138.415	127.281	141.427	-0.53595	0.000147175	0.00296873	0.0764518
CASK	O14936	CSKP_HUMAN Peripheral plasma membrane protein CASK	21	4480.96	4397.61	4661.74	6074.62	7111.47	6404.58	-0.534804	0.000155613	0.00308612	0.137484
ZNF706	Q9Y5V0	ZN706_HUMAN Zinc finger protein 706	2	243.315	220.949	207.882	344.268	307.389	286.906	-0.531976	0.000525761	0.00589414	0.0633409
GAN	Q9H2C0	GAN_HUMAN Gigaxonin	9	920.002	905.278	943.812	1242.5	1354.2	1363.25	-0.531872	4.45982e-05	0.00161204	0.0763102
COLEC12	Q5KU26	COL12_HUMAN Collectin-12	1	59.1866	50.4571	50.5126	82.8508	69.8938	66.7182	-0.531706	0.00130027	0.0100557	0.0698136
ANGEL1	Q9UNK9	ANGE1_HUMAN Protein angel homolog 1	2	266.545	231.463	219.399	365.352	346.173	288.148	-0.529932	0.00130042	0.0100557	0.164985
TSR1	Q2NL82	TSR1_HUMAN Pre-rRNA-processing protein TSR1 homolog	22	5154.86	5046.92	4619.58	6946.25	7381.14	6880.66	-0.528711	0.000123184	0.00270098	0.0990337
RPL35	P42766	RL35_HUMAN 60S ribosomal protein L35	3	328.775	462.774	413.733	533.926	696.514	478.795	-0.528217	0.012793	0.0440134	0.0654439
PAG1	Q9NWQ8	PHAG1_HUMAN Phosphoprotein associated with glycosphingolipid-enriched microdomains 1	11	1465.24	1380.6	1316.7	2014.38	1680.67	2326.13	-0.527957	0.00419928	0.0215263	0.0722917
R3HDM2	Q9Y2K5	R3HD2_HUMAN R3H domain-containing protein 2	6	300.279	315.334	355.421	420.207	452.588	477.113	-0.527176	0.000282658	0.00427828	0.121945
CAV1	Q03135	CAV1_HUMAN Caveolin-1	2	409.98	414.826	362.19	630.274	536.468	504.815	-0.526606	0.00152193	0.0110574	0.115881
BAG2	O95816	BAG2_HUMAN BAG family molecular chaperone regulator 2	5	1498.78	1710.24	1679.24	2349.55	2378.71	2260.25	-0.523729	8.47337e-05	0.0022866	0.0611321
RPL37	P61927	RL37_HUMAN 60S ribosomal protein L37	1	74.3851	66.7506	54.5551	94.7724	83.4168	84.4663	-0.523678	0.00424413	0.021622	0.0583292
ZBTB39	O15060	ZBT39_HUMAN Zinc finger and BTB domain-containing protein 39	2	110.995	118.548	133.166	141.131	167.97	185.773	-0.522217	0.00198787	0.0130726	0.0644652
DNAJB4	Q9UDY4	DNJB4_HUMAN DnaJ homolog subfamily B member 4	4	680.297	563.535	653.868	909.351	931.545	833.226	-0.521447	0.000292698	0.0043536	0.101938
LSM14B	Q5TBQ0	Q5TBQ0_HUMAN Protein LSM14 homolog B (Fragment)	1	26.9397	23.4809	19.4429	39.7778	20.6191	36.1587	-0.520518	0.0798992	0.160059	0.068229
POLR3D	P05423	RPC4_HUMAN DNA-directed RNA polymerase III subunit RPC4	11	1478.54	1582.09	1453.07	2307.11	1926.51	2227.31	-0.520128	0.000564563	0.00614674	0.0532167
METTL16	Q86W50	MET16_HUMAN Methyltransferase-like protein 16	16	3173.76	3014.28	3302.64	4101.7	4878.44	4439.19	-0.517016	0.00022797	0.00382277	0.0894857
PTGES3	Q15185	TEBP_HUMAN Prostaglandin E synthase 3	13	2349.28	2177.61	2273.1	3161.4	3327.97	3153.02	-0.516023	4.06482e-05	0.0015862	0.0942552
GNL3L	Q9NVN8	GNL3L_HUMAN Guanine nucleotide-binding protein-like 3-like protein	9	1402.79	1344.18	1282.36	2177.97	1836.95	1741.06	-0.513059	0.000968108	0.0084861	0.155465
MEX3C	Q5U5Q3	MEX3C_HUMAN RNA-binding E3 ubiquitin-protein ligase MEX3C	2	152.257	103.381	114.723	160.848	181.859	151.325	-0.510769	0.00818744	0.0330472	0.0688918
NR3C2	P08235-3	MCR_HUMAN Isoform 3 of Mineralocorticoid receptor	2	34.457	19.0588	20.93	35.1985	28.0971	31.5627	-0.510731	0.0438397	0.104173	0.0774475
FAM193A	P78312	F193A_HUMAN Protein FAM193A	2	484.825	417.27	415.13	686.336	551.497	597.889	-0.510297	0.00290708	0.0168321	0.065461
STX6	O43752	STX6_HUMAN Syntaxin-6	2	191.629	220.107	204.129	258.085	288.304	298.436	-0.509588	0.000548529	0.00607726	0.089037
DHCR24	Q15392	DHC24_HUMAN Delta(24)-sterol reductase	3	431.889	408.873	424.44	607.952	657.224	502.92	-0.509465	0.000768264	0.00725833	0.0660083
ZNF770	Q6IQ21	ZN770_HUMAN Zinc finger protein 770	1	15.7341	8.59014	15.9962	13.2033	19.2882	18.7812	-0.508831	0.0887008	0.172738	0.0653172
THUMPD2	Q9BTF0	THUM2_HUMAN THUMP domain-containing protein 2	2	342.175	335.466	349.448	464.868	494.974	463.26	-0.508247	2.68188e-05	0.00128748	0.0777682
ZEB2	O60315	ZEB2_HUMAN Zinc finger E-box-binding homeobox 2	5	351.956	304.691	289.89	443.52	428.245	424.813	-0.508078	0.000620056	0.00649204	0.0571211
TPM3	P06753-5	TPM3_HUMAN Isoform 5 of Tropomyosin alpha-3 chain	8	1151.46	1445.58	1255.12	2161.04	1677.62	1644.11	-0.507203	0.00583929	0.0266919	0.0799623
CLTC	J3KRF5	J3KRF5_HUMAN Clathrin heavy chain 1 (Fragment)	1	604.805	501.325	517.982	738.164	758.197	754.989	-0.506826	0.000333379	0.00469964	0.0990442
COMMD8	Q9NX08	COMD8_HUMAN COMM domain-containing protein 8	2	334.435	527.255	483.092	654.165	653.468	539.282	-0.506807	0.0176166	0.0550957	0.062017
C12orf43	Q96C57	CL043_HUMAN Uncharacterized protein C12orf43	7	865.269	757.912	861.598	1216.34	1046.46	1207.71	-0.505735	0.000866196	0.00784268	0.0638084
VPS28	Q9UK41	VPS28_HUMAN Vacuolar protein sorting-associated protein 28 homolog	3	407.406	528.133	547.347	641.111	781.531	643.594	-0.505354	0.00432188	0.0219021	0.063542
KTI12	Q96EK9	KTI12_HUMAN Protein KTI12 homolog	7	704.852	720.981	725.884	980.504	1020.05	1013.15	-0.504981	2.90429e-05	0.0013381	0.0708329
WNK1	Q9H4A3-6	WNK1_HUMAN Isoform 5 of Serine/threonine-protein kinase WNK1	27	4482.22	4244.45	4253.35	6154.02	5901.8	6139.5	-0.504343	4.49662e-05	0.00161204	0.0821715
VEGFA	P15692-14	VEGFA_HUMAN Isoform L-VEGF206 of Vascular endothelial growth factor A	1	149.927	180.345	202.471	241.481	225.817	248.891	-0.503969	0.0030019	0.0172232	0.111384
C16orf72	Q14CZ0	CP072_HUMAN UPF0472 protein C16orf72	1	28.6241	29.9025	28.3566	42.1071	40.017	33.0461	-0.503925	0.000759769	0.00720303	0.0641574
CEP290	O15078	CE290_HUMAN Centrosomal protein of 290 kDa	13	1862.84	1665.35	1641.67	2517.52	2292.6	2454.53	-0.502664	0.000283671	0.00427828	0.0832208
KDM5C	P41229	KDM5C_HUMAN Lysine-specific demethylase 5C	18	2412.84	2078.67	2041.76	3230.49	3230.45	2718.81	-0.502534	0.00114801	0.00935023	0.0656733
SCLT1	Q96NL6	SCLT1_HUMAN Sodium channel and clathrin linker 1	1	42.8381	30.0982	24.9135	51.9216	37.1018	41.7659	-0.502472	0.0428988	0.102707	0.0568127
RPAP3	Q9H6T3	RPAP3_HUMAN RNA polymerase II-associated protein 3	19	2995.98	2762.29	2623.71	4293.96	3716.26	3762.7	-0.50242	0.000497046	0.00572337	0.0937662
IRF2BP2	Q7Z5L9	I2BP2_HUMAN Interferon regulatory factor 2-binding protein 2	6	620.432	504.009	493.698	814.028	693.348	727.754	-0.501587	0.00248595	0.015259	0.0593359
CMC2	Q9NRP2	COXM2_HUMAN COX assembly mitochondrial protein 2 homolog	3	326.931	489.18	503.545	535.313	761.704	534.205	-0.501541	0.0340011	0.0867114	0.0578596
HIST1H4A	P62805	H4_HUMAN Histone H4	41	6610.32	8159.43	7189.67	9443.56	11625.6	10282.2	-0.501536	0.00258619	0.015598	0.193248
C8orf33	Q9H7E9-2	CH033_HUMAN Isoform 2 of UPF0488 protein C8orf33	4	893.395	823.312	819.19	1287.57	1094.93	1170.96	-0.501255	0.000536958	0.00598415	0.122528
DUSP12	Q9UNI6	DUS12_HUMAN Dual specificity protein phosphatase 12	5	1049.45	1094.95	1120.22	1435.39	1582.37	1617.66	-0.499306	0.000111386	0.00255594	0.059103
FAM204A	Q9H8W3	F204A_HUMAN Protein FAM204A	2	148.784	126.691	142.012	209.089	172.329	177.956	-0.49887	0.00101748	0.00870678	0.0637615
S100A10	P60903	S10AA_HUMAN Protein S100-A10	4	1005.31	1080.32	1094.77	1881.25	1506.87	1175.99	-0.498341	0.0137094	0.046286	0.0633356
RQCD1	Q92600	RCD1_HUMAN Cell differentiation protein RCD1 homolog	3	366.633	387.792	367.742	468.111	628.377	465.12	-0.497979	0.00242168	0.0149617	0.102861
PSAT1	Q9Y617	SERC_HUMAN Phosphoserine aminotransferase	41	7503.42	8743.24	9423.73	12267.2	12282.1	12613.1	-0.497215	0.00111811	0.00921101	0.0930293
NUCB2	P80303-2	NUCB2_HUMAN Isoform 2 of Nucleobindin-2	7	1248.31	2758.36	2910.22	3925.29	2647.66	2639.23	-0.496894	0.166944	0.274822	0.148382
CCDC41	Q9Y592	CEP83_HUMAN Centrosomal protein of 83 kDa	4	605.538	540.114	577.266	815.023	785.892	793.425	-0.495906	8.38985e-05	0.00228142	0.0741305
CYR61	O00622	CYR61_HUMAN Protein CYR61	1	108.75	118.022	136.423	165.948	143.082	174.631	-0.495011	0.00272253	0.0161472	0.0970959
FAM135A	Q9P2D6	F135A_HUMAN Protein FAM135A	1	97.7176	84.7052	75.7851	110.608	125.341	107.906	-0.494882	0.00196529	0.0129962	0.0787233
FAM50B	Q9Y247	FA50B_HUMAN Protein FAM50B	1	51.9586	51.8417	52.4456	61.6764	91.1529	59.9316	-0.494649	0.0109834	0.0398719	0.0927566
MED18	Q9BUE0	MED18_HUMAN Mediator of RNA polymerase II transcription subunit 18	3	774.171	896.26	861.683	1183.34	1267.32	1077.82	-0.494392	0.000375961	0.0049577	0.0731051
CNOT6	Q9ULM6	CNOT6_HUMAN CCR4-NOT transcription complex subunit 6	5	765.412	664.84	694.699	946.825	1086.81	921.971	-0.494251	0.000533439	0.00595371	0.0650833
SPNS1	Q9H2V7	SPNS1_HUMAN Protein spinster homolog 1	1	384.421	344.48	336.695	455.629	550.094	471.655	-0.494133	0.000693307	0.00689715	0.0852822
MARCKSL1	P49006	MRP_HUMAN MARCKS-related protein	1	360.552	178.551	113.416	273.379	301.757	217.448	-0.493915	0.23832	0.358858	0.0953373
TMED5	Q9Y3A6	TMED5_HUMAN Transmembrane emp24 domain-containing protein 5	2	353.323	457.312	495.802	523.699	727.494	547.06	-0.493886	0.014569	0.0483459	0.0812168
KMT2D	O14686-3	KMT2D_HUMAN Isoform 3 of Histone-lysine N-methyltransferase 2D	22	2070.22	1956.83	2075.27	2770	2890.64	2814.39	-0.493113	4.07824e-05	0.0015862	0.162225
APBB2	Q92870-4	APBB2_HUMAN Isoform 4 of Amyloid beta A4 precursor protein-binding family B member 2	2	135.635	134.17	134.192	170.815	178.08	190.241	-0.492826	9.88738e-05	0.00237927	0.0612697
CSPP1	Q1MSJ5	CSPP1_HUMAN Centrosome and spindle pole-associated protein 1	3	89.4918	90.7291	77.7886	126.887	98.2145	120.396	-0.491892	0.00438359	0.0221318	0.111275
RNF34	Q969K3-2	RNF34_HUMAN Isoform 2 of E3 ubiquitin-protein ligase RNF34	3	126.474	122.727	131.403	167.831	178.994	158.698	-0.49174	6.73696e-05	0.00198846	0.0809648
TMEM261	Q96GE9	TM261_HUMAN Transmembrane protein 261	2	154.189	124.956	125.872	201.419	190.553	149.955	-0.491686	0.00550365	0.0258777	0.0599206
MACF1	H0YD69	H0YD69_HUMAN Microtubule-actin cross-linking factor 1, isoforms 1/2/3/5 (Fragment)	1	348.934	311.269	276.451	410.541	406.732	446.91	-0.49137	0.00191141	0.0127585	0.0569279
MPHOSPH6	Q99547	MPH6_HUMAN M-phase phosphoprotein 6	1	62.1048	87.5274	74.2393	88.8626	105.492	98.4397	-0.490838	0.00650166	0.0286452	0.063509
CHMP4A	Q9BY43	CHM4A_HUMAN Charged multivesicular body protein 4a	4	714.321	954.263	757.087	1346.07	999.364	1041.86	-0.490737	0.0135651	0.0460458	0.0767339
STK32C	Q86UX6	ST32C_HUMAN Serine/threonine-protein kinase 32C	1	22.8122	20.9005	16.6714	24.9101	26.0171	27.5676	-0.49068	0.00723328	0.0305934	0.0609601
KIAA1551	Q9HCM1	K1551_HUMAN Uncharacterized protein KIAA1551	1	23.6034	29.3434	22.0404	29.5305	36.386	30.4314	-0.489831	0.00558573	0.0260529	0.0773953
PA2G4	Q9UQ80	PA2G4_HUMAN Proliferation-associated protein 2G4	51	10685.9	11016	11042.7	18187.3	13712.9	16487.8	-0.489531	0.000645064	0.00658619	0.0893468
HMGB1	P09429	HMGB1_HUMAN High mobility group protein B1	27	3639.18	4403.65	3345.71	6196.98	4324.82	5472.73	-0.489527	0.0146649	0.0485744	0.0693856
CLCN6	P51797-5	CLCN6_HUMAN Isoform 5 of Chloride transport protein 6	1	110.779	109.74	117.516	138.742	167.105	146.291	-0.489082	0.000247208	0.00401699	0.0972166
GRPEL2	Q8TAA5	GRPE2_HUMAN GrpE protein homolog 2, mitochondrial	3	531.796	504.237	577.474	758.167	796.81	673.289	-0.487998	0.000302441	0.0044338	0.0654352
QKI	Q96PU8	QKI_HUMAN Protein quaking	11	2199.5	2234.84	2349.08	3063.45	3202.2	3164.08	-0.487438	4.12059e-05	0.0015862	0.0545002
MLF2	Q15773	MLF2_HUMAN Myeloid leukemia factor 2	2	403.607	387.843	359.139	593.183	505.258	481.968	-0.486754	0.00155964	0.0111984	0.086044
UNG	P13051-2	UNG_HUMAN Isoform 1 of Uracil-DNA glycosylase	1	553.051	484.711	477.693	734.498	662.394	684.038	-0.486578	0.000789491	0.00737379	0.0669251
AMOTL2	Q9Y2J4-4	AMOL2_HUMAN Isoform 4 of Angiomotin-like protein 2	1	9.94129	10.6393	12.7715	15.7008	13.3192	13.9648	-0.486438	0.00176855	0.0121153	0.0797194
RABL6	Q3YEC7-2	RABL6_HUMAN Isoform 2 of Rab-like protein 6	6	698.09	749.361	744.815	1047.59	999.073	993.68	-0.486214	6.39866e-05	0.00195742	0.100276
ALKBH1	Q13686	ALKB1_HUMAN Alkylated DNA repair protein alkB homolog 1	1	76.3366	52.7589	38.1652	81.4365	68.8331	65.1114	-0.486186	0.0745748	0.152777	0.0821707
MATK	P42679-2	MATK_HUMAN Isoform 2 of Megakaryocyte-associated tyrosine-protein kinase	1	278.355	310.978	303.241	384.103	416.497	402.651	-0.486058	0.000111628	0.00255594	0.189723
CLUH	I3L2B0	I3L2B0_HUMAN Clustered mitochondria protein homolog	1	536.991	442.299	414.334	746.736	599.973	564.019	-0.485663	0.0101212	0.0377756	0.107953
EHBP1L1	Q8N3D4	EH1L1_HUMAN EH domain-binding protein 1-like protein 1	3	320.639	343.091	359.464	474.329	469.351	449.848	-0.484796	5.06753e-05	0.00174046	0.0999601
RPS19BP1	Q86WX3	AROS_HUMAN Active regulator of SIRT1	3	499.929	839.667	722.295	943.125	954.428	885.416	-0.484344	0.0230666	0.0662957	0.0727624
FKBP14	Q9NWM8	FKB14_HUMAN Peptidyl-prolyl cis-trans isomerase FKBP14	1	794.067	864.256	897.923	1426.78	922.446	1225.11	-0.483318	0.0153386	0.0502196	0.0782051
RPL19	P84098	RL19_HUMAN 60S ribosomal protein L19	8	1835.46	2333.26	2127.38	2786.82	3142.32	2761.17	-0.483186	0.00156656	0.0112286	0.0844665
EZR	P15311	EZRI_HUMAN Ezrin	17	3563.11	3674.69	3123.96	5281.03	4103.7	5231.56	-0.482502	0.00421302	0.0215427	0.0628704
NDUFAB1	O14561	ACPM_HUMAN Acyl carrier protein, mitochondrial	1	17.3238	28.2009	38.1591	38.5777	36.2045	27.7173	-0.481423	0.124961	0.222785	0.0860191
ARAF	P10398	ARAF_HUMAN Serine/threonine-protein kinase A-Raf	7	926.843	939.589	1005.1	1287.27	1390.68	1307.06	-0.481313	6.19606e-05	0.00192664	0.135513
RPRD1B	Q9NQG5	RPR1B_HUMAN Regulation of nuclear pre-mRNA domain-containing protein 1B	10	1124.17	1376.06	1224.95	1631.01	1764.09	1779.24	-0.480246	0.000730962	0.00707794	0.102696
CNN3	Q15417	CNN3_HUMAN Calponin-3	13	2585.36	2179.1	2327.21	3788.2	2975.25	3097.04	-0.478199	0.00317422	0.0177777	0.11664
PICALM	H0YEH1	H0YEH1_HUMAN Phosphatidylinositol-binding clathrin assembly protein (Fragment)	2	67.9071	57.5436	54.0037	92.4783	51.027	97.9537	-0.477993	0.0910919	0.176304	0.0871493
CDK8	P49336	CDK8_HUMAN Cyclin-dependent kinase 8	2	623.156	510.435	576.299	776.195	826.772	726.149	-0.477592	0.00060732	0.00640015	0.0648338
BLOC1S4	Q9NUP1	BL1S4_HUMAN Biogenesis of lysosome-related organelles complex 1 subunit 4	1	27.173	21.5752	23.2487	29.9796	29.7756	34.1213	-0.47747	0.00187531	0.0126066	0.0903114
PLXNA2	O75051	PLXA2_HUMAN Plexin-A2	5	218.527	206.53	234.019	274.692	313.197	291.588	-0.476562	0.000214107	0.00372763	0.0672469
TRIM65	Q6PJ69	TRI65_HUMAN Tripartite motif-containing protein 65	8	1206.13	1110.17	1263.21	1537.39	1834.56	1608	-0.476505	0.000454596	0.00546094	0.0603243
COPZ1	P61923	COPZ1_HUMAN Coatomer subunit zeta-1	4	673.942	837.638	827.421	1082.29	1172.38	958.346	-0.475615	0.00215639	0.0139143	0.208672
NUSAP1	Q9BXS6-6	NUSAP_HUMAN Isoform 6 of Nucleolar and spindle-associated protein 1	1	340.977	513.962	507.893	509.497	616.247	730.918	-0.475043	0.0418976	0.100885	0.0779692
TRPS1	Q9UHF7-2	TRPS1_HUMAN Isoform 2 of Zinc finger transcription factor Trps1	5	237.807	211.444	185.946	272.783	270.749	303.165	-0.475028	0.00352836	0.019043	0.0583429
STAT2	P52630	STAT2_HUMAN Signal transducer and activator of transcription 2	4	579.567	449.491	541.897	786.531	754.86	601.629	-0.474232	0.00595074	0.0270583	0.062756
MSMO1	Q15800	MSMO1_HUMAN Methylsterol monooxygenase 1	1	315.909	234.785	283.091	384.131	422.126	321.121	-0.473663	0.00703993	0.030104	0.0687774
RAB35	Q15286	RAB35_HUMAN Ras-related protein Rab-35	5	906.334	1047.67	1210.02	1322.24	1642.34	1417.91	-0.472778	0.00413432	0.0213459	0.0812022
XPOT	O43592	XPOT_HUMAN Exportin-T	27	3904.98	4021.41	4308.81	5128.74	6480.42	5317.32	-0.472455	0.00183551	0.0124275	0.175413
MRPL49	Q13405	RM49_HUMAN 39S ribosomal protein L49, mitochondrial	3	443.615	620.498	635.604	717.591	837.002	727.209	-0.472432	0.00924831	0.0358124	0.058953
DEPDC7	Q96QD5	DEPD7_HUMAN DEP domain-containing protein 7	1	41.3655	31.5456	38.4367	56.9777	52.4763	38.8991	-0.471984	0.0142248	0.0474746	0.0660537
PEA15	Q15121	PEA15_HUMAN Astrocytic phosphoprotein PEA-15	2	269.936	441.764	503.651	522.996	630.423	453.757	-0.471919	0.0701919	0.146269	0.123469
MIS12	Q9H081	MIS12_HUMAN Protein MIS12 homolog	3	371.836	496.504	537.414	554.89	731.223	618.872	-0.470377	0.0167809	0.053214	0.0544179
KCTD9	Q7L273	KCTD9_HUMAN BTB/POZ domain-containing protein KCTD9	2	97.8503	98.5756	93.6401	126.491	120.337	130.556	-0.469921	0.000177075	0.00327937	0.100378
DNAJB12	Q9NXW2-2	DJB12_HUMAN Isoform 2 of DnaJ homolog subfamily B member 12	4	548.114	450.024	435.748	708.659	606.311	617.816	-0.46977	0.00426805	0.021673	0.0543654
CSNK2A2	P19784	CSK22_HUMAN Casein kinase II subunit alpha'	13	1740.73	1669.59	1738.19	2243.51	2427.5	2459.95	-0.469055	0.000107791	0.00250605	0.0741876
ZNF398	Q8TD17	ZN398_HUMAN Zinc finger protein 398	1	67.019	58.5692	53.5722	84.1164	69.88	80.7585	-0.468113	0.00513165	0.0245474	0.0797626
SURF6	O75683	SURF6_HUMAN Surfeit locus protein 6	8	1650.94	1917.59	1515.18	2420.57	2188.81	2375.67	-0.467973	0.00192119	0.0128012	0.071863
WIPF1	O43516-3	WIPF1_HUMAN Isoform 3 of WAS/WASL-interacting protein family member 1	1	166.731	146.652	172.749	218.33	187.175	235.87	-0.467864	0.00315043	0.0176785	0.0659056
COX6C	P09669	COX6C_HUMAN Cytochrome c oxidase subunit 6C	2	365.709	633.336	566.857	614.215	896.779	592.099	-0.467301	0.0759336	0.154534	0.0692623
SHC1	P29353-6	SHC1_HUMAN Isoform 6 of SHC-transforming protein 1	6	499.186	477.495	516.22	677.41	699.391	643.912	-0.467234	5.71056e-05	0.001854	0.0656434
GPC6	Q9Y625	GPC6_HUMAN Glypican-6	4	487.425	442.123	515.065	639.608	642.056	679.077	-0.467074	0.000397699	0.00508462	0.096733
TRMT13	Q9NUP7	TRM13_HUMAN tRNA:m(4)X modification enzyme TRM13 homolog	5	755.514	630.707	620.277	896.261	931.076	890.425	-0.466384	0.00102114	0.00872818	0.0584815
GPATCH2	Q9NW75	GPTC2_HUMAN G patch domain-containing protein 2	3	709.733	699.954	623.298	995.543	833.644	936.809	-0.465461	0.00123744	0.00981125	0.0749425
SBNO1	A3KN83	SBNO1_HUMAN Protein strawberry notch homolog 1	16	2157.12	1845.94	1893.32	2862.78	2840	2368.81	-0.464945	0.0017192	0.0119026	0.0593508
PRKD3	O94806	KPCD3_HUMAN Serine/threonine-protein kinase D3	3	304.668	285.863	288.266	382.961	405.513	385.882	-0.464174	9.66208e-05	0.00236238	0.114524
CEBPG	P53567	CEBPG_HUMAN CCAAT/enhancer-binding protein gamma	2	44.3448	44.7502	43.0174	55.4299	54.5598	63.2261	-0.464047	0.000633064	0.00656164	0.106121
PCBP2	Q15366-5	PCBP2_HUMAN Isoform 5 of Poly(rC)-binding protein 2	1	289.691	282.863	328.955	398.668	419.954	384.786	-0.463965	0.000232036	0.00384325	0.0723809
DPP8	Q6V1X1	DPP8_HUMAN Dipeptidyl peptidase 8	5	237.437	212.316	239.718	295.179	328.023	290.891	-0.463896	0.000261581	0.00412632	0.0628888
MYL6	P60660	MYL6_HUMAN Myosin light polypeptide 6	8	761.628	1580.99	1700.29	1984.46	1747.81	1540.18	-0.463864	0.151119	0.255449	0.0661643
TMBIM6	P55061	BI1_HUMAN Bax inhibitor 1	1	316.362	383.01	381.329	477.001	547.273	439.631	-0.463347	0.00140415	0.0105465	0.0847874
GFOD1	Q9NXC2	GFOD1_HUMAN Glucose-fructose oxidoreductase domain-containing protein 1	2	55.8928	52.9031	58.3214	70.2223	78.8326	69.9162	-0.462149	0.000225033	0.00381024	0.0668551
RNF5	Q99942	RNF5_HUMAN E3 ubiquitin-protein ligase RNF5	2	360.779	328.663	345.596	488.843	443.255	451.786	-0.461682	0.000277027	0.00424632	0.0816492
ZC3H8	Q8N5P1	ZC3H8_HUMAN Zinc finger CCCH domain-containing protein 8	11	1302.71	1060.8	1115.7	1706.54	1318.28	1800.2	-0.460659	0.0117567	0.0417042	0.133291
MAX	P61244	MAX_HUMAN Protein max	2	570.164	291.109	414.17	597.232	517.997	542.532	-0.460476	0.0734024	0.15129	0.294297
CACYBP	Q9HB71	CYBP_HUMAN Calcyclin-binding protein	33	7779.04	7452.08	7524.39	11648.1	9530.11	10774.3	-0.4593	0.000493549	0.00572337	0.0728399
ZNF655	Q8N720-3	ZN655_HUMAN Isoform 3 of Zinc finger protein 655	1	22.0764	14.6349	21.6706	26.0777	21.8974	25.712	-0.459029	0.0292384	0.0777905	0.0844266
LSM14B	Q9BX40-2	LS14B_HUMAN Isoform 2 of Protein LSM14 homolog B	9	1370.87	1376.98	1445.86	1939.54	1901.96	1886.13	-0.458689	6.26599e-05	0.0019404	0.0726466
C11orf83	Q6UW78	CK083_HUMAN UPF0723 protein C11orf83	1	146.996	133.778	150.99	195.708	199.998	167.849	-0.458188	0.000498213	0.00572337	0.20188
DGKQ	P52824	DGKQ_HUMAN Diacylglycerol kinase theta	2	211.585	294.401	469.567	484.178	321.603	436.169	-0.4575	0.142966	0.244622	0.0701173
TNIP1	Q15025	TNIP1_HUMAN TNFAIP3-interacting protein 1	1	359.974	312.838	355.373	464.215	415.821	487.626	-0.456535	0.00161346	0.0114904	0.0932396
KCTD17	Q8N5Z5	KCD17_HUMAN BTB/POZ domain-containing protein KCTD17	3	137.565	142.605	129.856	170.324	186.218	173.313	-0.456233	0.000220837	0.0037582	0.0687861
TRMT11	Q7Z4G4	TRM11_HUMAN tRNA (guanine(10)-N2)-methyltransferase homolog	5	1334.02	1443.68	1447.43	1746.97	2091.93	1956.67	-0.456058	0.000574688	0.00623349	0.0586729
PAFAH1B3	Q15102	PA1B3_HUMAN Platelet-activating factor acetylhydrolase IB subunit gamma	4	548.782	544.801	540.805	791.483	657.124	774.903	-0.456032	0.00148803	0.0108991	0.0704161
RAPGEF2	Q9Y4G8	RPGF2_HUMAN Rap guanine nucleotide exchange factor 2	11	164.266	156.574	167.518	192.585	213.675	231.265	-0.455636	0.000849614	0.00773923	0.0885542
UBR2	Q8IWV8-4	UBR2_HUMAN Isoform 4 of E3 ubiquitin-protein ligase UBR2	15	2479.56	2317.42	2369.12	3266.39	3421.9	3066.09	-0.45541	0.000211725	0.00370988	0.0967593
CLN5	O75503	CLN5_HUMAN Ceroid-lipofuscinosis neuronal protein 5	3	135.367	122.819	129.812	166.696	169.575	164.334	-0.453942	8.80519e-05	0.00229023	0.0922274
NFKBIB	Q15653	IKBB_HUMAN NF-kappa-B inhibitor beta	6	1546.85	1360.77	1343.94	2023.37	1877.12	1907.37	-0.453583	0.000750685	0.00716184	0.0748342
ZNF622	Q969S3	ZN622_HUMAN Zinc finger protein 622	8	1483.24	1442.69	1714.06	2335.17	1873.42	2151.75	-0.453561	0.00378258	0.0200411	0.603415
UBA52	P62987	RL40_HUMAN Ubiquitin-60S ribosomal protein L40	1	169.778	167.993	167.629	206.279	262.167	200.683	-0.453239	0.00238257	0.0147814	0.0591962
RBMS3	Q6XE24	RBMS3_HUMAN RNA-binding motif, single-stranded-interacting protein 3	1	132.218	142.056	142.177	180.598	173.653	187.421	-0.453205	0.000221974	0.00376907	0.0942054
XPA	P23025	XPA_HUMAN DNA repair protein complementing XP-A cells	3	290.396	209.212	316.734	335.593	361.034	369.46	-0.452744	0.0146492	0.048548	0.0670384
KLHL11	Q9NVR0	KLH11_HUMAN Kelch-like protein 11	2	318.553	267.437	267.927	385.349	416.496	336.79	-0.452712	0.00283577	0.0165973	0.108066
GPBP1	Q86WP2-2	GPBP1_HUMAN Isoform 2 of Vasculin	6	386.207	362.976	364.608	512.871	502.933	468.411	-0.452546	0.000171762	0.0032426	0.117995
RNF14	Q9UBS8	RNF14_HUMAN E3 ubiquitin-protein ligase RNF14	3	589.279	434.025	368.26	651.814	715.815	472.211	-0.452529	0.0637411	0.136962	0.0865658
USP11	P51784	UBP11_HUMAN Ubiquitin carboxyl-terminal hydrolase 11	10	876.172	884.426	927.06	1224.75	1189.03	1224.78	-0.450678	8.22709e-05	0.00226464	0.0719588
FAM53C	Q9NYF3	FA53C_HUMAN Protein FAM53C	1	138.025	132.066	126.818	165.408	164.849	183.384	-0.449543	0.000458043	0.00548659	0.110321
RNF135	Q8IUD6	RN135_HUMAN E3 ubiquitin-protein ligase RNF135	2	34.4287	31.9666	37.7281	47.1749	45.0033	41.1327	-0.449368	0.000374679	0.00495325	0.233643
WDR4	P57081	WDR4_HUMAN tRNA (guanine-N(7)-)-methyltransferase non-catalytic subunit WDR4	4	605.276	637.627	631.907	832.701	881.588	789.17	-0.449025	0.000114845	0.00260174	0.0623567
USP15	Q9Y4E8	UBP15_HUMAN Ubiquitin carboxyl-terminal hydrolase 15	27	5566.79	5179.21	5047.78	7238.92	7123.72	7016.5	-0.44865	0.000136158	0.00285836	0.0601709
SMIM8	Q96KF7	SMIM8_HUMAN Small integral membrane protein 8	1	110.746	143.61	113.926	163.74	153.621	156.269	-0.448091	0.00421673	0.0215427	0.0644134
USP25	Q9UHP3-3	UBP25_HUMAN Isoform USP25m of Ubiquitin carboxyl-terminal hydrolase 25	11	1199.23	1175.06	1137.75	1577.27	1687.17	1551.9	-0.447792	0.000103244	0.00246092	0.0719945
ZNF71	Q9NQZ8	ZNF71_HUMAN Endothelial zinc finger protein induced by tumor necrosis factor alpha	1	36.6217	29.9697	23.9695	34.027	35.4239	44.0659	-0.447073	0.0274512	0.074585	0.162768
GSTCD	Q8NEC7	GSTCD_HUMAN Glutathione S-transferase C-terminal domain-containing protein	6	500.985	513.66	512.655	648.915	737.403	652.795	-0.446873	0.000185048	0.00338553	0.103966
BYSL	Q13895	BYST_HUMAN Bystin	12	2047.62	1896.5	1751.16	2580.18	2679.32	2437.77	-0.446734	0.000495639	0.00572337	0.0812847
ZNF7	P17097	ZNF7_HUMAN Zinc finger protein 7	1	41.5812	44.83	36.7357	55.3431	54.4166	47.8663	-0.446092	0.00238207	0.0147814	0.0771073
MYL6B	P14649	MYL6B_HUMAN Myosin light chain 6B	5	817.537	1289.13	1302.43	1645.32	1382.52	1497.55	-0.445841	0.0412994	0.0999225	0.0626518
KSR1	Q8IVT5	KSR1_HUMAN Kinase suppressor of Ras 1	3	183.16	195.084	170.631	290.124	216.066	214.873	-0.445768	0.00916029	0.0356412	0.0892241
BOLA2	Q9H3K6	BOLA2_HUMAN BolA-like protein 2	5	1106.5	1361.88	1619.23	1757.73	2137.92	1637.34	-0.445257	0.0180449	0.0560637	0.0553265
GRB10	Q13322	GRB10_HUMAN Growth factor receptor-bound protein 10	4	483.223	518.367	544.44	662.924	749.289	659.464	-0.44523	0.000331018	0.00469181	0.055076
AMFR	Q9UKV5	AMFR_HUMAN E3 ubiquitin-protein ligase AMFR	3	327.528	433.168	354.428	556.892	435.194	483.824	-0.444848	0.0110815	0.0400632	0.140418
MZT1	Q08AG7	MZT1_HUMAN Mitotic-spindle organizing protein 1	2	164.951	212.096	195.192	230.805	285.57	229.936	-0.444702	0.00573993	0.0264942	0.0844424
GPN3	Q9UHW5-3	GPN3_HUMAN Isoform 3 of GPN-loop GTPase 3	3	620.217	547.734	550.517	808.204	816.396	680.158	-0.444699	0.0011657	0.00944058	0.0561208
METTL3	Q86U44	MTA70_HUMAN N6-adenosine-methyltransferase 70 kDa subunit	12	2975.51	3085.53	3164.08	4072.66	4115.38	4231.94	-0.444621	9.02806e-05	0.00230281	0.0621221
FBXO17	Q96EF6	FBX17_HUMAN F-box only protein 17	7	290.495	316.234	295.921	393.85	416.013	375.078	-0.444427	0.000179656	0.00331092	0.0661453
EME1	Q96AY2-2	EME1_HUMAN Isoform 2 of Crossover junction endonuclease EME1	2	607.022	642.543	681.321	818.722	844.234	915.697	-0.443339	0.000389069	0.00503391	0.0862183
CHML	P26374	RAE2_HUMAN Rab proteins geranylgeranyltransferase component A 2	11	1046.64	965.509	945.163	1375.76	1377.08	1244.9	-0.443155	0.000398462	0.00508577	0.0696128
TIMM10	P62072	TIM10_HUMAN Mitochondrial import inner membrane translocase subunit Tim10	1	104.099	243.242	229.848	231.878	271.626	208.747	-0.443155	0.191502	0.305143	0.059533
REXO2	Q9Y3B8	ORN_HUMAN Oligoribonuclease, mitochondrial	6	984.679	1190.7	1194.25	1457.46	1647.12	1463.9	-0.442939	0.00129308	0.0100416	0.0885053
DDX26B	Q5JSJ4	DX26B_HUMAN Protein DDX26B	4	835.89	940.65	917.598	1118.6	1252.85	1261.33	-0.44276	0.000682179	0.00683626	0.110788
UAP1L1	Q3KQV9	UAP1L_HUMAN UDP-N-acetylhexosamine pyrophosphorylase-like protein 1	11	1340.37	1430.64	1539.45	1844.09	2030.23	1966.94	-0.442327	0.000329865	0.00469181	0.0612859
PCF11	O94913	PCF11_HUMAN Pre-mRNA cleavage complex 2 protein Pcf11	14	2683.64	2469.05	2427.05	3392.04	3336.11	3552.79	-0.441892	0.00024929	0.00403348	0.066156
PPP1R14C	Q8TAE6	PP14C_HUMAN Protein phosphatase 1 regulatory subunit 14C	3	694.415	770.641	800.8	1024.45	938.111	1061.07	-0.440061	0.00073286	0.00707794	0.0635053
ASS1	P00966	ASSY_HUMAN Argininosuccinate synthase	11	1774.68	2135.07	2701.23	2703.67	3101.22	2961.59	-0.439936	0.01467	0.0485744	0.117794
ATXN2	Q99700	ATX2_HUMAN Ataxin-2	22	3173.19	2829.57	3010.17	4051.81	3831.23	4193.38	-0.439425	0.000408686	0.00511663	0.0698268
KIF1B	O60333-3	KIF1B_HUMAN Isoform 3 of Kinesin-like protein KIF1B	2	359.186	308.462	320.061	484.984	407.229	400.875	-0.439316	0.00287419	0.0166928	0.0936697
SAC3D1	A6NKF1	SAC31_HUMAN SAC3 domain-containing protein 1	1	28.9488	30.7233	35.3218	33.7825	50.2582	37.8359	-0.43817	0.0165344	0.0526563	0.118194
NUTF2	P61970	NTF2_HUMAN Nuclear transport factor 2	1	101.61	129.797	121.919	140.129	157.685	151.668	-0.437894	0.00307651	0.0174521	0.0798252
ATF1	P18846	ATF1_HUMAN Cyclic AMP-dependent transcription factor ATF-1	3	516.512	470.898	483.443	660.136	626.008	667.119	-0.43763	0.000495543	0.00572337	0.0814912
ZNHIT2	Q9UHR6	ZNHI2_HUMAN Zinc finger HIT domain-containing protein 2	6	647.08	626.974	625.926	864.809	845.738	814.675	-0.437471	9.03e-05	0.00230281	0.0536368
EIF4B	P23588	IF4B_HUMAN Eukaryotic translation initiation factor 4B	20	3972.06	3792.61	4164.67	5491.53	5130.83	5399.77	-0.436667	0.000171265	0.0032426	0.13026
NRP2	O60462	NRP2_HUMAN Neuropilin-2	2	63.6322	58.327	70.2598	83.3423	79.0048	84.1664	-0.436661	0.000861765	0.00782632	0.0620939
SART3	Q15020	SART3_HUMAN Squamous cell carcinoma antigen recognized by T-cells 3	40	6919.04	7111.1	6951.78	9155.85	9494.23	10069.8	-0.436481	0.000120336	0.00265684	0.0712288
TCF12	Q99081-3	HTF4_HUMAN Isoform 3 of Transcription factor 12	4	490.812	452.658	465.192	706.208	586.16	583.416	-0.436259	0.00222883	0.014176	0.0717153
DDI2	Q5TDH0-3	DDI2_HUMAN Isoform 3 of Protein DDI1 homolog 2	12	1923.56	1902.13	2025.64	2450.52	2780.84	2632.43	-0.435969	0.000230913	0.00384313	0.110432
C9orf78	Q9NZ63	CI078_HUMAN Uncharacterized protein C9orf78	10	1589.91	1414	1300.48	2243.07	1823.07	1774.99	-0.435811	0.00789748	0.032425	0.28313
RAD51	Q06609	RAD51_HUMAN DNA repair protein RAD51 homolog 1	4	448.541	438.499	421.288	616.697	600.254	521.178	-0.435523	0.000730164	0.00707794	0.113122
AKIRIN2	Q53H80	AKIR2_HUMAN Akirin-2	1	125.487	114.403	109.08	161.132	148.486	134.963	-0.434453	0.0012747	0.00995005	0.0725905
UBXN2B	Q14CS0	UBX2B_HUMAN UBX domain-containing protein 2B	2	127.753	111.444	111.411	160.527	139.957	149.165	-0.434387	0.0016174	0.0114968	0.0645017
CAB39	Q9Y376	CAB39_HUMAN Calcium-binding protein 39	5	1158.45	1176.52	1202.33	1524.38	1865.39	1411.52	-0.433262	0.00240098	0.0148703	0.0761144
PPP5C	P53041	PPP5_HUMAN Serine/threonine-protein phosphatase 5	24	2843.49	2838.53	3072.03	3645.4	4152.85	3968.98	-0.433082	0.000448688	0.00541601	0.14701
ETNK1	Q9HBU6	EKI1_HUMAN Ethanolamine kinase 1	2	304.958	295.931	253.138	431.299	386.669	305.149	-0.432723	0.0125075	0.0433915	0.0633674
SMNDC1	O75940	SPF30_HUMAN Survival of motor neuron-related-splicing factor 30	10	2166.29	1835.17	1545.21	3069.63	1675.3	2912.14	-0.432568	0.121654	0.217824	0.0763585
CCDC134	Q9H6E4	CC134_HUMAN Coiled-coil domain-containing protein 134	3	470.11	439.844	424.79	615.345	583.702	568.74	-0.432477	0.000592165	0.00631086	0.0916242
KPNA2	P52292	IMA1_HUMAN Importin subunit alpha-1	20	1955.79	1773.56	1662.23	2639.04	2393.82	2199.82	-0.432424	0.00222263	0.0141555	0.0707777
AJUBA	Q96IF1	AJUBA_HUMAN LIM domain-containing protein ajuba	7	202.818	201.063	227.424	250.677	284.429	282.939	-0.432221	0.000783811	0.00736537	0.0669636
N4BP2L2	Q92802-2	N42L2_HUMAN Isoform 2 of NEDD4-binding protein 2-like 2	1	82.0738	82.5471	73.3341	103.456	98.3417	102.787	-0.430994	0.000614176	0.00646339	0.0684272
SLC20A1	Q8WUM9	S20A1_HUMAN Sodium-dependent phosphate transporter 1	2	195.296	180.794	238.632	242.975	278.768	269.967	-0.430943	0.00432771	0.021917	0.0816415
PUM1	Q14671	PUM1_HUMAN Pumilio homolog 1	1	11.6575	14.8632	18.4449	16.9016	19.0074	18.6213	-0.429972	0.030967	0.0811282	0.0671289
PHKA1	P46020	KPB1_HUMAN Phosphorylase b kinase regulatory subunit alpha, skeletal muscle isoform	12	1250	1357.62	1330.46	1632.3	1899.82	1747.56	-0.427044	0.00044604	0.00541207	0.130283
ANKZF1	Q9H8Y5	ANKZ1_HUMAN Ankyrin repeat and zinc finger domain-containing protein 1	8	1378.75	1405.6	1293.85	1851.21	1686.14	1935.76	-0.426069	0.00105396	0.00889919	0.10115
ALKBH3	Q96Q83	ALKB3_HUMAN Alpha-ketoglutarate-dependent dioxygenase alkB homolog 3	5	299.338	318.567	306.658	396.178	397.567	400.473	-0.425917	0.000127856	0.00276022	0.136929
TMEM33	P57088	TMM33_HUMAN Transmembrane protein 33	4	560.778	544.303	573.811	728.224	866.3	637.636	-0.42551	0.00323848	0.0180324	0.0784611
DCTN3	O75935	DCTN3_HUMAN Dynactin subunit 3	4	464.994	630.763	842.611	813.904	869.389	798.93	-0.425413	0.0499454	0.115198	0.0809603
SNRPD2	P62316	SMD2_HUMAN Small nuclear ribonucleoprotein Sm D2	11	2138.69	2743.46	2593.2	3084.1	3489.62	3297.44	-0.424883	0.00339393	0.0186043	0.0587451
ZNF414	Q96IQ9-2	ZN414_HUMAN Isoform 2 of Zinc finger protein 414	2	79.3668	94.6546	97.2552	112.229	108.532	121.582	-0.42482	0.00248539	0.015259	0.105578
ATL2	Q8NHH9	ATLA2_HUMAN Atlastin-2	8	1497.19	1612.96	1473.16	2305.68	1797.48	2082.92	-0.424817	0.00449822	0.022509	0.0811489
MCM9	Q9NXL9	MCM9_HUMAN DNA helicase MCM9	3	236.948	214.92	210.849	296.813	282.447	277.507	-0.423749	0.000448706	0.00541601	0.0762006
TNRC18	O15417	TNC18_HUMAN Trinucleotide repeat-containing gene 18 protein	1	255.74	222.206	209.022	328.607	281.937	283.985	-0.423454	0.00344834	0.0187586	0.0718169
C12orf29	Q8N999	CL029_HUMAN Uncharacterized protein C12orf29	8	970.057	959.909	904.753	1328.77	1285.17	1181.53	-0.423453	0.000502498	0.00572681	0.0960951
FAM206A	Q9NX38	F206A_HUMAN Protein FAM206A	2	498.478	548.91	592.512	704.42	758.471	696.101	-0.422732	0.000597629	0.00634607	0.0889137
PITPNC1	Q9UKF7	PITC1_HUMAN Cytoplasmic phosphatidylinositol transfer protein 1	1	200.856	172.485	201.071	264.517	239.971	235.431	-0.422621	0.00121008	0.00969607	0.0865564
TOMM7	Q9P0U1	TOM7_HUMAN Mitochondrial import receptor subunit TOM7 homolog	1	43.5245	71.1274	56.468	62.3921	93.5125	63.3079	-0.42197	0.0819247	0.162601	0.0771578
CDKAL1	Q5VV42	CDKAL_HUMAN Threonylcarbamoyladenosine tRNA methylthiotransferase	11	1320.85	1326.58	1174.05	1839.7	1726.06	1550.42	-0.421554	0.00162609	0.0115477	0.0754206
FMNL2	Q96PY5-3	FMNL2_HUMAN Isoform 2 of Formin-like protein 2	5	907.626	864.04	1055.79	1211.97	1313.86	1234.39	-0.421455	0.00111907	0.00921101	0.0998378
H3BQF6	H3BQF6	H3BQF6_HUMAN Uncharacterized protein (Fragment)	2	68.5415	71.1983	84.3294	85.431	105.317	95.1284	-0.421142	0.00398134	0.0207755	0.0632154
C5orf45	Q6NTE8	CE045_HUMAN UPF0544 protein C5orf45	4	305.109	309.049	305.161	401.744	376.168	409.208	-0.420609	0.000314681	0.00453766	0.0833561
SF3B14	Q9Y3B4	PM14_HUMAN Pre-mRNA branch site protein p14	5	1410.89	2031.33	1899.56	2289.24	2608.7	2177.52	-0.420018	0.0179702	0.0559007	0.0803777
GOLGA3	Q08378	GOGA3_HUMAN Golgin subfamily A member 3	34	5703.45	5692.04	5337.68	7597.96	7050.38	7866.39	-0.419755	0.000267458	0.00416412	0.0587114
RAB3IP	Q96QF0	RAB3I_HUMAN Rab-3A-interacting protein	4	555.103	599.963	606.675	822.08	716.088	780.75	-0.419696	0.00083582	0.00768303	0.063526
DNAJC17	Q9NVM6	DJC17_HUMAN DnaJ homolog subfamily C member 17	2	223.187	306.18	299.74	323.798	377.32	358.505	-0.419214	0.0119344	0.0420597	0.144006
KBTBD4	Q9NVX7-2	KBTB4_HUMAN Isoform 2 of Kelch repeat and BTB domain-containing protein 4	1	27.0617	24.9991	31.3576	28.9534	41.2693	34.9482	-0.419058	0.0139242	0.0467814	0.0995605
SNTB1	Q13884	SNTB1_HUMAN Beta-1-syntrophin	3	143.404	163.274	166.953	178.645	207.943	216.193	-0.418657	0.00282821	0.0165787	0.0738327
MTHFSD	Q2M296	MTHSD_HUMAN Methenyltetrahydrofolate synthase domain-containing protein	3	373.005	426.822	433.707	545.752	555.552	515.113	-0.417235	0.000413702	0.00516683	0.0800633
HDAC6	Q9UBN7	HDAC6_HUMAN Histone deacetylase 6	8	1170.63	1230.71	1261.1	1511.18	1788.22	1604.38	-0.416859	0.000512387	0.00578713	0.0892177
CINP	Q9BW66-3	CINP_HUMAN Isoform 3 of Cyclin-dependent kinase 2-interacting protein	1	139.713	175.228	170.381	206.242	209.878	198.298	-0.416803	0.00248806	0.0152596	0.120575
VPS37C	A5D8V6	VP37C_HUMAN Vacuolar protein sorting-associated protein 37C	1	40.2917	35.8304	39.9624	49.756	52.6926	42.7059	-0.416567	0.00110641	0.00917676	0.0889279
GAMT	Q14353-2	GAMT_HUMAN Isoform 2 of Guanidinoacetate N-methyltransferase	4	1238.86	1459.65	1439.83	1815.77	1749.12	1942.74	-0.415491	0.00152726	0.0110768	0.0935754
DNAJC2	Q99543	DNJC2_HUMAN DnaJ homolog subfamily C member 2	10	2096.82	1927.02	1917.58	2627.13	2632.69	2589.9	-0.41538	0.000225407	0.00381024	0.0829203
SMYD4	Q8IYR2	SMYD4_HUMAN SET and MYND domain-containing protein 4	5	706.912	739.37	691.344	816.176	1023.15	974.931	-0.415215	0.00228436	0.0143842	0.0772585
NDRG1	Q92597	NDRG1_HUMAN Protein NDRG1	3	752.382	789.716	647.725	1049.75	875.487	944.809	-0.415172	0.00458657	0.0228589	0.0837945
ANKRD40	Q6AI12	ANR40_HUMAN Ankyrin repeat domain-containing protein 40	1	110.754	106.594	116.29	155.603	132.542	133.491	-0.415025	0.00111797	0.00921101	0.278874
GTF2A2	P52657	T2AG_HUMAN Transcription initiation factor IIA subunit 2	1	155.217	164.488	187.247	196.125	264.545	190.629	-0.414813	0.0122088	0.0427281	0.0643106
UHRF1BP1L	A0JNW5	UH1BL_HUMAN UHRF1-binding protein 1-like	6	905.427	844.357	774.181	1190.15	1147.34	1000.56	-0.414554	0.00259059	0.0156046	0.11758
H0YHG0	H0YHG0	H0YHG0_HUMAN Uncharacterized protein (Fragment)	12	1700.38	2140.58	2421.58	2792.26	2487.21	3008.79	-0.414212	0.0157974	0.05112	0.167183
CLIC4	Q9Y696	CLIC4_HUMAN Chloride intracellular channel protein 4	15	3923.46	4658.35	5229.76	5821.92	6343.02	6116.37	-0.41414	0.00504528	0.0243592	0.0622214
JADE3	Q92613	JADE3_HUMAN Protein Jade-3	5	391.57	373.08	354.18	480.464	520.723	458.734	-0.413962	0.00064992	0.00660942	0.0695617
SNX14	Q9Y5W7	SNX14_HUMAN Sorting nexin-14	1	35.9274	36.8086	37.1245	45.5674	41.8431	49.4732	-0.413599	0.00167612	0.0117401	0.0868224
CORO1C	Q9ULV4-3	COR1C_HUMAN Isoform 3 of Coronin-1C	17	5040.98	4801.9	4566.95	6642.02	5666.25	6735.74	-0.413582	0.0018918	0.0126836	0.0588654
PANK1	Q8TE04	PANK1_HUMAN Pantothenate kinase 1	2	178.459	230.51	172.428	270.055	206.341	264.325	-0.413534	0.0325353	0.0836169	0.0722321
TANGO6	Q9C0B7	TNG6_HUMAN Transport and Golgi organization protein 6 homolog	8	1171.06	961.316	985.232	1358.72	1545.69	1243.91	-0.413504	0.00497393	0.0241847	0.0822771
NUSAP1	Q9BXS6	NUSAP_HUMAN Nucleolar and spindle-associated protein 1	4	585.794	646.627	657.55	846.16	778.173	845.777	-0.413361	0.000732555	0.00707794	0.0754582
ERN1	O75460	ERN1_HUMAN Serine/threonine-protein kinase/endoribonuclease IRE1	5	266.371	280.382	286.351	341.503	365.975	362.361	-0.412526	0.000219599	0.00375404	0.0806262
CENPJ	Q9HC77	CENPJ_HUMAN Centromere protein J	2	63.5497	75.9662	86.5478	90.8717	94.0169	97.2558	-0.411527	0.00660797	0.0288445	0.107881
TIMM9	Q9Y5J7	TIM9_HUMAN Mitochondrial import inner membrane translocase subunit Tim9	1	54.6288	104.211	106.761	99.4877	138.032	88.4686	-0.411463	0.168692	0.277034	0.123631
IFT20	Q8IY31-2	IFT20_HUMAN Isoform 2 of Intraflagellar transport protein 20 homolog	2	187.068	292.758	278.674	332.404	328.421	294.713	-0.411407	0.0362871	0.0909102	0.184527
DACH1	Q9UI36	DACH1_HUMAN Dachshund homolog 1	5	390.497	334.577	315.968	477.336	426.684	442.717	-0.411367	0.00422163	0.0215531	0.071068
UBA1	P22314	UBA1_HUMAN Ubiquitin-like modifier-activating enzyme 1	92	15289	15052.6	15305.7	20492.7	20381.9	21353.7	-0.411328	0.000358583	0.00485566	0.075227
CCDC88C	Q9P219	DAPLE_HUMAN Protein Daple	3	147.684	138.33	140.751	186.496	174.515	175.335	-0.411242	0.000229033	0.0038287	0.065681
AGPAT6	Q86UL3	GPAT4_HUMAN Glycerol-3-phosphate acyltransferase 4	5	771.523	772.423	775.759	1002.76	1101.6	948.251	-0.410859	0.000334148	0.00470171	0.0644997
MLXIP	Q9HAP2	MLXIP_HUMAN MLX-interacting protein	4	210.515	199.137	213.079	274.532	274.153	246.501	-0.41077	0.000257821	0.00408709	0.0681036
SMG7	Q92540-4	SMG7_HUMAN Isoform 4 of Protein SMG7	6	466.979	431.592	411.607	576.135	551.39	584.326	-0.410676	0.00147918	0.0108722	0.0768143
HDAC5	Q9UQL6-3	HDAC5_HUMAN Isoform 3 of Histone deacetylase 5	4	826.029	771.855	836.577	1119.49	1013.24	1071.28	-0.410456	0.000499437	0.00572337	0.064787
TSNAX	Q99598	TSNAX_HUMAN Translin-associated protein X	19	3808.19	3967.22	3673.25	4999.83	5126.72	5002.67	-0.41023	0.000185547	0.00338645	0.0792772
ZC3H10	Q96K80	ZC3HA_HUMAN Zinc finger CCCH domain-containing protein 10	2	361.411	336.443	358.015	475.286	429.22	458.588	-0.410118	0.000523094	0.00587295	0.0707716
FAM63A	Q8N5J2-3	FA63A_HUMAN Isoform 3 of Protein FAM63A	1	151.309	144.608	137.408	197.455	170.993	177.463	-0.410031	0.00132329	0.0101556	0.0642688
RAD54B	Q9Y620	RA54B_HUMAN DNA repair and recombination protein RAD54B	1	13.8057	13.4102	11.1248	15.7366	17.7669	12.9911	-0.409887	0.0133504	0.0455009	0.061239
GULP1	Q9UBP9	GULP1_HUMAN PTB domain-containing engulfment adapter protein 1	4	945.057	936.411	1044.97	1249.16	1325.23	1292.97	-0.408995	0.000301443	0.0044338	0.0881205
IRS2	Q9Y4H2	IRS2_HUMAN Insulin receptor substrate 2	5	330.306	359.852	353.02	386.393	488.925	476.511	-0.408575	0.00326641	0.0181612	0.0701607
NUMBL	Q9Y6R0	NUMBL_HUMAN Numb-like protein	1	364.894	399.701	469.704	524.301	510.811	556.976	-0.407371	0.00327947	0.0181936	0.229299
DIP2B	Q9P265	DIP2B_HUMAN Disco-interacting protein 2 homolog B	13	2217.64	1899.62	1915.07	2849.08	2682.14	2420.91	-0.407307	0.00258161	0.0155929	0.0825603
MED30	Q96HR3	MED30_HUMAN Mediator of RNA polymerase II transcription subunit 30	2	132.172	162.327	185.158	185.871	238.421	179.915	-0.406211	0.0206638	0.0614951	0.068404
PTPN18	Q99952	PTN18_HUMAN Tyrosine-protein phosphatase non-receptor type 18	2	24.8396	27.2453	30.2371	32.1347	34.3015	34.2876	-0.405994	0.000791127	0.00737995	0.125268
AUP1	Q9Y679	AUP1_HUMAN Ancient ubiquitous protein 1	5	1051.79	1114.87	1016.75	1449.83	1360.54	1388.07	-0.405791	0.000415925	0.00517748	0.0681947
RPL15	P61313	RL15_HUMAN 60S ribosomal protein L15	12	2510.33	2770.72	2474.78	3428.01	3052.69	3770.42	-0.405744	0.00250528	0.0153527	0.0568046
TTLL4	Q14679	TTLL4_HUMAN Tubulin polyglutamylase TTLL4	1	54.5249	49.3792	51.8882	76.0422	68.9482	52.0519	-0.405512	0.0101511	0.0378214	0.0787189
OGFOD1	Q8N543	OGFD1_HUMAN 2-oxoglutarate and iron-dependent oxygenase domain-containing protein 1	14	4308.79	3941.42	3799.43	5364.15	5473.47	5084.88	-0.405487	0.000715225	0.00703677	0.100479
EGLN1	Q9GZT9	EGLN1_HUMAN Egl nine homolog 1	8	1149.81	1115.04	993.959	1416.23	1445.91	1428.11	-0.405452	0.000888402	0.00797621	0.0556208
PYCRL	Q53H96	P5CR3_HUMAN Pyrroline-5-carboxylate reductase 3	3	329.529	352.551	391.422	409.172	516.308	463.578	-0.405386	0.00276033	0.0162819	0.11509
TRAPPC3	O43617	TPPC3_HUMAN Trafficking protein particle complex subunit 3	1	329.605	372.056	369.093	460.227	540.167	397.939	-0.405346	0.00413877	0.0213459	0.0772778
MTG1	Q9BT17	MTG1_HUMAN Mitochondrial ribosome-associated GTPase 1	1	48.6222	44.0575	44.881	57.3636	59.4958	53.2651	-0.405176	0.000582704	0.00623642	0.0667357
RNF150	Q9ULK6	RN150_HUMAN RING finger protein 150	1	17.6078	16.6642	13.9458	22.6557	15.7852	20.2167	-0.4044	0.0212069	0.0623498	0.090961
SLC6A15	Q9H2J7	S6A15_HUMAN Sodium-dependent neutral amino acid transporter B(0)AT2	8	762.643	717.523	783.512	946.87	1032.66	979.852	-0.404399	0.000266576	0.00416167	0.0717634
PPP1R8	Q12972	PP1R8_HUMAN Nuclear inhibitor of protein phosphatase 1	8	3037.2	2680.76	2770.04	3713.96	3581.61	3786	-0.404298	0.000581881	0.00623642	0.0625955
MADD	Q8WXG6	MADD_HUMAN MAP kinase-activating death domain protein	7	407.086	392.266	392.232	538.926	522.584	489.362	-0.403871	0.000274656	0.00423531	0.118241
EHBP1	Q8NDI1-2	EHBP1_HUMAN Isoform 2 of EH domain-binding protein 1	18	2410.8	2243.57	2194.71	3156.08	2774.63	3109.95	-0.403801	0.00112791	0.00925353	0.0693711
KCTD12	Q96CX2	KCD12_HUMAN BTB/POZ domain-containing protein KCTD12	13	2001.11	1925.8	2135.8	2607.74	2824.04	2485.86	-0.403415	0.000546635	0.00606516	0.0609351
UCHL1	P09936	UCHL1_HUMAN Ubiquitin carboxyl-terminal hydrolase isozyme L1	27	3852.19	4564.42	4616.75	6099.85	5042.64	6025.57	-0.402787	0.00510964	0.024526	0.1214
ZNF528	Q3MIS6	ZN528_HUMAN Zinc finger protein 528	2	232.071	196.358	199.177	254.294	291.147	248.815	-0.402699	0.00268579	0.0160426	0.0906116
FRG1	Q14331	FRG1_HUMAN Protein FRG1	3	293.703	287.459	265.405	344.252	388.163	346.615	-0.402627	0.000772153	0.00727479	0.0933484
WARS	P23381	SYWC_HUMAN Tryptophan--tRNA ligase, cytoplasmic	27	4833.72	4988.66	5326.23	6644.9	6403.05	6895.35	-0.402323	0.000414655	0.00517019	0.111334
SRF	P11831	SRF_HUMAN Serum response factor	4	475.585	485.596	488.782	638.05	634.932	610.178	-0.402224	0.000136641	0.00285836	0.0618813
AAAS	Q9NRG9	AAAS_HUMAN Aladin	12	1324.65	1355.62	1409.15	1753.33	1836.93	1812.25	-0.402129	0.000147586	0.00296873	0.0969478
PARD6B	Q9BYG5	PAR6B_HUMAN Partitioning defective 6 homolog beta	3	639.538	613.639	627.667	784.721	820.37	824.172	-0.401908	0.000175382	0.003264	0.0555218
CCT4	P50991	TCPD_HUMAN T-complex protein 1 subunit delta	53	11253.4	11160.6	10265.8	15607.9	14055.5	14778.1	-0.401378	0.000346522	0.00477283	0.0773819
FAM207A	Q9NSI2	F207A_HUMAN Protein FAM207A	6	484.801	510.671	520.933	744.934	641.084	600.306	-0.40098	0.00241789	0.0149506	0.125173
SGK3	Q96BR1	SGK3_HUMAN Serine/threonine-protein kinase Sgk3	3	469.858	423.303	547.636	650.394	646.747	567.947	-0.400921	0.00509994	0.0245071	0.0909672
DYNLL1	P63167	DYL1_HUMAN Dynein light chain 1, cytoplasmic	23	469.277	519.246	498.881	628.545	689.372	607.012	-0.400476	0.000518607	0.00583568	0.057705
RP2	O75695	XRP2_HUMAN Protein XRP2	4	986.025	1031.3	1173.64	1361.23	1423.18	1415.44	-0.400108	0.000807577	0.00751925	0.0791811
ELAC2	Q9BQ52	RNZ2_HUMAN Zinc phosphodiesterase ELAC protein 2	34	6832.33	6247.03	6323.33	8594	8816.11	8287.86	-0.399789	0.000374562	0.00495325	0.090809
PQBP1	O60828	PQBP1_HUMAN Polyglutamine-binding protein 1	8	302.903	298.01	279.161	368.874	367.051	388.981	-0.399473	0.000663241	0.00669085	0.0695976
PPP1CC	P36873-2	PP1G_HUMAN Isoform Gamma-2 of Serine/threonine-protein phosphatase PP1-gamma catalytic subunit	3	207.491	220.777	214.342	269.404	288.656	260.923	-0.39926	0.000274212	0.00423531	0.0791955
TCF19	Q9Y242	TCF19_HUMAN Transcription factor 19	1	63.1122	70.9274	58.0429	77.4192	78.1461	85.9672	-0.399051	0.00585042	0.0267105	0.086242
KATNA1	O75449	KTNA1_HUMAN Katanin p60 ATPase-containing subunit A1	7	823.354	854.304	868.77	1054.8	1171.81	1095.29	-0.398915	0.00028337	0.00427828	0.154693
TDP2	O95551-2	TYDP2_HUMAN Isoform 2 of Tyrosyl-DNA phosphodiesterase 2	3	219.142	210.868	213.543	272.862	265.095	278.933	-0.398737	0.000291691	0.00434717	0.0812583
COX19	Q49B96	COX19_HUMAN Cytochrome c oxidase assembly protein COX19	2	111.379	137.037	125.332	147.343	144.835	173.331	-0.398687	0.00733694	0.0308401	0.067167
CWC27	Q6UX04	CWC27_HUMAN Peptidyl-prolyl cis-trans isomerase CWC27 homolog	8	1319.74	1235.99	1212.48	1672.64	1606.87	1705.9	-0.398575	0.00053993	0.00599958	0.118546
RPLP1	P05386	RLA1_HUMAN 60S acidic ribosomal protein P1	3	329.002	479.128	500.444	595.857	557.904	522.112	-0.397352	0.0326243	0.0837328	0.0916137
LATS1	O95835	LATS1_HUMAN Serine/threonine-protein kinase LATS1	3	200.886	190.75	201.828	261.693	268.13	221.734	-0.39566	0.00106482	0.00895161	0.0681249
CUEDC2	Q9H467	CUED2_HUMAN CUE domain-containing protein 2	2	92.227	67.1761	70.8542	149.669	79.4071	70.3647	-0.395533	0.189669	0.30299	0.072434
CCDC94	Q9BW85	CCD94_HUMAN Coiled-coil domain-containing protein 94	12	943.625	891.241	877.512	1179.6	1179.03	1180.9	-0.395114	0.00038716	0.00503391	0.0990345
PPP2R5D	Q14738	2A5D_HUMAN Serine/threonine-protein phosphatase 2A 56 kDa regulatory subunit delta isoform	14	2058.25	1933.49	2169.9	2698.81	2629.17	2686.33	-0.394776	0.000432894	0.00532933	0.0769109
VPS25	Q9BRG1	VPS25_HUMAN Vacuolar protein-sorting-associated protein 25	4	387.107	433.131	533.459	578.631	595.247	565.827	-0.394655	0.00781842	0.032124	0.0695508
DRG1	Q9Y295	DRG1_HUMAN Developmentally-regulated GTP-binding protein 1	14	2304.93	2136.01	1999.89	3033.93	2729.58	2639.06	-0.394457	0.00178172	0.0121678	0.062417
COX16	Q9P0S2	COX16_HUMAN Cytochrome c oxidase assembly protein COX16 homolog, mitochondrial	1	44.5218	61.0174	59.4356	69.7994	77.9433	58.7859	-0.393952	0.0223576	0.0648749	0.0624839
HNRNPM	M0R019	M0R019_HUMAN Heterogeneous nuclear ribonucleoprotein M (Fragment)	1	168.646	152.205	171.099	209.092	180.761	223.421	-0.392478	0.00523208	0.0248639	0.094041
KPNB1	Q14974	IMB1_HUMAN Importin subunit beta-1	54	8999.03	8807.26	9614.51	11536.1	13589.3	11965.6	-0.392256	0.00299796	0.0172232	0.0648489
HJURP	Q8NCD3	HJURP_HUMAN Holliday junction recognition protein	4	577.886	630.277	587.888	776.626	722.958	800.901	-0.391648	0.00101447	0.00869516	0.0823724
C20orf27	Q9GZN8-2	CT027_HUMAN Isoform 2 of UPF0687 protein C20orf27	7	694.121	757.56	820.5	967.909	1046.3	923.875	-0.391612	0.00103804	0.00881018	0.233207
IGHMBP2	P38935	SMBP2_HUMAN DNA-binding protein SMUBP-2	5	367.961	360.266	385.169	466.317	470.217	486.084	-0.391412	0.000261573	0.00412632	0.0810976
RPL36	Q9Y3U8	RL36_HUMAN 60S ribosomal protein L36	7	1017.97	1303.79	1109.66	1353.17	1769.59	1378.75	-0.391336	0.0148846	0.0490911	0.0671959
UBE2G2	P60604	UB2G2_HUMAN Ubiquitin-conjugating enzyme E2 G2	2	525.005	466.019	458.153	664.872	610.213	586.111	-0.391171	0.0023827	0.0147814	0.0866725
SPATS2	Q86XZ4	SPAS2_HUMAN Spermatogenesis-associated serine-rich protein 2	2	267.211	190.719	221.829	299.591	286.193	264.587	-0.391071	0.0137787	0.0463955	0.0571376
CDK4	P11802	CDK4_HUMAN Cyclin-dependent kinase 4	9	3104.32	2677.88	2737.83	4218.12	3742.49	3139.85	-0.391044	0.0131091	0.0448608	0.0623319
PTDSS2	Q9BVG9	PTSS2_HUMAN Phosphatidylserine synthase 2	1	44.7596	29.3027	30.775	45.7876	45.5189	36.6536	-0.39085	0.0612912	0.13355	0.0783438
RPAP2	Q8IXW5	RPAP2_HUMAN Putative RNA polymerase II subunit B1 CTD phosphatase RPAP2	8	1752.32	1702.25	1524.49	2296.8	2139.94	2055.54	-0.389679	0.00171705	0.0119026	0.0614938
HEY2	Q9UBP5	HEY2_HUMAN Hairy/enhancer-of-split related with YRPW motif protein 2	1	23.6694	21.3423	21.0569	29.2446	27.2708	24.0156	-0.389612	0.0037199	0.0197801	0.128172
CCDC124	Q96CT7	CC124_HUMAN Coiled-coil domain-containing protein 124	7	1117.16	1356.69	1800.44	1819.14	2073.5	1630.97	-0.389551	0.0513042	0.11746	0.0688676
SLBP	Q14493	SLBP_HUMAN Histone RNA hairpin-binding protein	7	713.547	635.606	646.839	842.92	851.181	878.874	-0.389414	0.000694832	0.00689902	0.0965332
CEP76	Q8TAP6	CEP76_HUMAN Centrosomal protein of 76 kDa	5	473.736	469.454	473.938	630.211	597.783	597.192	-0.389248	0.000301721	0.0044338	0.095327
HOXA10	P31260	HXA10_HUMAN Homeobox protein Hox-A10	6	365.296	315.692	317.713	439.716	375.583	456.492	-0.389179	0.00832011	0.0334575	0.0952723
FBRS	J3KNZ9	J3KNZ9_HUMAN Probable fibrosin-1	6	1061.35	963.317	869.278	1378.11	1153.03	1229.38	-0.388913	0.00848063	0.0338784	0.0906688
SZRD1	Q7Z422	SZRD1_HUMAN SUZ domain-containing protein 1	2	275.202	266.204	294.228	380.94	325.224	346.223	-0.388773	0.00141194	0.0105734	0.0680947
PLEKHF2	Q9H8W4	PKHF2_HUMAN Pleckstrin homology domain-containing family F member 2	4	673.424	717.472	708.685	867.473	891.923	927.834	-0.388519	0.000282907	0.00427828	0.0786274
SBDS	Q9Y3A5	SBDS_HUMAN Ribosome maturation protein SBDS	15	3048.78	3561.12	3743.46	4188.87	5013.48	4195.46	-0.388504	0.00682651	0.0296007	0.0646259
PIH1D1	Q9NWS0	PIHD1_HUMAN PIH1 domain-containing protein 1	7	1035.26	1071.37	1091.27	1402.15	1403.18	1366.31	-0.388249	0.000156842	0.0030862	0.0570027
GOSR1	O95249	GOSR1_HUMAN Golgi SNAP receptor complex member 1	1	154.796	156.105	125.739	185.14	186.615	168.82	-0.388001	0.00559656	0.0260713	0.104035
ABCE1	P61221	ABCE1_HUMAN ATP-binding cassette sub-family E member 1	31	6704.19	6372.15	6445.36	8295.47	9287.36	8086.32	-0.387791	0.000910791	0.0080964	0.0864073
ANKRD10	Q9NXR5	ANR10_HUMAN Ankyrin repeat domain-containing protein 10	1	57.4696	28.8533	40.979	51.0782	49.2936	48.8813	-0.387398	0.115451	0.209552	0.0740956
SLC25A29	Q8N8R3	MCATL_HUMAN Mitochondrial carnitine/acylcarnitine carrier protein CACL	2	186.124	195.711	307.158	302.122	243.775	303.933	-0.38736	0.0849185	0.167051	0.0570009
EIF2AK1	Q9BQI3	E2AK1_HUMAN Eukaryotic translation initiation factor 2-alpha kinase 1	2	200.045	161.125	157.11	268.772	204.66	179.025	-0.387105	0.0426579	0.102292	0.0642743
RNF8	O76064	RNF8_HUMAN E3 ubiquitin-protein ligase RNF8	1	159.657	120.002	125.879	194.896	145.099	163.364	-0.387098	0.029089	0.077674	0.0768397
ROGDI	Q9GZN7	ROGDI_HUMAN Protein rogdi homolog	1	13.1789	10.5133	14.1427	13.323	15.2565	16.554	-0.38646	0.0197768	0.0597258	0.289626
TPX2	Q9ULW0	TPX2_HUMAN Targeting protein for Xklp2	12	2860.66	3061.76	3052.68	4048.56	3347.95	4293.24	-0.386359	0.00582015	0.0266366	0.312612
GLTP	Q9NZD2	GLTP_HUMAN Glycolipid transfer protein	2	315.444	369.584	336.744	457.061	473.04	379.435	-0.386355	0.00386766	0.0203353	0.0813899
RNF219	Q5W0B1	RN219_HUMAN RING finger protein 219	10	1717.46	1582.44	1396.27	2370.05	1866.34	1915.76	-0.386278	0.0160006	0.0514897	0.0991681
MAP2K7	O14733-2	MP2K7_HUMAN Isoform 2 of Dual specificity mitogen-activated protein kinase kinase 7	9	1074.1	1221.32	1313.49	1584.24	1684.77	1442.73	-0.385271	0.0025866	0.015598	0.139022
PSTPIP2	Q9H939	PPIP2_HUMAN Proline-serine-threonine phosphatase-interacting protein 2	6	831.707	767.077	777.36	1025.92	998.908	1047.39	-0.385151	0.000604641	0.00638082	0.0860303
KIAA0586	Q9BVV6-3	TALD3_HUMAN Isoform 3 of Protein TALPID3	2	218.924	211.919	207.12	298.665	240.822	269.622	-0.384874	0.00400291	0.0208593	0.0595046
PTPN11	Q06124	PTN11_HUMAN Tyrosine-protein phosphatase non-receptor type 11	24	5052.07	5147.35	5233.69	6613.15	6435.24	6955.21	-0.384754	0.000267835	0.00416412	0.15414
FTSJ1	Q9UET6	TRM7_HUMAN Putative tRNA (cytidine(32)/guanosine(34)-2'-O)-methyltransferase	8	1069.26	995.184	1072.97	1536.56	1293.01	1269.2	-0.38474	0.00305243	0.0173941	0.0921187
ELP3	Q9H9T3	ELP3_HUMAN Elongator complex protein 3	5	782.869	742.667	729.457	884.056	1062.21	948.547	-0.384484	0.00141869	0.0105925	0.134192
ICA1	Q05084-2	ICA69_HUMAN Isoform 2 of Islet cell autoantigen 1	2	533.164	583.187	527.473	727.713	661.998	724.466	-0.384263	0.00191586	0.0127769	0.0898124
ZSCAN21	Q9Y5A6	ZSC21_HUMAN Zinc finger and SCAN domain-containing protein 21	1	150.746	168.713	148.772	174.413	205.771	203.017	-0.384093	0.00371953	0.0197801	0.103456
CADPS2	Q86UW7	CAPS2_HUMAN Calcium-dependent secretion activator 2	4	183.658	179.951	199.657	243.575	259.412	207.388	-0.383786	0.00282398	0.0165668	0.0832043
C17orf80	Q9BSJ5	CQ080_HUMAN Uncharacterized protein C17orf80	1	54.3826	59.5968	63.4428	71.1242	78.3067	68.9704	-0.383647	0.00132041	0.0101496	0.0712933
THEM6	Q8WUY1	THEM6_HUMAN Protein THEM6	4	434.639	527.619	562.365	565.27	764.37	640.987	-0.383209	0.0195751	0.0593537	0.083794
NAA16	Q6N069	NAA16_HUMAN N-alpha-acetyltransferase 16, NatA auxiliary subunit	12	1808.56	1673.71	1707.04	2180.06	2452.07	2144.51	-0.382401	0.000832299	0.00766933	0.0682372
CCDC97	Q96F63	CCD97_HUMAN Coiled-coil domain-containing protein 97	6	443.518	463.794	448.177	593.08	568.1	583.833	-0.382359	0.000486682	0.00569252	0.101428
MLK4	Q5TCX8	M3KL4_HUMAN Mitogen-activated protein kinase kinase kinase MLK4	4	826.765	830.477	858.451	1072.92	1034.27	1140.86	-0.381941	0.000563715	0.00614636	0.100645
NFX1	Q12986	NFX1_HUMAN Transcriptional repressor NF-X1	7	575.556	494.939	570.553	667.04	762.44	671.961	-0.3819	0.00166834	0.0117047	0.0578855
SMG1	Q96Q15	SMG1_HUMAN Serine/threonine-protein kinase SMG1	19	2082.89	2037.75	2017.44	2512.24	2847.91	2556.73	-0.381896	0.000475609	0.0056064	0.0660006
DGCR14	Q96DF8	DGC14_HUMAN Protein DGCR14	8	1282.25	1159.37	1199.67	1625.14	1514.4	1587.42	-0.381658	0.000745626	0.00712257	0.0596431
EIF2B1	Q14232	EI2BA_HUMAN Translation initiation factor eIF-2B subunit alpha	13	3251.37	3405.76	3344.36	4175.76	4692.04	4093.85	-0.381053	0.000731467	0.00707794	0.0648268
DEPTOR	Q8TB45	DPTOR_HUMAN DEP domain-containing mTOR-interacting protein	1	27.7882	29.8378	34.6047	37.7064	38.2891	34.7365	-0.38074	0.00196052	0.0129945	0.138243
TMEM120B	A0PK00	T120B_HUMAN Transmembrane protein 120B	2	100.013	109.908	122.915	120.788	145.824	144.242	-0.380594	0.00636401	0.0282558	0.0626564
LYRM7	Q5U5X0	LYRM7_HUMAN Complex III assembly factor LYRM7	2	326.67	498.712	511.589	564.84	630.976	499.254	-0.380558	0.0586455	0.129304	0.0582113
GON4L	Q3T8J9	GON4L_HUMAN GON-4-like protein	5	643.053	676.523	644.72	848.68	776.526	901.658	-0.380272	0.0015565	0.0111984	0.0659683
CDCA5	Q96FF9	CDCA5_HUMAN Sororin	1	317.981	336.587	345.982	393.999	437.471	434.701	-0.38025	0.000601788	0.00637202	0.0754316
SMG8	Q8ND04-2	SMG8_HUMAN Isoform 2 of Protein SMG8	8	1600.62	1418.11	1469.27	1916.32	1968.96	1957.27	-0.380105	0.00078876	0.00737379	0.112376
CFDP1	Q9UEE9	CFDP1_HUMAN Craniofacial development protein 1	7	1725.24	1394.81	1595.77	2448.86	1528.35	2259.41	-0.379826	0.0798826	0.160059	0.0948491
MNAT1	P51948	MAT1_HUMAN CDK-activating kinase assembly factor MAT1	4	214.809	230.705	222.644	260.412	290.629	285.363	-0.378146	0.000888826	0.00797621	0.0814264
DUS2	Q9NX74	DUS2L_HUMAN tRNA-dihydrouridine(20) synthase [NAD(P)+]-like	6	1565.66	1645.6	1652.57	1999.05	2350.67	1982.58	-0.378103	0.00133463	0.0101966	0.0839043
IRF2BPL	Q9H1B7	I2BPL_HUMAN Interferon regulatory factor 2-binding protein-like	5	545.249	457.758	505.677	637.644	668.868	611.87	-0.378103	0.00139704	0.010514	0.134653
PRR11	Q96HE9	PRR11_HUMAN Proline-rich protein 11	2	116.572	136.562	133.146	167.908	148.867	155.334	-0.37803	0.00321588	0.0179595	0.0569705
TRMT1	Q9NXH9	TRM1_HUMAN tRNA (guanine(26)-N(2))-dimethyltransferase	18	2994.04	2827.29	2830.65	3724.85	3797.82	3593.77	-0.378014	0.000361444	0.00487691	0.0784028
CHMP6	Q96FZ7	CHMP6_HUMAN Charged multivesicular body protein 6	1	147.861	168.603	149.695	196.255	195.266	182.512	-0.377925	0.00140982	0.010568	0.0887844
PSMC3IP	Q9P2W1	HOP2_HUMAN Homologous-pairing protein 2 homolog	3	651.603	722.51	779.63	917.807	935.698	895.914	-0.377564	0.00106382	0.00895161	0.0622372
DESI2	Q9BSY9	DESI2_HUMAN Desumoylating isopeptidase 2	1	269.096	284.924	279.952	391.16	321.649	332.824	-0.37746	0.00281072	0.0165146	0.0566327
DNAJC7	Q99615	DNJC7_HUMAN DnaJ homolog subfamily C member 7	24	4153.38	3950.78	4457.71	5424.56	5502.03	5218.51	-0.377455	0.000594257	0.00632423	0.104179
AXIN1	H0Y830	H0Y830_HUMAN Axin-1 (Fragment)	1	141.746	129.441	134.087	179.286	158.246	160.716	-0.37677	0.00111799	0.00921101	0.071189
NDUFB1	O75438-2	NDUB1_HUMAN Isoform 2 of NADH dehydrogenase [ubiquinone] 1 beta subcomplex subunit 1	1	126.541	181.876	195.886	178.567	255.68	191.824	-0.37671	0.0787496	0.15853	0.0621721
TSPYL2	Q9H2G4	TSYL2_HUMAN Testis-specific Y-encoded-like protein 2	1	40.6064	40.6391	38.1556	51.4403	53.7996	41.6816	-0.376527	0.00468536	0.0231692	0.0657899
CCDC82	Q8N4S0	CCD82_HUMAN Coiled-coil domain-containing protein 82	1	86.1182	79.6405	74.9669	110.713	85.9006	101.822	-0.376524	0.00949978	0.0363997	0.0589105
DUS4L	O95620	DUS4L_HUMAN tRNA-dihydrouridine(20a/20b) synthase [NAD(P)+]-like	1	28.6279	28.4495	37.4505	37.0119	43.8058	34.2558	-0.375968	0.0130695	0.0447656	0.0694912
TDP1	Q9NUW8	TYDP1_HUMAN Tyrosyl-DNA phosphodiesterase 1	4	851.86	819.325	800.303	1045.57	1035.58	1093.76	-0.37595	0.000634849	0.00656795	0.0753985
GPALPP1	Q8IXQ4	GPAM1_HUMAN GPALPP motifs-containing protein 1	5	756.652	761.162	879.838	1050.13	919.77	1086.96	-0.375816	0.00397936	0.0207755	0.0624818
YIPF2	Q9BWQ6	YIPF2_HUMAN Protein YIPF2	2	226.97	304.514	276.18	289.642	352.324	361.169	-0.375654	0.0225246	0.0651842	0.0640175
METTL9	Q9H1A3	METL9_HUMAN Methyltransferase-like protein 9	1	35.2426	35.0462	35.0551	45.6256	44.4338	38.4582	-0.375455	0.000840532	0.00770101	0.0722699
CEP104	O60308	CE104_HUMAN Centrosomal protein of 104 kDa	2	73.2948	62.9051	58.4179	91.4635	77.7338	70.3074	-0.3747	0.017498	0.0548959	0.0755223
SNAP29	O95721	SNP29_HUMAN Synaptosomal-associated protein 29	7	970.828	1062.86	977.385	1439.29	1195.72	1258	-0.374546	0.00392377	0.0205746	0.0576262
ELP5	Q8TE02-4	ELP5_HUMAN Isoform 4 of Elongator complex protein 5	5	451.318	396.731	476.4	495.5	616.08	570.081	-0.374524	0.00630269	0.0281266	0.0739186
PUS7L	Q9H0K6	PUS7L_HUMAN Pseudouridylate synthase 7 homolog-like protein	6	653.216	561.221	594.346	763.54	790.53	742.864	-0.374286	0.00100091	0.00863928	0.0840729
RSRC2	Q7L4I2	RSRC2_HUMAN Arginine/serine-rich coiled-coil protein 2	7	826.842	917.956	826.36	1128.41	1014.62	1166.9	-0.373956	0.00334436	0.0184286	0.0667564
CDC7	O00311	CDC7_HUMAN Cell division cycle 7-related protein kinase	3	351.712	310.906	326.119	404.524	418.233	411.094	-0.373584	0.00089596	0.00802118	0.0574032
MTRF1	O75570	RF1M_HUMAN Peptide chain release factor 1, mitochondrial	2	43.7916	48.6656	43.308	46.3249	67.1495	55.9116	-0.373426	0.0211029	0.062141	0.0929238
AP1AR	Q63HQ0	AP1AR_HUMAN AP-1 complex-associated regulatory protein	1	268.467	270.061	249.602	334.112	301.742	348.337	-0.37296	0.00251816	0.0154067	0.06301
ENAH	Q8N8S7	ENAH_HUMAN Protein enabled homolog	19	2690.99	2270.57	2480.46	3370.59	3141.67	3106.07	-0.372895	0.00200978	0.0131479	0.108077
YWHAE	P62258	1433E_HUMAN 14-3-3 protein epsilon	70	8663.52	9275.81	8774.49	12228.8	11962	11397.6	-0.372869	0.000501933	0.00572681	0.0676928
TGIF2	Q9GZN2	TGIF2_HUMAN Homeobox protein TGIF2	2	110.271	88.239	82.4955	131.424	117.959	94.5962	-0.372649	0.0387047	0.0953545	0.0841984
KIAA0754	O94854	K0754_HUMAN Uncharacterized protein KIAA0754	6	453.453	414.27	417.158	523.679	556.539	553.596	-0.372485	0.0011384	0.00930446	0.0872649
STXBP4	Q6ZWJ1	STXB4_HUMAN Syntaxin-binding protein 4	11	1898.94	1586.54	1644.76	2544.71	2080.12	2008.05	-0.372242	0.0150182	0.0494887	0.0730242
PYGO2	Q9BRQ0	PYGO2_HUMAN Pygopus homolog 2	1	290.135	201	287.2	327.263	365.854	272.752	-0.372038	0.0484938	0.112399	0.0935458
RPL26	P61254	RL26_HUMAN 60S ribosomal protein L26	7	1499.6	1998.67	2500.14	2552.59	2428.26	2555.84	-0.372021	0.0547564	0.122844	0.106999
COMMD9	Q9P000	COMD9_HUMAN COMM domain-containing protein 9	3	285.702	378.682	365.442	413.564	454.609	409.615	-0.371967	0.0105527	0.0388768	0.0536294
TTC9C	Q8N5M4	TTC9C_HUMAN Tetratricopeptide repeat protein 9C	1	106.861	115.881	112.963	153.078	143.048	115.649	-0.371323	0.00844415	0.0338124	0.118317
COPS4	Q9BT78	CSN4_HUMAN COP9 signalosome complex subunit 4	21	3620.36	3972.39	3758.39	4669.62	5051.3	4867.77	-0.371238	0.000478184	0.00562797	0.0714165
ARHGAP8	P85298	RHG08_HUMAN Rho GTPase-activating protein 8	1	281.319	248.147	362.526	337.45	414.404	348.788	-0.371233	0.0254564	0.0707685	0.0644461
ACSS3	Q9H6R3	ACSS3_HUMAN Acyl-CoA synthetase short-chain family member 3, mitochondrial	3	127.319	133.878	137.063	145.847	170.78	170.974	-0.371227	0.00163778	0.0115829	0.110812
NAGLT1	Q5TF39	NAGT1_HUMAN Sodium-dependent glucose transporter 1	1	10.7106	14.1561	16.7442	15.8147	17.445	14.7643	-0.370836	0.0467303	0.109419	0.0842411
TPRKB	Q9Y3C4-3	TPRKB_HUMAN Isoform 3 of EKC/KEOPS complex subunit TPRKB	1	109.961	137.202	128.528	143.545	168.844	147.846	-0.370683	0.00624359	0.0279317	0.0705738
MAF1	Q9H063	MAF1_HUMAN Repressor of RNA polymerase III transcription MAF1 homolog	2	245.545	279.439	255.357	309.442	332.738	326.751	-0.370618	0.001246	0.0098425	0.07303
CUL1	Q13616	CUL1_HUMAN Cullin-1	23	3911.78	3784.43	3943.38	4890.63	5303.27	4795.53	-0.370484	0.000561142	0.00614491	0.0663713
TBC1D7	Q9P0N9	TBCD7_HUMAN TBC1 domain family member 7	2	52.7757	50.0986	56.597	69.2856	65.5262	61.6406	-0.370172	0.000829009	0.00765769	0.066582
UBR3	Q6ZT12-4	UBR3_HUMAN Isoform 4 of E3 ubiquitin-protein ligase UBR3	4	206.611	199.299	187.273	237.353	266.655	231.823	-0.369898	0.00144927	0.0107349	0.103762
OIP5	O43482	MS18B_HUMAN Protein Mis18-beta	2	333.509	291.834	296.326	416.098	424.483	320.564	-0.369751	0.0123701	0.0430928	0.0951961
NARS	O43776	SYNC_HUMAN Asparagine--tRNA ligase, cytoplasmic	28	5797.2	6087.69	6069.89	7641.59	7411.85	8033.44	-0.369068	0.000343653	0.0047511	0.103671
SAP30	O75446	SAP30_HUMAN Histone deacetylase complex subunit SAP30	2	346.416	377.01	348.915	431.011	463.775	450.606	-0.368781	0.00086742	0.00784268	0.0738984
CTIF	O43310-2	CTIF_HUMAN Isoform 2 of CBP80/20-dependent translation initiation factor	6	154.622	161.332	153.454	205.134	172.281	202.572	-0.367903	0.00408319	0.02119	0.0834927
STX16	O14662	STX16_HUMAN Syntaxin-16	3	528.81	646.298	683.602	694.53	884.718	758.518	-0.367256	0.013946	0.046813	0.0573857
MEX3A	A1L020	MEX3A_HUMAN RNA-binding protein MEX3A	4	384.221	377.727	362.727	477.791	460.173	469.215	-0.366659	0.000644064	0.00658532	0.0791312
PCMT1	P22061-2	PIMT_HUMAN Isoform 2 of Protein-L-isoaspartate(D-aspartate) O-methyltransferase	13	3550.07	4182.68	3874.62	5676.97	3581.01	5942.82	-0.366147	0.0890878	0.173179	0.165371
UQCRQ	O14949	QCR8_HUMAN Cytochrome b-c1 complex subunit 8	2	437.522	494.128	502.732	557.497	714.555	557.892	-0.365764	0.00884477	0.0348631	0.070626
FANCG	O15287	FANCG_HUMAN Fanconi anemia group G protein	2	112.498	114.018	135.87	132.871	163.023	144.199	-0.365737	0.00539839	0.0255258	0.0905796
ELP6	Q0PNE2	ELP6_HUMAN Elongator complex protein 6	5	876.574	854.305	957	1066.09	1291.74	1106.87	-0.365189	0.00271903	0.0161472	0.0623382
DCLRE1B	Q9H816	DCR1B_HUMAN 5' exonuclease Apollo	1	39.9216	28.6766	30.6576	45.2508	38.2467	35.1249	-0.365098	0.0319766	0.0826599	0.0817349
USP1	O94782	UBP1_HUMAN Ubiquitin carboxyl-terminal hydrolase 1	10	1782.56	1299.28	1234.96	2121.62	1781.53	1608.51	-0.364942	0.0610108	0.133006	0.0658184
HOXB6	P17509	HXB6_HUMAN Homeobox protein Hox-B6	2	179.615	102.81	117.299	192.1	128.109	160.994	-0.364934	0.150927	0.255239	0.0584985
CCNL2	Q96S94	CCNL2_HUMAN Cyclin-L2	3	601.627	584.165	560.847	711.769	745.973	745.187	-0.364552	0.000490166	0.00570677	0.0983589
SNAPC3	Q92966	SNPC3_HUMAN snRNA-activating protein complex subunit 3	3	80.3083	80.5342	81.5725	85.7074	110.88	98.7269	-0.364545	0.00532904	0.0252615	0.0594243
NMNAT1	Q9HAN9	NMNA1_HUMAN Nicotinamide mononucleotide adenylyltransferase 1	3	222.525	203.818	229.938	253.31	291.913	267.078	-0.364416	0.00157203	0.0112484	0.0737433
ILF3	Q12906	ILF3_HUMAN Interleukin enhancer-binding factor 3	1	151.699	157.047	202.814	182.792	211.548	230.963	-0.364066	0.0286264	0.0767842	0.0848972
GPBP1L1	Q9HC44	GPBL1_HUMAN Vasculin-like protein 1	2	310.108	306.81	301.19	401.215	336.916	399.341	-0.363783	0.00391229	0.0205429	0.0990859
NEK6	Q9HC98-2	NEK6_HUMAN Isoform 2 of Serine/threonine-protein kinase Nek6	2	587.187	547.949	529.155	726.841	757.487	617.131	-0.363744	0.00313724	0.0176376	0.0630593
SGPP1	Q9BX95	SGPP1_HUMAN Sphingosine-1-phosphate phosphatase 1	1	120.42	101.413	113.473	135.92	136.806	133.225	-0.363212	0.00153395	0.0111127	0.0774638
UBE2J1	Q9Y385	UB2J1_HUMAN Ubiquitin-conjugating enzyme E2 J1	2	493.213	468.713	420.491	631.999	541.358	577.156	-0.362982	0.00791608	0.0324277	0.129371
PJA1	Q8NG27	PJA1_HUMAN E3 ubiquitin-protein ligase Praja-1	2	97.5358	79.2615	86.6026	118.951	101.384	100.631	-0.362806	0.00651766	0.0286635	0.0764673
FERMT2	Q96AC1-3	FERM2_HUMAN Isoform 3 of Fermitin family homolog 2	21	3855.4	4155.96	4629.68	5141.94	5903.12	5091.7	-0.362708	0.00467154	0.023116	0.0920244
NRD1	O43847-2	NRDC_HUMAN Isoform 2 of Nardilysin	15	3327.38	2609.8	2633.58	4147.05	3455.91	3254.4	-0.362571	0.0267251	0.0731384	0.0795955
FANCA	O15360	FANCA_HUMAN Fanconi anemia group A protein	2	385.721	336.471	326.88	476.185	423.805	411.735	-0.362348	0.00509795	0.0245071	0.0649059
TANC2	J3QQY7	J3QQY7_HUMAN Protein TANC2 (Fragment)	1	58.3212	52.4978	51.4778	66.3979	68.9396	63.2752	-0.362202	0.00129064	0.0100406	0.064419
OTUD7B	Q6GQQ9	OTU7B_HUMAN OTU domain-containing protein 7B	7	1158.2	1082.78	1147.03	1440.35	1469.84	1432.59	-0.361529	0.000343946	0.0047511	0.129531
TBC1D20	Q96BZ9-3	TBC20_HUMAN Isoform 3 of TBC1 domain family member 20	1	44.7336	59.0498	58.3	69.5453	68.8837	60.9808	-0.361342	0.011101	0.0400761	0.0571122
CNOT8	Q9UFF9	CNOT8_HUMAN CCR4-NOT transcription complex subunit 8	8	640.327	649.93	652.318	845.067	866.005	734.947	-0.36133	0.00111113	0.0091957	0.0621293
DPH5	Q9H2P9-5	DPH5_HUMAN Isoform 5 of Diphthine synthase	6	415.056	430.516	436.931	543.84	572.396	506.748	-0.361296	0.000338699	0.004714	0.0687402
SSSCA1	O60232	SSA27_HUMAN Sjoegren syndrome/scleroderma autoantigen 1	7	663.678	655.105	616.969	872.415	774.588	791.421	-0.361189	0.00165772	0.0116845	0.0653428
CISD1	Q9NZ45	CISD1_HUMAN CDGSH iron-sulfur domain-containing protein 1	2	437.305	414.659	419.427	513.899	601.996	492.288	-0.361121	0.00221866	0.0141555	0.0686782
BTBD1	Q9H0C5	BTBD1_HUMAN BTB/POZ domain-containing protein 1	2	102.02	97.2853	104.49	129.055	121.526	116.338	-0.360997	0.000660259	0.00667861	0.0935213
MARK3	P27448-7	MARK3_HUMAN Isoform 6 of MAP/microtubule affinity-regulating kinase 3	5	1010.25	1030.25	1073.14	1349.47	1317.46	1321.57	-0.360991	0.000316487	0.00454634	0.0598642
CCNH	P51946	CCNH_HUMAN Cyclin-H	3	509.264	499.211	479.041	595.84	700.075	580.642	-0.359736	0.00288	0.0167009	0.0564245
BAG5	Q9UL15-2	BAG5_HUMAN Isoform 2 of BAG family molecular chaperone regulator 5	4	492.891	485.236	462.237	597.649	637.941	579.002	-0.359653	0.000772114	0.00727479	0.0621002
ZBTB24	O43167	ZBT24_HUMAN Zinc finger and BTB domain-containing protein 24	1	33.699	30.5079	28.5096	39.3378	37.0106	34.8759	-0.359473	0.00311358	0.0175438	0.0774799
RCBTB1	Q8NDN9	RCBT1_HUMAN RCC1 and BTB domain-containing protein 1	1	92.3063	91.2572	103.595	116.76	124.996	106.251	-0.359132	0.00252783	0.0154408	0.0631966
NUDT16L1	Q9BRJ7	SDOS_HUMAN Protein syndesmos	5	411.641	408.634	385.669	494.589	527.947	490.948	-0.359042	0.000688711	0.00687438	0.0924566
TBC1D31	Q96DN5	TBC31_HUMAN TBC1 domain family member 31	1	50.7239	70.552	63.0946	72.3512	73.6912	78.0096	-0.358857	0.0231518	0.0664578	0.0612502
SEC63	Q9UGP8	SEC63_HUMAN Translocation protein SEC63 homolog	28	4020.36	4363.5	5019.16	5309.66	5985.21	5756.3	-0.358283	0.00580414	0.0266059	0.0613747
C12orf10	Q9HB07	MYG1_HUMAN UPF0160 protein MYG1, mitochondrial	13	2081.65	2065.34	2188.7	2654.84	2635.63	2759.05	-0.358136	0.000446947	0.00541207	0.0777753
COPS7B	Q9H9Q2	CSN7B_HUMAN COP9 signalosome complex subunit 7b	4	486.404	498.566	467.395	580.829	652.785	596.91	-0.357879	0.00116332	0.00943139	0.0564862
CDK17	Q00537	CDK17_HUMAN Cyclin-dependent kinase 17	2	333.089	303.868	309.661	409.643	372.197	392.71	-0.357764	0.0018471	0.0124613	0.0907409
MAGOHB	Q96A72	MGN2_HUMAN Protein mago nashi homolog 2	8	1358.47	1746.04	1514.49	1871.19	1899.41	2105.28	-0.357368	0.00988401	0.0372301	0.0714426
ACYP1	P07311	ACYP1_HUMAN Acylphosphatase-1	2	164.686	171.422	185.774	213.645	201.284	224.582	-0.357316	0.00196892	0.0129962	0.0737504
GMNN	O75496	GEMI_HUMAN Geminin	4	692.127	504.79	495.906	863.669	634.933	629.814	-0.357234	0.0743761	0.152589	0.0971551
METTL14	Q9HCE5	MET14_HUMAN Methyltransferase-like protein 14	11	892	798.149	848.16	1006.63	1100.65	1104.38	-0.357046	0.00164169	0.0115931	0.0929901
BICD1	Q96G01	BICD1_HUMAN Protein bicaudal D homolog 1	2	260.317	226.523	223.705	338.402	281.603	265.855	-0.356911	0.0111423	0.0401677	0.0615436
FXR1	P51114-2	FXR1_HUMAN Isoform 2 of Fragile X mental retardation syndrome-related protein 1	1	14.398	11.1712	12.2263	25.9285	14.5348	9.29611	-0.35691	0.320808	0.449309	0.0889861
SLC7A11	Q9UPY5	XCT_HUMAN Cystine/glutamate transporter	3	826.434	972.111	1100.71	1121.7	1181.02	1403.31	-0.356823	0.0268942	0.0734945	0.0621988
GLTPD1	Q5TA50	CPTP_HUMAN Ceramide-1-phosphate transfer protein	1	24.3194	26.7842	24.7542	34.6013	30.712	27.0777	-0.356672	0.00652478	0.0286635	0.0657991
S100A13	Q99584	S10AD_HUMAN Protein S100-A13	3	107.05	159.019	125.68	163.165	154.336	152.348	-0.35652	0.0369933	0.0920732	0.115565
ARHGAP5	Q13017	RHG05_HUMAN Rho GTPase-activating protein 5	14	2208.32	2063.81	1959.12	2656.48	2678.9	2572.9	-0.356383	0.000842551	0.00770609	0.0715601
MARS	P56192	SYMC_HUMAN Methionine--tRNA ligase, cytoplasmic	36	7132.88	7510.46	7410.64	9131.11	9811.37	9630.33	-0.356225	0.000622382	0.00649547	0.0786072
DDX19A	Q9NUU7	DD19A_HUMAN ATP-dependent RNA helicase DDX19A	2	294.292	291.981	275.507	345.896	395.35	321.508	-0.356221	0.00287773	0.0167006	0.0850166
DAPK1	P53355-3	DAPK1_HUMAN Isoform 3 of Death-associated protein kinase 1	1	51.0381	35.0247	49.4624	54.6234	61.749	46.5561	-0.35603	0.0519055	0.118346	0.0782757
IRF2BP1	Q8IU81	I2BP1_HUMAN Interferon regulatory factor 2-binding protein 1	20	2190.03	2227.79	2276.56	2777.52	2922.23	2723.03	-0.355993	0.000363543	0.0048787	0.0824288
POLE3	Q9NRF9	DPOE3_HUMAN DNA polymerase epsilon subunit 3	4	609.943	635.618	604.767	799.245	792.638	727.783	-0.355987	0.000576655	0.00623349	0.108234
BHLHB9	Q6PI77	BHLH9_HUMAN Protein BHLHb9	2	55.7878	47.629	45.5252	69.1401	47.2469	64.866	-0.355673	0.0600298	0.131474	0.0628814
ZNF507	Q8TCN5	ZN507_HUMAN Zinc finger protein 507	5	277.267	266.936	260.967	336.051	323.411	336.236	-0.355236	0.000643412	0.00658532	0.0819159
RAPGEF2	H0Y905	H0Y905_HUMAN Rap guanine nucleotide exchange factor 2 (Fragment)	1	127.085	116.789	144.543	150.884	162.66	153.947	-0.354934	0.00268228	0.0160343	0.0882684
KLHL29	Q96CT2	KLH29_HUMAN Kelch-like protein 29	1	28.5033	35.6827	34.5999	35.8361	41.71	40.4372	-0.354908	0.00922441	0.0357434	0.0944185
YY1AP1	Q9H869-9	YYAP1_HUMAN Isoform 9 of YY1-associated protein 1	2	209.105	201.691	213.84	257.176	263.203	246.857	-0.35486	0.000303014	0.0044338	0.067114
RPS25	P62851	RS25_HUMAN 40S ribosomal protein S25	6	2196.76	2239.94	1687.17	2765.88	2572.64	2385.39	-0.354018	0.0210263	0.0620604	0.0608866
IGBP1	P78318	IGBP1_HUMAN Immunoglobulin-binding protein 1	2	708.295	600.941	546.594	874.885	697.075	759.462	-0.353775	0.0235157	0.067254	0.0761573
ALDOA	P04075	ALDOA_HUMAN Fructose-bisphosphate aldolase A	58	8295.23	7442.08	6951.71	10241.6	9630.85	9442.28	-0.353721	0.00304242	0.0173724	0.0938975
PPT2	Q9UMR5	PPT2_HUMAN Lysosomal thioesterase PPT2	4	1037.71	846.304	818.625	1251.78	1185.4	972.561	-0.353702	0.0269773	0.0735827	0.0794757
ZNF800	Q2TB10	ZN800_HUMAN Zinc finger protein 800	2	64.5024	65.5198	63.5892	74.1344	76.9997	84.1123	-0.353176	0.00163766	0.0115829	0.0995375
METTL2A	Q96IZ6	MET2A_HUMAN Methyltransferase-like protein 2A	1	247.874	235.387	195.092	313.261	273.473	250.776	-0.353151	0.0209862	0.0619905	0.0606062
CCT2	P78371	TCPB_HUMAN T-complex protein 1 subunit beta	65	9830.07	9621.27	9669.34	12831.2	12767.2	12607.6	-0.353063	0.000318834	0.00457136	0.0848294
CCDC9	Q9Y3X0	CCDC9_HUMAN Coiled-coil domain-containing protein 9	4	205.547	207.999	226.289	254.915	257.976	275.956	-0.352901	0.0014699	0.0108251	0.0600268
APOOL	Q6UXV4	APOOL_HUMAN Apolipoprotein O-like	5	1237.14	1270.9	1257.25	1640.86	1518.47	1642.38	-0.352661	0.000846475	0.0077246	0.060819
SNAPC1	Q16533	SNPC1_HUMAN snRNA-activating protein complex subunit 1	2	73.8036	79.4134	76.1824	92.131	93.7198	92.629	-0.352551	0.000557164	0.00612324	0.0656009
PSMD6	Q15008	PSMD6_HUMAN 26S proteasome non-ATPase regulatory subunit 6	16	3777.04	3628.16	3530.74	4487.91	5129.62	4303.61	-0.351958	0.00309537	0.0174672	0.0948539
FBN2	P35556	FBN2_HUMAN Fibrillin-2	1	42.8603	38.0651	35.4503	46.3679	45.238	49.1857	-0.351858	0.00721325	0.0305512	0.131397
CNOT2	Q9NZN8	CNOT2_HUMAN CCR4-NOT transcription complex subunit 2	10	2768.11	2686.83	2677.23	3541.67	3221.75	3531.72	-0.351376	0.000809638	0.00752476	0.0618145
NSRP1	Q9H0G5	NSRP1_HUMAN Nuclear speckle splicing regulatory protein 1	10	2502.44	2378.36	2387.95	3087.63	2905.38	3192.42	-0.35128	0.000734397	0.00707794	0.0703983
PPP2R3B	Q9Y5P8	P2R3B_HUMAN Serine/threonine-protein phosphatase 2A regulatory subunit B'' subunit beta	2	110.957	85.8772	92.7622	114.343	111.687	121.562	-0.350995	0.0104945	0.0387108	0.0745334
TRO	Q12816	TROP_HUMAN Trophinin	1	83.8402	73.5682	67.7252	85.0491	95.7852	92.8711	-0.350901	0.00716918	0.030472	0.0686833
SNAPC4	Q5SXM2	SNPC4_HUMAN snRNA-activating protein complex subunit 4	3	240.778	176.375	211.045	317.166	215.728	243.333	-0.350842	0.0657054	0.139654	0.0759966
PKP2	Q99959	PKP2_HUMAN Plakophilin-2	11	820.14	906.724	946.312	1065.36	1165.97	1154.41	-0.35015	0.00190927	0.0127555	0.0585111
SGOL1	Q5FBB7	SGOL1_HUMAN Shugoshin-like 1	3	264.196	261.42	283.067	303.126	327.633	361.873	-0.350044	0.00370878	0.0197801	0.154899
NME7	Q9Y5B8	NDK7_HUMAN Nucleoside diphosphate kinase 7	4	209.598	193.628	198.168	252.434	249.336	235.138	-0.349884	0.000638659	0.0065835	0.0642914
CSNK1D	P48730	KC1D_HUMAN Casein kinase I isoform delta	4	341.468	339.311	328.585	454.389	415.034	387.955	-0.349526	0.00147503	0.0108523	0.0599027
VPS33B	Q9H267	VP33B_HUMAN Vacuolar protein sorting-associated protein 33B	12	1474.57	1529.84	1658.04	1912.1	2169.5	1855.4	-0.349453	0.00254666	0.0154767	0.0637412
MEIS1	O00470-2	MEIS1_HUMAN Isoform 2 of Homeobox protein Meis1	3	103.756	90.9649	74.5014	111.358	111.906	98.2428	-0.349416	0.0252702	0.0705277	0.0740211
ZNF740	Q8NDX6	ZN740_HUMAN Zinc finger protein 740	1	140.774	127.308	131.884	133.127	189.617	161.838	-0.349384	0.0192166	0.0586433	0.0885045
FAM49B	Q9NUQ9	FA49B_HUMAN Protein FAM49B	10	2355.06	2512.54	2532.39	2900.26	3428.52	3021.45	-0.349383	0.00259629	0.0156066	0.0981685
SERBP1	Q8NC51-3	PAIRB_HUMAN Isoform 3 of Plasminogen activator inhibitor 1 RNA-binding protein	1	231.649	225.641	208.144	299.72	259.104	263.577	-0.348828	0.00395633	0.0207022	0.0717593
BAG1	Q99933	BAG1_HUMAN BAG family molecular chaperone regulator 1	3	406.402	373.049	372.084	481.551	497.88	453.974	-0.348624	0.00136095	0.010335	0.107731
TMEM38B	Q9NVV0	TM38B_HUMAN Trimeric intracellular cation channel type B	2	489.273	449.778	513.085	620.592	610.74	584.836	-0.348553	0.000962072	0.00844299	0.256299
CIT	O14578-4	CTRO_HUMAN Isoform 4 of Citron Rho-interacting kinase	23	3131.14	3275.54	3242.56	4006.47	4157.98	4055.89	-0.348315	0.000337581	0.004714	0.0615103
SELRC1	Q96BR5	SELR1_HUMAN Sel1 repeat-containing protein 1	7	1352.47	1170.91	997.083	1409.05	1516.33	1517.14	-0.348208	0.0178961	0.055762	0.0663406
XRCC3	O43542	XRCC3_HUMAN DNA repair protein XRCC3	2	97.8771	79.4495	90.7075	112.322	115.705	94.7889	-0.348207	0.00853889	0.0340115	0.0612249
ANXA2	P07355-2	ANXA2_HUMAN Isoform 2 of Annexin A2	18	3070.1	3331.8	3173.01	4366.47	4232.44	3564.66	-0.348185	0.00600321	0.0272107	0.0689605
SNCG	O76070	SYUG_HUMAN Gamma-synuclein	1	137.703	144.486	137.219	183.553	132.677	199.075	-0.34808	0.0477938	0.111254	0.0599318
CLIP1	P30622-2	CLIP1_HUMAN Isoform 3 of CAP-Gly domain-containing linker protein 1	28	4994.41	5262.11	5304.24	6589.17	6262.35	6891.34	-0.347896	0.000850128	0.00773923	0.0852284
FOXP4	Q8IVH2	FOXP4_HUMAN Forkhead box protein P4	1	150.157	110.897	117.05	165.44	144.128	143.749	-0.347891	0.0230003	0.0661553	0.0604434
GNPNAT1	Q96EK6	GNA1_HUMAN Glucosamine 6-phosphate N-acetyltransferase	5	1041.28	1219.81	1093.33	1461.66	1383.06	1406.63	-0.347661	0.00227448	0.0143729	0.121106
UFD1L	Q92890-1	UFD1_HUMAN Isoform Long of Ubiquitin fusion degradation protein 1 homolog	8	2929.78	2814.95	2770.41	3484.8	3643.7	3626.81	-0.347576	0.000508593	0.00575289	0.139266
SATB1	Q01826-2	SATB1_HUMAN Isoform 2 of DNA-binding protein SATB1	4	385.789	364.598	391.724	468.987	482.584	465.339	-0.347476	0.000428055	0.00530227	0.0624351
FDPS	P14324	FPPS_HUMAN Farnesyl pyrophosphate synthase	16	1876.83	2020.95	1967.93	2310.13	2672.61	2478.08	-0.347428	0.00132457	0.0101556	0.0648307
ALKBH8	Q96BT7-4	ALKB8_HUMAN Isoform 4 of Alkylated DNA repair protein alkB homolog 8	6	1291.46	1265.98	1245.02	1535.17	1765.84	1523.08	-0.347387	0.00131116	0.0101093	0.112147
HARS2	P49590	SYHM_HUMAN Probable histidine--tRNA ligase, mitochondrial	6	1478.76	1602.44	1804.63	1932.79	2204.37	2041.92	-0.34738	0.00445963	0.0224198	0.40913
QTRT1	Q9BXR0	TGT_HUMAN Queuine tRNA-ribosyltransferase	8	1540.09	1560.75	1660.93	1910.43	2127.2	2033.71	-0.347319	0.000815389	0.00755034	0.0632169
DENND5A	Q6IQ26	DEN5A_HUMAN DENN domain-containing protein 5A	3	277.604	273.28	294.076	349.037	372.602	313.846	-0.347135	0.00126524	0.00991926	0.0710184
CNOT10	Q9H9A5-6	CNO10_HUMAN Isoform 6 of CCR4-NOT transcription complex subunit 10	6	731.098	648.426	623.621	832.944	834.662	820.491	-0.346875	0.00221108	0.0141225	0.0717794
RAN	P62826	RAN_HUMAN GTP-binding nuclear protein Ran	33	8150.21	8400.66	8145.41	10647.2	10632.8	10835.9	-0.346263	0.00038847	0.00503391	0.0567475
PIP5K1A	A2A5X0	A2A5X0_HUMAN Phosphatidylinositol 4-phosphate 5-kinase type-1 alpha (Fragment)	2	1640.27	1699.15	1638.85	1998.03	2243.2	2081.62	-0.346202	0.000719939	0.00706227	0.0876393
UTP11L	Q9Y3A2	UTP11_HUMAN Probable U3 small nucleolar RNA-associated protein 11	5	1001.92	1372.99	1224.48	1419.24	1619.79	1496.09	-0.346093	0.0171725	0.0541549	0.0840508
MRPS10	P82664	RT10_HUMAN 28S ribosomal protein S10, mitochondrial	1	187.271	201.522	265.933	238.343	321.064	239.103	-0.346014	0.0568404	0.126431	0.0956028
EYA4	O95677	EYA4_HUMAN Eyes absent homolog 4	3	572.625	565.867	605.687	678.954	803.389	696.377	-0.345789	0.00163267	0.0115727	0.060852
UGT8	Q16880	CGT_HUMAN 2-hydroxyacylsphingosine 1-beta-galactosyltransferase	3	746.702	751.077	724.78	916.707	940.923	906.776	-0.345381	0.000399731	0.00509007	0.114527
KRI1	Q8N9T8	KRI1_HUMAN Protein KRI1 homolog	19	3480.5	3644.17	3560.65	4422.16	4185.54	4969.93	-0.345261	0.00233026	0.0145878	0.0581002
SURF2	Q15527	SURF2_HUMAN Surfeit locus protein 2	4	843.689	837.629	678.424	1123.49	840.03	991.892	-0.344792	0.0373368	0.0927712	0.0809559
USP42	Q9H9J4	UBP42_HUMAN Ubiquitin carboxyl-terminal hydrolase 42	3	247.855	214.073	195.77	261.379	273.561	267.452	-0.344396	0.00971635	0.0368558	0.0614633
ISOC1	Q96CN7	ISOC1_HUMAN Isochorismatase domain-containing protein 1	11	1625.38	1855.28	1666.05	2102.78	2197.59	2232.45	-0.344297	0.00150585	0.0109735	0.0664021
VWA9	Q96SY0	VWA9_HUMAN von Willebrand factor A domain-containing protein 9	2	341.459	339.252	320.298	455.677	386.313	393.261	-0.344084	0.0035319	0.0190485	0.114832
BTF3	P20290	BTF3_HUMAN Transcription factor BTF3	14	4532.67	4024.29	3981.26	5896.4	4934.08	5002.24	-0.343895	0.00684142	0.0296239	0.0947115
EIF2S2	P20042	IF2B_HUMAN Eukaryotic translation initiation factor 2 subunit 2	34	5953.2	5724.14	5111.35	7373.61	6475.32	7415.05	-0.343523	0.00454223	0.0226842	0.117193
UBE2B	P63146	UBE2B_HUMAN Ubiquitin-conjugating enzyme E2 B	4	317.095	275.902	269.045	363.142	351.689	342.483	-0.343263	0.00445612	0.0224171	0.0747674
CCNT1	O60563	CCNT1_HUMAN Cyclin-T1	4	1022.73	856.638	826.678	1152.75	1080.5	1159.25	-0.343102	0.00979501	0.0370341	0.109291
FAM91A1	Q658Y4	F91A1_HUMAN Protein FAM91A1	11	1565.37	1509.54	1433.8	1816.34	2129.12	1801.48	-0.342935	0.003808	0.020093	0.11149
RPS26	P62854	RS26_HUMAN 40S ribosomal protein S26	4	875.279	907.967	837.637	1082.9	1368.63	898.238	-0.34293	0.0394279	0.0966235	0.251718
UBE3B	Q7Z3V4	UBE3B_HUMAN Ubiquitin-protein ligase E3B	2	211.856	214.712	225.971	274.981	266.825	255.176	-0.342929	0.000499924	0.00572337	0.0793754
GEMIN2	O14893	GEMI2_HUMAN Gem-associated protein 2	8	1088.67	1088.67	1293	1353.46	1559.32	1473.97	-0.342423	0.00409031	0.0212123	0.0650072
TIPIN	Q9BVW5	TIPIN_HUMAN TIMELESS-interacting protein	3	336.41	318.076	390.402	474.791	422.919	388.295	-0.342367	0.00792699	0.032429	0.0720065
SPDL1	Q96EA4	SPDLY_HUMAN Protein Spindly	9	1128.93	929.774	986.439	1373.92	1266.79	1193.06	-0.342145	0.00703569	0.0301029	0.0875611
MRPL47	Q9HD33	RM47_HUMAN 39S ribosomal protein L47, mitochondrial	3	262.074	355.914	308.391	373.569	409.954	345.996	-0.342072	0.0195449	0.0593097	0.0712497
GABPB2	Q5SZG2	Q5SZG2_HUMAN GA-binding protein subunit beta-2	1	14.822	15.1061	14.8253	16.0155	16.3658	19.2124	-0.341822	0.00685947	0.0296511	0.0649773
USP32	Q8NFA0	UBP32_HUMAN Ubiquitin carboxyl-terminal hydrolase 32	4	918.184	814.04	856.812	1069.81	1148.28	1031.83	-0.341806	0.00184655	0.0124613	0.0719991
CLINT1	Q14677-3	EPN4_HUMAN Isoform 3 of Clathrin interactor 1	15	3301.67	3273.31	2951.57	4203.56	3799.9	3984.72	-0.341475	0.00244469	0.0150547	0.0552066
NPLOC4	Q8TAT6-2	NPL4_HUMAN Isoform 2 of Nuclear protein localization protein 4 homolog	17	4820.2	5119.66	4866.14	5990.1	6578.78	6081.11	-0.341395	0.00116239	0.00943139	0.09665
NDUFC2	O95298	NDUC2_HUMAN NADH dehydrogenase [ubiquinone] 1 subunit C2	1	27.6953	59.2639	48.6418	40.9636	66.8783	49.4302	-0.34104	0.268367	0.390784	0.0636126
NUB1	Q9Y5A7	NUB1_HUMAN NEDD8 ultimate buster 1	8	698.15	695.091	602.166	780.018	895.804	783.034	-0.340716	0.00555564	0.0260105	0.0848512
EEF1E1	O43324	MCA3_HUMAN Eukaryotic translation elongation factor 1 epsilon-1	4	829.7	885.8	986.208	979.075	1409.28	1040.33	-0.340665	0.036995	0.0920732	0.100489
ATAT1	Q5SQI0	ATAT_HUMAN Alpha-tubulin N-acetyltransferase	2	112.37	91.5781	113.771	144.099	105.075	131.438	-0.340617	0.0402289	0.0978968	0.0817036
ABCF2	Q9UG63	ABCF2_HUMAN ATP-binding cassette sub-family F member 2	30	5026.02	4659.03	4434.85	6294.21	5911.45	5455.97	-0.340307	0.00459235	0.0228589	0.0574585
LSG1	Q9H089	LSG1_HUMAN Large subunit GTPase 1 homolog	11	1364.41	1309.28	1354.89	1666.67	1704.05	1729.4	-0.34024	0.000444963	0.00541207	0.092839
MUS81	Q96NY9	MUS81_HUMAN Crossover junction endonuclease MUS81	5	303.078	355.674	379.333	373.758	450.18	447.224	-0.339598	0.0126472	0.0436931	0.0543054
STK3	Q13188	STK3_HUMAN Serine/threonine-protein kinase 3	14	1767.46	1725.99	1825.66	2211.8	2261.2	2238.89	-0.339286	0.000431311	0.00532514	0.15541
UQCRB	P14927	QCR7_HUMAN Cytochrome b-c1 complex subunit 7	6	874.673	1334.36	1447.68	1433.04	1605.42	1483.19	-0.339164	0.0877963	0.171285	0.0890772
CBX3	Q13185	CBX3_HUMAN Chromobox protein homolog 3	10	2643.3	3066.09	2587.37	3835.57	2850.11	3833.19	-0.339112	0.0369759	0.0920732	0.0606555
PKN3	Q6P5Z2	PKN3_HUMAN Serine/threonine-protein kinase N3	3	257.699	251.932	314.904	324.627	372.7	308.469	-0.339074	0.0102373	0.038039	0.0633139
RNGTT	O60942	MCE1_HUMAN mRNA-capping enzyme	8	1710.32	1662.53	1754.65	2024.56	2271.47	2175.07	-0.338716	0.00101425	0.00869516	0.0753837
PAPOLA	P51003	PAPOA_HUMAN Poly(A) polymerase alpha	12	2495.35	2121.44	2169.45	2917.04	2827.09	2729.43	-0.3387	0.00334375	0.0184286	0.138297
TRMT2A	Q8IZ69	TRM2A_HUMAN tRNA (uracil-5-)-methyltransferase homolog A	13	1891.82	1795.99	1973.79	2327.73	2465.14	2330.25	-0.338485	0.000759471	0.00720303	0.115475
CHMP3	Q9Y3E7	CHMP3_HUMAN Charged multivesicular body protein 3	2	267.59	288.44	295.396	359.692	370.292	309.267	-0.338214	0.0026153	0.0156835	0.0578021
ZNF8	P17098	ZNF8_HUMAN Zinc finger protein 8	3	176.177	176.003	192.345	201.888	235.983	221.673	-0.338008	0.00180951	0.0123014	0.540739
MYC	P01106-2	MYC_HUMAN Isoform 2 of Myc proto-oncogene protein	3	188.797	147.596	164.021	230.043	198.456	173.518	-0.337879	0.0294296	0.0781342	0.0602913
TBC1D22B	Q9NU19	TB22B_HUMAN TBC1 domain family member 22B	2	297.163	270.762	260.391	339.471	326.158	342.132	-0.337287	0.00237895	0.0147814	0.0710719
ZSCAN25	Q6NSZ9	ZSC25_HUMAN Zinc finger and SCAN domain-containing protein 25	1	19.1492	19.0554	24.9204	26.0039	22.721	26.5435	-0.337201	0.0338206	0.0864215	0.0730827
SALL2	E7EW59	E7EW59_HUMAN Sal-like protein 2	7	353.129	327.294	318.957	436.663	388.796	394.774	-0.337007	0.00286186	0.0166468	0.0812523
RRP36	Q96EU6	RRP36_HUMAN Ribosomal RNA processing protein 36 homolog	5	1736.71	1690.43	1567.39	2266.66	1983.01	2065.95	-0.336989	0.00396914	0.0207549	0.0609008
RNF187	Q5TA31	RN187_HUMAN E3 ubiquitin-protein ligase RNF187	1	299.746	276.17	239.913	344.004	316.768	326.639	-0.336781	0.010597	0.0389533	0.117292
TTF2	Q9UNY4	TTF2_HUMAN Transcription termination factor 2	17	4001.29	4065.03	3916.26	5015.76	5082.08	4938.1	-0.336772	0.000397209	0.00508462	0.0729661
SMAD3	P84022	SMAD3_HUMAN Mothers against decapentaplegic homolog 3	1	84.6692	78.3718	82.1183	100.11	96.7487	98.1962	-0.336513	0.00072952	0.00707794	0.0620277
ZNF189	O75820	ZN189_HUMAN Zinc finger protein 189	2	79.3326	66.7766	76.1156	72.4826	85.337	111.556	-0.336506	0.0658455	0.139843	0.0696142
DCAF12	Q5T6F0	DCA12_HUMAN DDB1- and CUL4-associated factor 12	3	527.466	492.601	520.005	628.021	684.839	604.637	-0.336371	0.000808051	0.00751925	0.0710938
WWOX	Q9NZC7	WWOX_HUMAN WW domain-containing oxidoreductase	1	29.2586	33.7783	22.3782	32.2651	30.8821	36.6322	-0.336366	0.0709164	0.14721	0.0829415
ETV3	P41162	ETV3_HUMAN ETS translocation variant 3	1	124.944	114.289	114.752	147.018	128.94	144.248	-0.336209	0.00373831	0.0198501	0.0862563
STX8	Q9UNK0	STX8_HUMAN Syntaxin-8	2	247.381	272.411	237.883	334.357	306.956	283.726	-0.336073	0.00447576	0.0224561	0.0634116
CAMK2D	Q13557-11	KCC2D_HUMAN Isoform Delta 11 of Calcium/calmodulin-dependent protein kinase type II subunit delta	6	753.525	862.915	884.762	991.719	1033.46	1093.32	-0.336031	0.00387006	0.0203353	0.107791
KLHL25	Q9H0H3	KLH25_HUMAN Kelch-like protein 25	1	527.264	514.24	526.927	655.22	680.348	615.148	-0.335464	0.000465221	0.00551838	0.0716761
R3HCC1	Q9Y3T6	R3HC1_HUMAN R3H and coiled-coil domain-containing protein 1	3	178.017	180.831	147.097	194.653	217.714	199.16	-0.335333	0.0118659	0.0418846	0.0686872
EIF2S1	P05198	IF2A_HUMAN Eukaryotic translation initiation factor 2 subunit 1	16	2449.71	2491.69	2637.5	2998.14	3435.83	3022.72	-0.334863	0.00222374	0.0141555	0.0776424
CEP164	Q9UPV0	CE164_HUMAN Centrosomal protein of 164 kDa	1	146.694	157.419	171.602	206.112	168.445	197.473	-0.333909	0.0108041	0.0394517	0.0787085
MT1G	P13640	MT1G_HUMAN Metallothionein-1G	1	65.6386	70.3771	69.128	87.2161	91.2656	69.4289	-0.333789	0.0129496	0.0444156	0.0873455
PI4KB	Q9UBF8-2	PI4KB_HUMAN Isoform 2 of Phosphatidylinositol 4-kinase beta	13	1940.1	1687.75	1589.87	2231.89	2161.28	2128.87	-0.333586	0.00549748	0.0258669	0.122878
NOL7	Q9UMY1	NOL7_HUMAN Nucleolar protein 7	4	698.757	896.425	818.684	1017.02	906.665	1065.26	-0.333494	0.0167826	0.053214	0.073099
TBC1D4	O60343	TBCD4_HUMAN TBC1 domain family member 4	23	5110.01	4603.67	4662.84	5710.83	6360.03	5966.84	-0.33346	0.00190162	0.0127269	0.0560864
RPS6KB1	P23443	KS6B1_HUMAN Ribosomal protein S6 kinase beta-1	10	1538.33	1748.54	1902.51	2127.38	1911.51	2500.93	-0.333361	0.0280285	0.0757452	0.0802761
DBI	P07108-5	ACBP_HUMAN Isoform 5 of Acyl-CoA-binding protein	2	33.5973	46.0986	54.7862	46.0536	59.5581	49.3231	-0.33334	0.104878	0.19533	0.137406
RAB5B	P61020	RAB5B_HUMAN Ras-related protein Rab-5B	5	245.315	262.738	277.919	303.883	346.434	297.276	-0.333311	0.00271292	0.0161472	0.0921371
QTRTD1	Q9H974-4	QTRD1_HUMAN Isoform 4 of Queuine tRNA-ribosyltransferase subunit QTRTD1	19	3133.84	3102.57	3227.96	3815.11	4154.71	3904.02	-0.333254	0.000683899	0.00684443	0.106062
STK4	Q13043	STK4_HUMAN Serine/threonine-protein kinase 4	8	1404.47	1202.05	1356.29	1785.98	1571.65	1633.63	-0.333205	0.0058064	0.0266059	0.101432
TUBE1	Q9UJT0	TBE_HUMAN Tubulin epsilon chain	2	218.579	184.742	206.15	253.548	249.997	235.018	-0.333188	0.00270534	0.0161211	0.098314
TSN	Q15631	TSN_HUMAN Translin	10	1285.5	1341.73	1429.87	1611.84	1828.6	1655.37	-0.333119	0.0015379	0.0111306	0.0620777
FLCN	Q8NFG4	FLCN_HUMAN Folliculin	2	248.527	275.981	235.307	323.786	326.723	275.318	-0.332808	0.00670118	0.0290834	0.078825
UGCG	Q16739	CEGT_HUMAN Ceramide glucosyltransferase	1	192.482	174.032	211.671	242.025	256.228	207.553	-0.332519	0.0101081	0.0377728	0.179234
TANC2	Q9HCD6-2	TANC2_HUMAN Isoform 2 of Protein TANC2	2	25.5781	21.4219	20.2645	34.4096	18.5312	27.2741	-0.332368	0.169804	0.278196	0.0620868
TTI2	Q6NXR4	TTI2_HUMAN TELO2-interacting protein 2	4	573.988	569.362	533.451	688.193	716.152	659.846	-0.332223	0.00093461	0.00827764	0.0584705
ATF7	P17544-6	ATF7_HUMAN Isoform 6 of Cyclic AMP-dependent transcription factor ATF-7	2	230.178	205.158	246.414	297.715	259.599	267.844	-0.332201	0.00568559	0.0263363	0.0641963
TMPO	P42167	LAP2B_HUMAN Lamina-associated polypeptide 2, isoforms beta/gamma	14	2167.38	2246.24	2325.99	2688.96	2752.64	2962.48	-0.332076	0.00108105	0.0090559	0.0744679
NANP	Q8TBE9	NANP_HUMAN N-acylneuraminate-9-phosphatase	7	1033.92	972.663	1000.09	1196.64	1320.48	1254.46	-0.33204	0.000843427	0.00770609	0.088132
YARS	P54577	SYYC_HUMAN Tyrosine--tRNA ligase, cytoplasmic	89	18890.1	22257.4	23615.3	26731.5	27430.1	29277.9	-0.331809	0.0142725	0.0475919	0.0651868
TDG	Q13569	TDG_HUMAN G/T mismatch-specific thymine DNA glycosylase	1	73.0907	55.3308	57.2266	70.8951	79.4873	68.6715	-0.331603	0.0231675	0.0664593	0.0571525
TRAPPC13	A5PLN9-5	TPC13_HUMAN Isoform 4 of Trafficking protein particle complex subunit 13	5	915.324	1042.53	950.252	1263.88	1050.74	1326.75	-0.331279	0.0194707	0.0592272	0.0645639
PRDX1	Q06830	PRDX1_HUMAN Peroxiredoxin-1	54	13131.1	12870.8	13438.9	18184	15934.6	17027.5	-0.331188	0.000668082	0.00673071	0.074327
GLI3	P10071	GLI3_HUMAN Transcriptional activator GLI3	2	165.503	164.488	139.633	186.743	175.192	204.725	-0.331144	0.0144986	0.0481967	0.0595539
TAF1C	Q15572	TAF1C_HUMAN TATA box-binding protein-associated factor RNA polymerase I subunit C	4	314.414	326.398	333.289	375.933	397.037	410.19	-0.330856	0.00102415	0.00873634	0.0680499
DCUN1D4	Q92564	DCNL4_HUMAN DCN1-like protein 4	1	182.875	195.789	187.867	218.453	249.807	218.974	-0.330798	0.00167649	0.0117401	0.0697916
MTBP	Q96DY7	MTBP_HUMAN Mdm2-binding protein	3	493.237	462.526	450.59	599.729	593.478	545.355	-0.3306	0.00199213	0.0130892	0.0724354
NUDT3	O95989	NUDT3_HUMAN Diphosphoinositol polyphosphate phosphohydrolase 1	5	426.408	420.789	447.066	504.071	565.17	529.826	-0.330496	0.000878436	0.0079206	0.193875
APEX2	Q9UBZ4	APEX2_HUMAN DNA-(apurinic or apyrimidinic site) lyase 2	1	47.2114	41.8924	55.65	55.2027	53.9539	63.6541	-0.330324	0.0203232	0.060777	0.0859042
PIK3CA	P42336	PK3CA_HUMAN Phosphatidylinositol 4,5-bisphosphate 3-kinase catalytic subunit alpha isoform	1	49.7949	47.3788	62.0454	64.468	67.3325	56.4166	-0.329998	0.017555	0.0549815	0.0902523
CBWD2	Q8IUF1	CBWD2_HUMAN COBW domain-containing protein 2	3	701.47	712.25	735.247	883.151	894.395	867.833	-0.329591	0.000397242	0.00508462	0.0605553
LSM14A	Q8ND56-2	LS14A_HUMAN Isoform 2 of Protein LSM14 homolog A	6	1197.2	1261.27	1372.63	1610.6	1631.68	1576.06	-0.329349	0.00113448	0.00928722	0.0823807
ERBB2IP	Q96RT1-8	LAP2_HUMAN Isoform 8 of Protein LAP2	11	1864.48	1633.11	1887.14	2418.42	2217.03	2093.03	-0.3291	0.00541786	0.0256018	0.070771
CBS	P35520-2	CBS_HUMAN Isoform 2 of Cystathionine beta-synthase	25	5967.44	6266.02	6758.7	7687.49	8255.82	7953.22	-0.328613	0.00134723	0.0102411	0.0743612
LMO4	P61968	LMO4_HUMAN LIM domain transcription factor LMO4	2	165.981	168.711	186.087	198.922	239.579	192.814	-0.328533	0.00559512	0.0260713	0.0552201
TBC1D15	Q8TC07	TBC15_HUMAN TBC1 domain family member 15	11	3118	2860.82	2862.31	3492.8	3610.93	3940.02	-0.328248	0.00280973	0.0165146	0.0580986
CHORDC1	Q9UHD1	CHRD1_HUMAN Cysteine and histidine-rich domain-containing protein 1	19	5312.38	4387.18	3681.08	6201.65	4730.88	5633.5	-0.328116	0.0688361	0.144199	0.0655343
WDR62	O43379-4	WDR62_HUMAN Isoform 4 of WD repeat-containing protein 62	8	1528.54	1432.2	1564.7	1811.21	2025.22	1861.23	-0.328092	0.00132554	0.0101556	0.0595493
SMAD5	Q99717	SMAD5_HUMAN Mothers against decapentaplegic homolog 5	6	1594.89	1400.71	1553.25	1902.66	2074.88	1759.18	-0.328047	0.00472343	0.0233269	0.0867033
CNOT3	O75175	CNOT3_HUMAN CCR4-NOT transcription complex subunit 3	7	1807.9	1660.5	1537.67	2237.16	1911.31	2121.66	-0.328035	0.00964085	0.0367725	0.0759373
TNRC6A	Q8NDV7	TNR6A_HUMAN Trinucleotide repeat-containing gene 6A protein	7	552.646	468.653	494.296	679.22	582.882	603.616	-0.327843	0.0112212	0.0403943	0.111281
GRIPAP1	Q4V328	GRAP1_HUMAN GRIP1-associated protein 1	20	2576.62	2445.4	2438.44	3042.3	3079.51	3189.84	-0.32726	0.000745231	0.00712257	0.0552288
KDM1B	Q8NB78	KDM1B_HUMAN Lysine-specific histone demethylase 1B	6	983.272	879.434	887.241	1231.32	1180.53	1011.36	-0.327053	0.00849635	0.0339136	0.120891
DNMT1	P26358-2	DNMT1_HUMAN Isoform 2 of DNA (cytosine-5)-methyltransferase 1	47	9173.34	7880.54	7740.31	10707.5	10485.3	10473.5	-0.326825	0.00480962	0.023583	0.0662022
TACC3	Q9Y6A5	TACC3_HUMAN Transforming acidic coiled-coil-containing protein 3	16	1623.07	1582.45	1721.89	2124.89	1925.07	2150.42	-0.32664	0.00286509	0.0166528	0.061553
UQCR10	Q9UDW1	QCR9_HUMAN Cytochrome b-c1 complex subunit 9	2	397.966	427.544	472.847	469.345	712.095	438.697	-0.326335	0.0869762	0.169993	0.05538
DNAJA4	Q8WW22-2	DNJA4_HUMAN Isoform 2 of DnaJ homolog subfamily A member 4	1	126.352	88.8383	97.9748	142.405	113.248	112.995	-0.326279	0.059885	0.131271	0.0884575
RPS27	P42677	RS27_HUMAN 40S ribosomal protein S27	1	426.794	523.859	347.598	563.711	460.717	554.515	-0.326041	0.0922709	0.177812	0.0928857
GPN1	Q9HCN4	GPN1_HUMAN GPN-loop GTPase 1	4	372.418	346.341	332.95	399.076	474.594	409.538	-0.325686	0.00544326	0.0256858	0.0817969
ERICH1	Q86X53	ERIC1_HUMAN Glutamate-rich protein 1	3	280.672	236.759	229.46	281.143	309.478	311.878	-0.325535	0.0113186	0.0406674	0.073385
C9orf40	Q8IXQ3	CI040_HUMAN Uncharacterized protein C9orf40	2	149.199	157.607	221.545	208.97	195.227	220.005	-0.325313	0.0622627	0.135072	0.0705089
ATP11A	P98196	AT11A_HUMAN Probable phospholipid-transporting ATPase IH	2	315.327	323.446	340.189	357.598	457.981	377.646	-0.325204	0.0076306	0.0316726	0.0680834
C1orf174	Q8IYL3	CA174_HUMAN UPF0688 protein C1orf174	4	424.759	324.195	383.008	479.78	433.239	457.149	-0.325182	0.0200702	0.0602889	0.0827468
FAM136A	Q96C01	F136A_HUMAN Protein FAM136A	7	1170.65	2006.56	1862.91	1865.31	2321.36	1998	-0.325098	0.1366	0.236993	0.104256
ZMIZ1	Q9ULJ6	ZMIZ1_HUMAN Zinc finger MIZ domain-containing protein 1	4	239.629	204.796	226.001	270.452	273.666	265.059	-0.325098	0.00245168	0.0150854	0.0583318
VRK2	Q86Y07	VRK2_HUMAN Serine/threonine-protein kinase VRK2	5	787.379	724.431	657.547	961.071	893.527	796.959	-0.324165	0.0106036	0.0389533	0.0600486
ZNF121	P58317	ZN121_HUMAN Zinc finger protein 121	1	57.7155	50.5628	61.3156	57.6858	74.8877	68.2761	-0.324126	0.0183311	0.0566733	0.0631058
SH3BP2	P78314-3	3BP2_HUMAN Isoform 3 of SH3 domain-binding protein 2	1	148.926	128.514	133.764	156.302	172.28	157.112	-0.323963	0.00282286	0.0165668	0.0602809
SAV1	Q9H4B6	SAV1_HUMAN Protein salvador homolog 1	3	242.214	288.915	281.377	296.004	332.785	350.53	-0.32395	0.0121651	0.0426344	0.0975221
PTPN21	Q16825	PTN21_HUMAN Tyrosine-protein phosphatase non-receptor type 21	1	391.717	425.615	409.535	473.709	517.344	515.789	-0.323839	0.00174425	0.0120032	0.0640879
CFL1	P23528	COF1_HUMAN Cofilin-1	22	5659.24	7535.8	6781.67	9275.46	7020.48	8752.24	-0.323734	0.0456909	0.107619	0.0904762
SLC38A1	Q9H2H9	S38A1_HUMAN Sodium-coupled neutral amino acid transporter 1	4	1492.61	1823.74	1854.54	2103.45	2022.49	2301.63	-0.323686	0.0152161	0.0499449	0.0603869
PPAT	Q06203	PUR1_HUMAN Amidophosphoribosyltransferase	27	5159.56	4978.79	5067.45	6083.85	6671.73	6292.5	-0.323677	0.00100175	0.00863928	0.0645308
PRAF2	O60831	PRAF2_HUMAN PRA1 family protein 2	2	481.268	488.008	499.889	603.412	655.45	553.515	-0.323605	0.0015074	0.0109735	0.0827449
C5orf22	Q49AR2	CE022_HUMAN UPF0489 protein C5orf22	1	81.6102	83.8518	69.34	104.327	89.1598	85.138	-0.323033	0.0179573	0.0559007	0.108085
GABRA5	P31644	GBRA5_HUMAN Gamma-aminobutyric acid receptor subunit alpha-5	1	103.105	130.435	122.625	136.471	137.777	145.408	-0.323003	0.0120361	0.0423754	0.0694607
PAFAH1B2	P68402	PA1B2_HUMAN Platelet-activating factor acetylhydrolase IB subunit beta	5	869.205	1059.94	1009.41	1102.95	1251.04	1315.04	-0.322927	0.0156249	0.050811	0.0549848
SCAI	Q8N9R8-2	SCAI_HUMAN Isoform 2 of Protein SCAI	2	84.7944	70.0569	75.7804	89.0257	99.9954	84.6322	-0.322796	0.00773866	0.0319526	0.0640545
KIAA0196	Q12768	STRUM_HUMAN WASH complex subunit strumpellin	12	2057.72	1909.87	1852.85	2257.24	2810.07	2193.18	-0.322463	0.0130228	0.044626	0.206684
SERPINB9	P50453	SPB9_HUMAN Serpin B9	3	191.88	211.171	245.053	225.738	284.782	267.965	-0.322005	0.0236878	0.0675414	0.169199
SALL1	Q9NSC2	SALL1_HUMAN Sal-like protein 1	3	201.882	327.987	410.714	371.855	353.092	360.53	-0.321938	0.189111	0.302289	0.105808
BRCA2	E9PIQ1	E9PIQ1_HUMAN Breast cancer type 2 susceptibility protein (Fragment)	1	58.5487	58.5278	45.5189	72.6319	54.5216	63.1969	-0.321829	0.0623066	0.135129	0.0739137
NAP1L1	H0YIV4	H0YIV4_HUMAN Nucleosome assembly protein 1-like 1 (Fragment)	40	5007.66	4405.22	4424.38	5805.14	5228.22	6103.84	-0.321454	0.00615231	0.0277412	0.0656778
OSBPL8	Q9BZF1	OSBL8_HUMAN Oxysterol-binding protein-related protein 8	16	2514.02	2431.38	2668.82	2962.32	3354.17	3109.33	-0.321453	0.00196542	0.0129962	0.0929328
DNAJB6	O75190	DNJB6_HUMAN DnaJ homolog subfamily B member 6	6	1514.62	1643.69	1593.32	2208.49	1856.34	1893.23	-0.321413	0.00635772	0.0282558	0.0801672
RPL7L1	Q6DKI1	RL7L_HUMAN 60S ribosomal protein L7-like 1	8	1737.11	2404.21	2026.78	2026.32	2710.49	3027.64	-0.321332	0.0912641	0.176456	0.0617493
ZFAND1	Q8TCF1	ZFAN1_HUMAN AN1-type zinc finger protein 1	2	296.726	371.878	284.935	345.684	413.686	389.81	-0.321314	0.0309464	0.0811069	0.0663675
ZNF22	P17026	ZNF22_HUMAN Zinc finger protein 22	1	809.069	814.36	722.956	821.217	958.386	1117.71	-0.321035	0.0323201	0.08332	0.0725193
ELL	P55199	ELL_HUMAN RNA polymerase II elongation factor ELL	2	244.208	210.477	201.434	271.698	235.564	284.285	-0.320854	0.0254528	0.0707685	0.0741737
WIPF2	Q8TF74	WIPF2_HUMAN WAS/WASL-interacting protein family member 2	4	436.011	344.172	376.432	557.783	406.013	448.228	-0.320693	0.0548068	0.122895	0.0600485
NAA50	Q9GZZ1	NAA50_HUMAN N-alpha-acetyltransferase 50	12	2197.42	2091.98	2201.91	2618.09	2997.23	2408.12	-0.320586	0.00628226	0.0280714	0.0721604
OR2T6	Q8NHC8	OR2T6_HUMAN Olfactory receptor 2T6	1	12.8912	11.7323	8.71176	12.1939	9.55497	12.4202	-0.320493	0.258246	0.380567	0.0915389
ABL2	P42684	ABL2_HUMAN Abelson tyrosine-protein kinase 2	4	1038.29	1016.2	1043.89	1332.56	1230.26	1305.39	-0.320334	0.00136556	0.0103549	0.079547
SYF2	O95926	SYF2_HUMAN Pre-mRNA-splicing factor SYF2	1	78.6355	103.589	77.0611	106.957	93.3675	105.984	-0.320299	0.039429	0.0966235	0.0587717
KIAA1033	Q2M389	WASH7_HUMAN WASH complex subunit 7	11	2221.98	2132.38	2044.18	2541.18	2875.16	2477.87	-0.320106	0.00315423	0.0176805	0.069344
SUV39H1	O43463	SUV91_HUMAN Histone-lysine N-methyltransferase SUV39H1	2	159.23	161.848	173.019	206.7	192.971	186.247	-0.320097	0.00129986	0.0100557	0.0823153
RUFY1	Q96T51	RUFY1_HUMAN RUN and FYVE domain-containing protein 1	9	1629.06	1489.35	1348.22	1981.77	1840.81	1744.55	-0.319636	0.0116434	0.0414209	0.0722801
CMPK1	P30085	KCY_HUMAN UMP-CMP kinase	8	1239.71	1404.52	1548.34	1667.65	1786.48	1773.6	-0.319417	0.00669898	0.0290834	0.0854404
HOXD13	P35453	HXD13_HUMAN Homeobox protein Hox-D13	1	123.315	118.663	120.302	143.614	136.795	148.563	-0.319345	0.00168936	0.0117648	0.0801583
THOP1	P52888	THOP1_HUMAN Thimet oligopeptidase	31	5254.07	5547.07	5755.46	6411.83	7121.38	6913.24	-0.319142	0.00163871	0.0115829	0.0723573
TXNDC12	O95881	TXD12_HUMAN Thioredoxin domain-containing protein 12	8	2319.38	3017.45	3309.29	3558.46	3572.25	3480.75	-0.318838	0.0368953	0.0919371	0.0813033
C10orf88	Q9H8K7	CJ088_HUMAN Uncharacterized protein C10orf88	4	656.688	496.13	462.363	690.744	609.103	646.646	-0.3187	0.0593105	0.130314	0.0869557
MRPL48	Q96GC5	RM48_HUMAN 39S ribosomal protein L48, mitochondrial	4	764.184	1132.66	1005.61	1172.68	1266.13	1123.42	-0.318687	0.0516838	0.11809	0.0822978
PPID	Q08752	PPID_HUMAN Peptidyl-prolyl cis-trans isomerase D	24	4539.48	4278.46	4066.65	5636.88	4985.56	5378.8	-0.31862	0.00313717	0.0176376	0.0739632
GLI2	P10070	GLI2_HUMAN Zinc finger protein GLI2	1	41.3661	62.1738	63.5173	75.9878	46.7503	77.1487	-0.318509	0.218578	0.335997	0.0666396
SPC24	Q8NBT2	SPC24_HUMAN Kinetochore protein Spc24	3	412.809	530.777	466.069	663.104	531.939	534.734	-0.318341	0.0395279	0.0967171	0.279059
LNX2	Q8N448	LNX2_HUMAN Ligand of Numb protein X 2	1	127.913	135.56	143.213	166.647	156.314	157.168	-0.31816	0.00171063	0.011891	0.067178
SLC35F1	Q5T1Q4	S35F1_HUMAN Solute carrier family 35 member F1	1	20.1882	15.0474	23.0823	17.8173	27.3103	22.2099	-0.317852	0.159685	0.265776	0.0881027
POLB	H0YAV8	H0YAV8_HUMAN DNA polymerase beta (Fragment)	1	15.0208	24.4408	23.018	21.0828	23.594	26.8097	-0.317784	0.140267	0.241425	0.0710247
METTL5	Q9NRN9	METL5_HUMAN Methyltransferase-like protein 5	3	1043.29	1170.69	1275.73	1579.73	1514.63	1249.08	-0.317574	0.0171112	0.0540068	0.0792548
GCLM	P48507	GSH0_HUMAN Glutamate--cysteine ligase regulatory subunit	7	1137.03	1086.58	1079.31	1322.86	1572.88	1235.63	-0.317338	0.00696696	0.0299678	0.0904408
GNAS	Q5JWF2	GNAS1_HUMAN Guanine nucleotide-binding protein G(s) subunit alpha isoforms XLas	13	2417.58	2889.02	3128.78	3364.26	3648.68	3392.16	-0.317245	0.0136585	0.0461966	0.0716574
MRI1	Q9BV20	MTNA_HUMAN Methylthioribose-1-phosphate isomerase	10	1329.76	1236.18	1378.88	1486.61	1811.31	1634.27	-0.316634	0.00511291	0.024526	0.11429
MAD2L1	Q13257	MD2L1_HUMAN Mitotic spindle assembly checkpoint protein MAD2A	8	1297.7	1379.78	1459.17	1721.49	1905.31	1528.21	-0.316464	0.00765905	0.0317106	0.0728397
LRSAM1	Q6UWE0	LRSM1_HUMAN E3 ubiquitin-protein ligase LRSAM1	3	408.42	336.876	425.917	435.057	555.404	443.991	-0.316343	0.0250467	0.0700678	0.222213
POLR1D	Q9Y2S0	RPAC2_HUMAN DNA-directed RNA polymerases I and III subunit RPAC2	5	826.649	1007.72	985.927	1104.84	1210.74	1179.61	-0.3162	0.00919595	0.0356742	0.0695481
TRPT1	Q86TN4-4	TRPT1_HUMAN Isoform 4 of tRNA 2'-phosphotransferase 1	1	46.6548	48.4564	48.4603	56.7096	55.1076	57.2391	-0.31616	0.000709835	0.00701113	0.0548953
SNF8	Q96H20	SNF8_HUMAN Vacuolar-sorting protein SNF8	3	623.491	768.67	822.291	841.2	933.57	909.873	-0.31607	0.0172099	0.0542277	0.0595855
APPL2	Q8NEU8	DP13B_HUMAN DCC-interacting protein 13-beta	7	1444.39	1551.83	1446.8	1850.44	1919.55	1746.82	-0.315997	0.00150747	0.0109735	0.0551168
LSM12	Q3MHD2-2	LSM12_HUMAN Isoform 2 of Protein LSM12 homolog	2	228.074	257.354	260.161	293.333	307.814	289.53	-0.31599	0.00228277	0.0143842	0.0871452
RWDD4	Q6NW29	RWDD4_HUMAN RWD domain-containing protein 4	4	525.152	497.376	518.362	642.306	643.251	607.01	-0.315718	0.00069071	0.00688524	0.0719378
LAMTOR5	O43504	LTOR5_HUMAN Ragulator complex protein LAMTOR5	3	294.508	534.374	439.943	574.633	426.904	504.783	-0.315693	0.193252	0.306961	0.0616413
CLUH	O75153	CLU_HUMAN Clustered mitochondria protein homolog	30	3240.02	2632.45	2574.81	3788.56	3602.89	3018.07	-0.315685	0.0363185	0.0909287	0.0882686
RRP15	Q9Y3B9	RRP15_HUMAN RRP15-like protein	9	1470.06	1554.08	1435.78	1949.65	1578.2	2038.1	-0.31553	0.0259141	0.0714884	0.0832441
EIF4A3	P38919	IF4A3_HUMAN Eukaryotic initiation factor 4A-III	32	5767.54	5842.89	6049.77	7245.21	7475.19	6982.4	-0.315021	0.000995729	0.00861824	0.0793832
CCDC92	Q53HC0	CCD92_HUMAN Coiled-coil domain-containing protein 92	2	105.244	100.011	111	120.382	121.386	129.35	-0.314792	0.00167828	0.0117417	0.0669567
VEZT	Q9HBM0	VEZA_HUMAN Vezatin	4	347.37	283.676	307.12	370.822	347.271	405.733	-0.314238	0.0157653	0.0510877	0.0990981
MFAP3	P55082	MFAP3_HUMAN Microfibril-associated glycoprotein 3	3	613.968	574.987	744.675	707.77	811.819	824.532	-0.314214	0.0187139	0.0575275	0.0767526
PPP1R9A	Q9ULJ8-3	NEB1_HUMAN Isoform 3 of Neurabin-1	4	1160.53	1150.41	1190.69	1507.3	1353.67	1483.4	-0.313983	0.0021929	0.0140505	0.0595821
POGK	Q9P215	POGK_HUMAN Pogo transposable element with KRAB domain	10	935.354	891.657	919.997	1045.5	1182.49	1181.41	-0.313916	0.00296731	0.0171178	0.124246
GUCY1B3	Q02153	GCYB1_HUMAN Guanylate cyclase soluble subunit beta-1	1	175.253	129.622	117.236	162.234	171.58	160.638	-0.313656	0.0659321	0.139978	0.080056
RPS17L	P0CW22	RS17L_HUMAN 40S ribosomal protein S17-like	7	2565.58	2753.32	2230.34	3186.93	3089.88	2971.92	-0.313651	0.00833689	0.0335072	0.136107
TCP1	P17987	TCPA_HUMAN T-complex protein 1 subunit alpha	43	9160.48	8612.33	8380.48	11211.3	11516.8	10561.3	-0.313375	0.002928	0.0169144	0.065411
MGEA5	O60502	NCOAT_HUMAN Bifunctional protein NCOAT	31	5824.2	6332.24	6310	7626.73	7143.02	8159.59	-0.313269	0.00250758	0.0153544	0.0830427
ARHGAP26	Q9UNA1	RHG26_HUMAN Rho GTPase-activating protein 26	1	352.632	364.096	387.341	438.33	439.435	452.716	-0.312816	0.00111013	0.0091957	0.0672809
GPKOW	Q92917	GPKOW_HUMAN G patch domain and KOW motifs-containing protein	24	3551.18	3614.65	3698.99	4630.43	4229.83	4553.77	-0.312779	0.00129562	0.010051	0.151691
PDE8A	O60658	PDE8A_HUMAN High affinity cAMP-specific and IBMX-insensitive 3',5'-cyclic phosphodiesterase 8A	1	50.6942	47.8158	62.9677	67.9012	58.5209	62.3174	-0.312514	0.0229311	0.0660164	0.0724159
RXRA	P19793	RXRA_HUMAN Retinoic acid receptor RXR-alpha	1	50.6525	47.0911	48.9366	57.1995	60.7547	51.8787	-0.312508	0.00194071	0.0129084	0.118785
C1orf112	Q9NSG2	CA112_HUMAN Uncharacterized protein C1orf112	1	54.0522	48.9007	50.9449	61.1024	65.8986	53.6194	-0.311918	0.00447492	0.0224561	0.0621768
TCOF1	Q13428-7	TCOF_HUMAN Isoform 7 of Treacle protein	4	230.706	193.165	177.662	264.226	197.406	249.963	-0.311882	0.0705635	0.146773	0.0690297
EPN1	Q9Y6I3-3	EPN1_HUMAN Isoform 3 of Epsin-1	1	7.05853	8.61828	14.5306	12.9	10.9409	8.69987	-0.311507	0.314307	0.442007	0.0749178
LZTR1	Q8N653	LZTR1_HUMAN Leucine-zipper-like transcriptional regulator 1	1	49.2173	37.3933	47.147	50.0606	56.7604	49.8765	-0.311497	0.0199706	0.0601188	0.0657336
CCZ1	P86791	CCZ1_HUMAN Vacuolar fusion protein CCZ1 homolog	9	1254.95	1182.92	1343.1	1876.69	1546.51	1293.71	-0.311411	0.0437333	0.104046	0.0634396
ANP32A	P39687	AN32A_HUMAN Acidic leucine-rich nuclear phosphoprotein 32 family member A	12	2041.88	2022.52	2462.27	2939.57	2566.97	2506.46	-0.311243	0.0165615	0.0526977	0.0643844
TRAPPC6B	Q86SZ2	TPC6B_HUMAN Trafficking protein particle complex subunit 6B	7	1215.19	1376.02	1393.73	1496.28	1856.21	1597.56	-0.31101	0.0101019	0.0377728	0.0627081
ABL1	P00519-2	ABL1_HUMAN Isoform IB of Tyrosine-protein kinase ABL1	3	274.915	295.522	248.812	349.91	272.944	357.296	-0.310953	0.0481201	0.11191	0.139482
HELB	Q8NG08	HELB_HUMAN DNA helicase B	6	1260.09	1055.42	1070.74	1368.53	1445.61	1362.04	-0.310922	0.00654894	0.0287362	0.086825
FMNL3	Q8IVF7	FMNL3_HUMAN Formin-like protein 3	3	59.426	65.6669	74.507	71.9198	81.9127	80.3505	-0.310744	0.0128556	0.0441331	0.0707194
HOXB13	Q92826	HXB13_HUMAN Homeobox protein Hox-B13	2	425.095	320.117	353.72	450.083	447.05	413.338	-0.310701	0.0258863	0.0714641	0.0773679
PSME1	Q06323-2	PSME1_HUMAN Isoform 2 of Proteasome activator complex subunit 1	12	1999.55	2495.24	2382.38	2869.73	2734.07	2820.1	-0.31057	0.0104185	0.0385139	0.070523
KDM5B	Q9UGL1-2	KDM5B_HUMAN Isoform 2 of Lysine-specific demethylase 5B	2	797.234	903.186	754.446	1031.97	988.972	993.51	-0.310514	0.00713852	0.0304394	0.072949
TARSL2	A2RTX5	SYTC2_HUMAN Probable threonine--tRNA ligase 2, cytoplasmic	18	3025.54	2827.5	3007.83	3460.03	3946.18	3540.61	-0.310458	0.00305953	0.017413	0.0755893
BUB1B	O60566-3	BUB1B_HUMAN Isoform 3 of Mitotic checkpoint serine/threonine-protein kinase BUB1 beta	17	3589.82	3389.24	3449.5	4497.77	4311.85	4098.59	-0.310238	0.0015606	0.0111984	0.160141
AKT2	P31751	AKT2_HUMAN RAC-beta serine/threonine-protein kinase	11	2181.58	1759.59	1832.56	2425.82	2593.66	2112.57	-0.310211	0.0199064	0.0599731	0.158348
NUCKS1	Q9H1E3	NUCKS_HUMAN Nuclear ubiquitous casein and cyclin-dependent kinase substrate 1	15	3616.6	3135.36	3154.58	4593.91	3866.02	3827.82	-0.3102	0.0167453	0.0531627	0.0621675
GNPDA1	P46926	GNPI1_HUMAN Glucosamine-6-phosphate isomerase 1	16	2746.17	3001.96	3060.75	3386.77	3917.02	3587.2	-0.310162	0.00428813	0.0217457	0.0583933
WDR53	Q7Z5U6	WDR53_HUMAN WD repeat-containing protein 53	2	32.6701	40.0055	25.9413	37.8371	35.2561	40.3721	-0.310031	0.0830433	0.164345	0.0852462
CHD7	Q9P2D1	CHD7_HUMAN Chromodomain-helicase-DNA-binding protein 7	21	2431.26	2106.05	2073.5	2795.66	2712.39	2595.23	-0.310015	0.00551321	0.0259066	0.0674235
UBAP1	Q9NZ09-4	UBAP1_HUMAN Isoform 4 of Ubiquitin-associated protein 1	4	917.147	808.181	865.805	1063.59	1030.29	1091.26	-0.309842	0.00371475	0.0197801	0.0831514
IMP3	Q9NV31	IMP3_HUMAN U3 small nucleolar ribonucleoprotein protein IMP3	6	478.864	623.772	638.749	600.397	816.424	697.055	-0.309731	0.0591167	0.130002	0.0880794
MARK2	Q7KZI7	MARK2_HUMAN Serine/threonine-protein kinase MARK2	4	307.184	283.613	304.763	361.512	350.884	356.679	-0.309578	0.00120776	0.0096877	0.0813839
TRIO	O75962	TRIO_HUMAN Triple functional domain protein	8	1561.87	1409.19	1332.56	1766.97	1831.17	1736.97	-0.309421	0.00531778	0.0252394	0.0631775
PRC1	O43663	PRC1_HUMAN Protein regulator of cytokinesis 1	17	2456.93	2356.26	2591.44	2905.68	3047.39	3149.55	-0.308939	0.00145568	0.0107414	0.0765907
PGK2	P07205	PGK2_HUMAN Phosphoglycerate kinase 2	2	232.485	216.564	227.793	260.428	276.796	272.09	-0.308821	0.00109775	0.00914512	0.0915935
ANKS3	Q6ZW76	ANKS3_HUMAN Ankyrin repeat and SAM domain-containing protein 3	1	55.0112	62.4732	101.375	71.065	85.6559	92.0196	-0.308673	0.193046	0.306763	0.0810121
KIAA1671	Q9BY89	K1671_HUMAN Uncharacterized protein KIAA1671	8	1138.35	1086.86	1105.13	1485.13	1272.14	1372.07	-0.308581	0.00510187	0.0245071	0.119097
LCOR	Q96JN0	LCOR_HUMAN Ligand-dependent corepressor	2	295.372	271.839	248.903	357.711	254.762	376.044	-0.308524	0.0973207	0.185013	0.0607704
SMIM19	Q96E16	SMI19_HUMAN Small integral membrane protein 19	1	30.3045	31.4991	30.7256	37.9505	40.47	30.0019	-0.308393	0.0174576	0.0548254	0.0821953
VRK3	Q8IV63	VRK3_HUMAN Inactive serine/threonine-protein kinase VRK3	7	753.229	718.283	736.769	857.799	959.886	873.364	-0.308156	0.00148934	0.0108991	0.0663761
EPHA4	P54764	EPHA4_HUMAN Ephrin type-A receptor 4	3	244.127	248.151	269.83	289.458	339.845	280.917	-0.30802	0.00623851	0.0279255	0.069796
UBE2G1	P62253	UB2G1_HUMAN Ubiquitin-conjugating enzyme E2 G1	5	1922.65	1899.11	1958.3	2450.26	2276.94	2377.32	-0.307999	0.00122685	0.00976795	0.0884306
DOCK3	Q8IZD9	DOCK3_HUMAN Dedicator of cytokinesis protein 3	1	92.4418	97.0923	77.0935	105.002	110.758	94.9331	-0.307946	0.0186101	0.0572781	0.0633212
UNC119B	A6NIH7	U119B_HUMAN Protein unc-119 homolog B	7	991.874	857.521	946.23	1050.1	1234.97	1174.21	-0.307098	0.00848225	0.0338784	0.0811827
TFE3	P19532	TFE3_HUMAN Transcription factor E3	2	177.397	198.894	186.912	249.465	177.573	245.87	-0.306934	0.0654194	0.13932	0.161261
KIAA0907	Q7Z7F0	K0907_HUMAN UPF0469 protein KIAA0907	8	939.401	943.139	933.769	1223.16	1035.89	1213.66	-0.306812	0.00900075	0.0352564	0.0738658
MAPK8	P45983	MK08_HUMAN Mitogen-activated protein kinase 8	2	316.77	354.753	344.498	417.312	390.873	407.337	-0.306616	0.00217205	0.0139915	0.0706836
LRIG2	O94898	LRIG2_HUMAN Leucine-rich repeats and immunoglobulin-like domains protein 2	4	442.755	466.057	443.673	597.859	544.411	513.312	-0.306495	0.00474886	0.0234067	0.0723746
ZC3H15	Q8WU90	ZC3HF_HUMAN Zinc finger CCCH domain-containing protein 15	19	4955.47	4261.44	4555.52	5883.96	5545.69	5386.67	-0.306491	0.00460722	0.0229027	0.0943877
C2orf44	Q9H6R7	CB044_HUMAN WD repeat-containing protein C2orf44	6	788.534	810.005	687.762	957.334	906.321	904.44	-0.305715	0.00790494	0.032425	0.054834
WBSCR22	O43709	WBS22_HUMAN Ribosome biogenesis methyltransferase WBSCR22	3	893.26	810.872	796.826	1095.68	1052.67	921.615	-0.30568	0.00871293	0.0345047	0.0669091
SMAP	O00193	SMAP_HUMAN Small acidic protein	8	1294.8	1165.81	1259.46	1684.7	1476.32	1423.73	-0.30544	0.00734018	0.0308401	0.0684528
ADAM9	Q13443	ADAM9_HUMAN Disintegrin and metalloproteinase domain-containing protein 9	5	193.218	208.015	172.927	251.768	223.816	207.815	-0.305365	0.0236529	0.0675172	0.0721914
HMGB3	O15347	HMGB3_HUMAN High mobility group protein B3	4	876.694	1109.52	716.177	1228.02	811.905	1249.31	-0.305207	0.205668	0.321479	0.138824
CCT6A	P40227	TCPZ_HUMAN T-complex protein 1 subunit zeta	40	9157.19	9212.61	9408.34	11873.6	11902.5	11643.6	-0.30511	0.000910299	0.0080964	0.0591345
PLAUR	Q03405	UPAR_HUMAN Urokinase plasminogen activator surface receptor	1	40.384	34.1367	34.7059	39.213	46.2608	39.8666	-0.304894	0.011514	0.041154	0.0839171
PHF23	Q9BUL5	PHF23_HUMAN PHD finger protein 23	4	1168.12	1109.49	1042.38	1435.99	1305.91	1350.26	-0.304603	0.00503417	0.0243211	0.0666013
LRRC57	Q8N9N7	LRC57_HUMAN Leucine-rich repeat-containing protein 57	7	2091.92	2289.31	2434.83	2708.44	2822.46	2783.91	-0.304518	0.00308548	0.0174672	0.0651965
NEK7	Q8TDX7	NEK7_HUMAN Serine/threonine-protein kinase Nek7	5	644.075	684.769	675.648	830.102	784.566	806.14	-0.304069	0.00137985	0.0104157	0.0604281
LUC7L3	O95232	LC7L3_HUMAN Luc7-like protein 3	10	2565.48	2348.41	1825.39	2774.42	2798.29	2605.14	-0.303872	0.041607	0.10041	0.0879112
BCOR	Q6W2J9	BCOR_HUMAN BCL-6 corepressor	23	2387.6	1928.92	1919.83	2654.09	2555.46	2399.79	-0.303786	0.0170901	0.0539852	0.103262
VAMP4	O75379	VAMP4_HUMAN Vesicle-associated membrane protein 4	1	199.293	220.266	179.368	214.75	252.303	245.291	-0.303782	0.0247538	0.0695574	0.0952402
SYNCRIP	O60506-3	HNRPQ_HUMAN Isoform 3 of Heterogeneous nuclear ribonucleoprotein Q	1	168.164	151.96	162.77	187.044	194.292	184.843	-0.303781	0.00171437	0.0119026	0.0726729
ZNF609	O15014	ZN609_HUMAN Zinc finger protein 609	6	666.308	504.858	542.552	753.275	594.183	742.041	-0.303764	0.0652632	0.139184	0.060284
CHMP7	Q8WUX9	CHMP7_HUMAN Charged multivesicular body protein 7	5	514.927	501.965	541.659	611.322	683.656	605.504	-0.30371	0.00156039	0.0111984	0.0612726
RPL13	P26373	RL13_HUMAN 60S ribosomal protein L13	14	2601.79	2983.19	3013.04	3483.19	3772.25	3347.26	-0.303376	0.00664995	0.0289441	0.0652026
RCN2	Q14257	RCN2_HUMAN Reticulocalbin-2	13	2929.34	4368.87	4658.65	4800.2	4914.49	4656.8	-0.303261	0.104831	0.195292	0.0920989
TRIM2	Q9C040-2	TRIM2_HUMAN Isoform 2 of Tripartite motif-containing protein 2	3	530.713	493.111	490.619	610.75	605.193	612.098	-0.303249	0.00236094	0.0147382	0.0539727
SNX33	Q8WV41	SNX33_HUMAN Sorting nexin-33	4	214.739	193.634	219.151	238.983	252.582	254.065	-0.302962	0.00324898	0.0180775	0.104909
C9orf72	Q96LT7	CI072_HUMAN Protein C9orf72	1	94.188	105.568	82.1123	101.63	115.966	109.491	-0.302925	0.0226989	0.0656132	0.0852458
FAM160A1	Q05DH4	F16A1_HUMAN Protein FAM160A1	1	107.952	78.2439	93.9013	106.631	99.9338	120.394	-0.302869	0.048292	0.112102	0.0570791
VCP	P55072	TERA_HUMAN Transitional endoplasmic reticulum ATPase	62	12739.7	12516.7	12143.8	15690.1	15538.7	16128.5	-0.302664	0.000711991	0.00702032	0.0627575
LRRC40	Q9H9A6	LRC40_HUMAN Leucine-rich repeat-containing protein 40	23	3355.6	3202.75	3275.49	3828.11	4410.23	3827.23	-0.302501	0.00446434	0.0224286	0.0624012
NUDT21	O43809	CPSF5_HUMAN Cleavage and polyadenylation specificity factor subunit 5	15	2550.4	2580.91	2451.24	2985.42	3159.94	3127.62	-0.302432	0.000999095	0.00863749	0.188551
MMTAG2	Q9BU76	MMTA2_HUMAN Multiple myeloma tumor-associated protein 2	5	1175.9	1312.34	1185.85	1476.69	1499.3	1549.38	-0.302424	0.00284276	0.0166253	0.151267
MEF2D	Q14814	MEF2D_HUMAN Myocyte-specific enhancer factor 2D	1	58.288	53.5497	67.2472	80.1755	63.7822	67.0984	-0.302264	0.0267533	0.0731889	0.0851652
RNF25	Q96BH1	RNF25_HUMAN E3 ubiquitin-protein ligase RNF25	6	997.297	890.144	877.709	1126.49	1100.93	1152.87	-0.301862	0.00542534	0.0256212	0.0708257
PIGL	Q9Y2B2	PIGL_HUMAN N-acetylglucosaminyl-phosphatidylinositol de-N-acetylase	2	177.552	202.311	292.049	239.13	298.399	242.409	-0.301803	0.123678	0.220872	0.335347
VPS4B	O75351	VPS4B_HUMAN Vacuolar protein sorting-associated protein 4B	13	2983.26	3119.58	2921.53	3941.95	3425.05	3672.98	-0.301396	0.00392884	0.0205869	0.0583834
KRAS	P01116-2	RASK_HUMAN Isoform 2B of GTPase KRas	3	152.702	141.307	174.814	188.987	175.715	179.649	-0.301122	0.00717037	0.030472	0.0659895
RAB7L1	O14966	RAB7L_HUMAN Ras-related protein Rab-7L1	4	272.256	286.027	288.249	342.734	338.07	318.397	-0.300948	0.00107964	0.0090541	0.0882634
TFAP2A	P05549	AP2A_HUMAN Transcription factor AP-2-alpha	1	195.441	167.041	177.161	218.89	215.853	202.289	-0.300644	0.00545969	0.0257191	0.1098
TRAF6	Q9Y4K3	TRAF6_HUMAN TNF receptor-associated factor 6	2	272.23	303.467	341.877	374.689	370.029	336.879	-0.300441	0.00980746	0.0370341	0.0769781
HSF1	Q00613	HSF1_HUMAN Heat shock factor protein 1	3	353.609	334.505	331.54	417.552	397.546	395.149	-0.300026	0.00177527	0.0121393	0.0752441
SRP14	P37108	SRP14_HUMAN Signal recognition particle 14 kDa protein	8	952.756	979.911	922.082	1251.81	1089.04	1164.35	-0.299953	0.00587227	0.0267456	0.064566
ARMC6	Q6NXE6	ARMC6_HUMAN Armadillo repeat-containing protein 6	13	2123.62	2159.62	2148.8	2700.38	2722.07	2434.61	-0.299679	0.0022223	0.0141555	0.0561493
DVL2	O14641	DVL2_HUMAN Segment polarity protein dishevelled homolog DVL-2	10	1148.4	1157.23	1287.88	1499.75	1354.68	1546	-0.299661	0.00622519	0.0278824	0.0790947
KDM7A	Q6ZMT4	KDM7A_HUMAN Lysine-specific demethylase 7A	3	77.5175	69.4469	77.5024	82.0567	99.046	83.5507	-0.299636	0.00907999	0.0354321	0.0954225
UBL4A	P11441	UBL4A_HUMAN Ubiquitin-like protein 4A	6	1535	1608.22	1595.57	2022.93	1734.28	2094.21	-0.299495	0.0127021	0.0437453	0.0753917
SNRPA1	P09661	RU2A_HUMAN U2 small nuclear ribonucleoprotein A'	8	1204.69	1193.91	1136.77	1448.39	1437.39	1452.38	-0.299462	0.0012466	0.0098425	0.0628106
GINS1	Q14691	PSF1_HUMAN DNA replication complex GINS protein PSF1	5	548.859	631.936	587.582	665.357	759.014	708.859	-0.299454	0.0051645	0.0246669	0.069033
TMEM201	Q5SNT2	TM201_HUMAN Transmembrane protein 201	2	158.422	169.576	194.402	193.836	214.358	206.179	-0.299396	0.00794981	0.0324872	0.0725492
CCDC43	Q96MW1	CCD43_HUMAN Coiled-coil domain-containing protein 43	4	745.673	952.081	869.488	1023.45	1036.46	1047.48	-0.299289	0.0160693	0.0515842	0.0989048
TYW5	A2RUC4	TYW5_HUMAN tRNA wybutosine-synthesizing protein 5	2	397.044	420.736	402.628	535.635	438.502	497.125	-0.299144	0.0107625	0.03935	0.0625979
JMY	Q8N9B5	JMY_HUMAN Junction-mediating and -regulatory protein	4	298.62	298.564	320.948	343.616	361.071	381.439	-0.299114	0.00272073	0.0161472	0.0841038
ZNHIT3	Q15649	ZNHI3_HUMAN Zinc finger HIT domain-containing protein 3	1	24.5014	24.433	23.5626	30.6788	25.8928	26.5617	-0.298885	0.00608512	0.027516	0.0663132
RPL10	P27635	RL10_HUMAN 60S ribosomal protein L10	24	4592.54	5105.9	4804.12	5676.01	6520.22	5507.74	-0.298847	0.00889942	0.0349568	0.0582067
PEX19	P40855	PEX19_HUMAN Peroxisomal biogenesis factor 19	10	1475.04	2713.38	2439.37	3254.17	2287.54	2354.18	-0.298835	0.244611	0.365852	0.0550413
NELFA	Q9H3P2	NELFA_HUMAN Negative elongation factor A	14	3903.4	4073.37	3846.07	5044.45	4444.87	5034.09	-0.298544	0.00340945	0.0186315	0.0896831
CSK	P41240	CSK_HUMAN Tyrosine-protein kinase CSK	20	5868.92	5657.2	5805.11	7149.08	7112.02	6896.1	-0.298435	0.0010244	0.00873634	0.0788667
NUDT16	Q96DE0-3	NUD16_HUMAN Isoform 3 of U8 snoRNA-decapping enzyme	1	266.343	256.577	300.149	318.337	334.86	317.346	-0.298297	0.00327946	0.0181936	0.0685452
RBMS1	P29558	RBMS1_HUMAN RNA-binding motif, single-stranded-interacting protein 1	4	371.486	371.289	383.741	450.928	444.814	452.892	-0.298195	0.000890324	0.00798018	0.0599321
SETD5	Q9C0A6	SETD5_HUMAN SET domain-containing protein 5	1	25.6412	28.9231	33.572	31.861	34.8164	32.0175	-0.297784	0.0134537	0.0457294	0.0801951
CMIP	Q8IY22	CMIP_HUMAN C-Maf-inducing protein	1	88.8346	81.2972	81.0664	101.01	104.882	87.7075	-0.297783	0.0061958	0.0278475	0.0737994
MAGED4	Q96JG8-4	MAGD4_HUMAN Isoform 4 of Melanoma-associated antigen D4	1	44.0116	41.0444	33.4652	61.8305	33.108	44.7559	-0.297752	0.23362	0.35347	0.0723714
PLEKHA7	Q6IQ23-2	PKHA7_HUMAN Isoform 2 of Pleckstrin homology domain-containing family A member 7	6	586.031	560.807	678.513	700.261	710.227	773.751	-0.297651	0.00854381	0.0340132	0.334925
SKP1	P63208	SKP1_HUMAN S-phase kinase-associated protein 1	6	661.624	997.813	1057.42	1211.53	1108.6	954.399	-0.297601	0.141478	0.242791	0.0613485
CDCA8	Q53HL2	BOREA_HUMAN Borealin	2	243.68	294.647	274.767	321.308	290.391	353.659	-0.297143	0.0269271	0.0735314	0.0777709
PDAP1	Q13442	HAP28_HUMAN 28 kDa heat- and acid-stable phosphoprotein	4	750.004	672.413	794.289	941.984	843.259	892.441	-0.297019	0.00619058	0.0278429	0.143521
TFAM	Q00059	TFAM_HUMAN Transcription factor A, mitochondrial	13	3050.18	3924.75	3914.25	4081.97	4569.02	4482.49	-0.296845	0.0272347	0.0741034	0.146239
SORD	Q00796	DHSO_HUMAN Sorbitol dehydrogenase	13	2342.26	2255.8	2360.24	2528.3	3032.55	2899.55	-0.2965	0.00508884	0.0244913	0.0589315
PISD	Q9UG56	PISD_HUMAN Phosphatidylserine decarboxylase proenzyme	4	462.432	481.341	498.823	561.058	614.329	570.527	-0.296384	0.00130619	0.0100813	0.125519
DNAJA3	Q96EY1-2	DNJA3_HUMAN Isoform 2 of DnaJ homolog subfamily A member 3, mitochondrial	1	193.006	166.417	174.719	222.902	217.905	185.555	-0.295613	0.0120408	0.0423754	0.0615176
CSRP2BP	Q9H8E8	CSR2B_HUMAN Cysteine-rich protein 2-binding protein	1	623.538	619.316	516.731	697.191	670.475	740.966	-0.295606	0.0196204	0.0594194	0.0701715
QPCTL	Q9NXS2	QPCTL_HUMAN Glutaminyl-peptide cyclotransferase-like protein	2	247.599	264.307	257.827	292.707	341.355	277.219	-0.29533	0.0073253	0.0308356	0.104406
FBXO45	P0C2W1	FBSP1_HUMAN F-box/SPRY domain-containing protein 1	3	413.307	424.433	439.621	444.49	538.057	560.812	-0.295019	0.0159725	0.0514662	0.150454
SMAP1	Q8IYB5	SMAP1_HUMAN Stromal membrane-associated protein 1	5	766.405	805.86	697.596	1017.38	829.35	890.498	-0.295002	0.0184946	0.0570157	0.0934784
POLR3B	Q9NW08	RPC2_HUMAN DNA-directed RNA polymerase III subunit RPC2	18	3235.12	3177.26	3393.68	3789.04	4395.82	3823.75	-0.294804	0.00556738	0.0260316	0.0677621
TRIM37	O94972	TRI37_HUMAN E3 ubiquitin-protein ligase TRIM37	2	64.1366	59.0979	58.062	73.1604	70.2459	67.2677	-0.294518	0.00306041	0.017413	0.0689191
TAB2	Q9NYJ8	TAB2_HUMAN TGF-beta-activated kinase 1 and MAP3K7-binding protein 2	10	613.215	581.159	587.484	737.622	692.098	716.861	-0.294506	0.00194341	0.012915	0.134061
ANP32E	Q9BTT0	AN32E_HUMAN Acidic leucine-rich nuclear phosphoprotein 32 family member E	10	1429.95	1427.49	1504.09	1680.47	1738.56	1944.5	-0.294501	0.00555941	0.0260105	0.0702837
RTF1	Q92541	RTF1_HUMAN RNA polymerase-associated protein RTF1 homolog	14	2743.58	2436.92	2420.39	3167.05	2879.74	3195.25	-0.29428	0.00669065	0.0290711	0.115857
SF3B5	Q9BWJ5	SF3B5_HUMAN Splicing factor 3B subunit 5	1	512.519	477.246	445.388	583.286	695.473	464.136	-0.294016	0.0647049	0.138384	0.0858528
PRMT3	O60678	ANM3_HUMAN Protein arginine N-methyltransferase 3	14	2737.19	2757.51	2786.39	3334.97	3578.56	3143.66	-0.293939	0.00284903	0.0166405	0.0791988
AGPAT4	Q9NRZ5	PLCD_HUMAN 1-acyl-sn-glycerol-3-phosphate acyltransferase delta	6	298.111	254.637	336.857	301.664	415.382	339.775	-0.293888	0.0601263	0.13156	0.0586106
DTD2	Q96FN9	DTD2_HUMAN Probable D-tyrosyl-tRNA(Tyr) deacylase 2	1	401.051	448.008	386.78	468.445	512.273	511.297	-0.293714	0.0100107	0.037483	0.0744402
CLTA	P09496-2	CLCA_HUMAN Isoform Non-brain of Clathrin light chain A	5	1503.55	1746.22	2133.24	2408.11	1966.38	2159.73	-0.293545	0.062702	0.135597	0.0952623
DDX23	Q9BUQ8	DDX23_HUMAN Probable ATP-dependent RNA helicase DDX23	31	5867.64	5842.03	5543.7	6536.69	7310.38	7153.6	-0.293472	0.00285196	0.0166405	0.0755233
NAA15	Q9BXJ9	NAA15_HUMAN N-alpha-acetyltransferase 15, NatA auxiliary subunit	48	8980.66	8149.42	8525.11	10702.1	11264.3	10275.9	-0.293406	0.00417072	0.0213944	0.0852906
FIP1L1	Q6UN15-5	FIP1_HUMAN Isoform 5 of Pre-mRNA 3'-end-processing factor FIP1	10	1592.78	1642.46	1642.99	1952.31	1770.03	2288.04	-0.293364	0.0249074	0.0697813	0.0660785
DFFB	O76075	DFFB_HUMAN DNA fragmentation factor subunit beta	6	621.935	638.219	638.296	649.183	852.525	783.402	-0.293316	0.0197418	0.0596914	0.0937431
UTP6	Q9NYH9	UTP6_HUMAN U3 small nucleolar RNA-associated protein 6 homolog	8	548.806	623.368	569.617	669.931	698.29	723.125	-0.292986	0.00461738	0.0229381	0.0656002
RNF41	Q9H4P4	RNF41_HUMAN E3 ubiquitin-protein ligase NRDP1	5	1075.44	1136.18	1120.16	1510.54	1310.7	1265.83	-0.29288	0.00766871	0.0317265	0.0906899
EVI5L	Q96CN4-2	EVI5L_HUMAN Isoform 2 of EVI5-like protein	1	38.5462	54.5926	47.0909	54.3714	56.969	48.7973	-0.292707	0.0625591	0.135443	0.0721479
KCTD3	Q9Y597	KCTD3_HUMAN BTB/POZ domain-containing protein KCTD3	6	649.374	747.025	708.373	820.609	829.108	866.251	-0.292625	0.00347875	0.0188968	0.063843
EIF3J	O75822	EIF3J_HUMAN Eukaryotic translation initiation factor 3 subunit J	17	3369.6	3317.19	3316.77	4358.31	3565.69	4295.11	-0.292471	0.0117551	0.0417042	0.0972553
LSM10	Q969L4	LSM10_HUMAN U7 snRNA-associated Sm-like protein LSm10	1	80.3673	83.6255	97.7235	85.6569	112.552	102.837	-0.292342	0.0351747	0.0888006	0.108887
JUN	P05412	JUN_HUMAN Transcription factor AP-1	4	486.359	546.275	519.44	536.082	658.055	697.286	-0.292009	0.0317895	0.0824584	0.0987004
CWF19L2	Q2TBE0	C19L2_HUMAN CWF19-like protein 2	10	1390.09	1318.54	1301.07	1572.63	1672.45	1662.94	-0.291723	0.00182235	0.0123495	0.242211
CCT5	P48643	TCPE_HUMAN T-complex protein 1 subunit epsilon	71	14546	14750.9	14150.6	19508.9	16236.7	18964.1	-0.291685	0.00238014	0.0147814	0.0747681
TTC38	Q5R3I4	TTC38_HUMAN Tetratricopeptide repeat protein 38	6	1333.03	1257.39	1284.2	1491.86	1730.98	1524.57	-0.291544	0.00335484	0.0184492	0.0575628
FADD	Q13158	FADD_HUMAN Protein FADD	2	548.433	587.024	590.9	721.773	643.415	718.295	-0.291542	0.00768013	0.0317456	0.074585
PANK2	Q9BZ23	PANK2_HUMAN Pantothenate kinase 2, mitochondrial	1	28.2657	26.5564	27.9936	34.1425	32.2375	27.8052	-0.291386	0.00706433	0.0301912	0.0567238
C14orf166	Q9Y224	CN166_HUMAN UPF0568 protein C14orf166	9	3016.15	3453.88	3317.26	3992.93	3939.06	3957.05	-0.291357	0.00379892	0.0200591	0.0903717
ITGB3BP	Q13352-5	CENPR_HUMAN Isoform 5 of Centromere protein R	1	73.5126	81.1609	76.6456	94.4725	79.639	94.4667	-0.291346	0.0156313	0.050811	0.0845388
EIF4ENIF1	Q9NRA8-3	4ET_HUMAN Isoform 3 of Eukaryotic translation initiation factor 4E transporter	6	1220.37	1057.82	1150.33	1495.1	1328.97	1363.55	-0.291202	0.00793835	0.0324579	0.0662738
NMT1	P30419	NMT1_HUMAN Glycylpeptide N-tetradecanoyltransferase 1	12	2654	2685.04	2616.01	3135.69	3255.38	3268.57	-0.291016	0.000970466	0.00848904	0.0643877
NOSIP	Q9Y314	NOSIP_HUMAN Nitric oxide synthase-interacting protein	9	963.537	968.573	971.045	1263.96	1163.71	1122.53	-0.290972	0.00297586	0.0171515	0.0816106
SLC1A3	P43003	EAA1_HUMAN Excitatory amino acid transporter 1	2	255.708	201.626	169.992	219.033	279.022	227.866	-0.290726	0.121271	0.217396	0.0747769
PPP1CB	P62140	PP1B_HUMAN Serine/threonine-protein phosphatase PP1-beta catalytic subunit	5	598.09	595.689	679.433	670.678	829.544	737.317	-0.290601	0.0123217	0.0430144	0.0978732
PPP2R5A	Q15172	2A5A_HUMAN Serine/threonine-protein phosphatase 2A 56 kDa regulatory subunit alpha isoform	1	193.271	182.905	166.529	200.1	247.42	190.803	-0.290345	0.0295834	0.0784598	0.0960495
PTPRF	P10586	PTPRF_HUMAN Receptor-type tyrosine-protein phosphatase F	18	2949.43	2452.5	2204.49	3696.28	3168.35	2423.16	-0.290336	0.122517	0.219162	0.126206
PLIN2	Q99541	PLIN2_HUMAN Perilipin-2	5	876.776	1109.89	1169.98	1183.25	1256.65	1391.91	-0.290246	0.0422898	0.101603	0.120533
ZHX2	Q9Y6X8	ZHX2_HUMAN Zinc fingers and homeoboxes protein 2	5	720.097	768.533	704.194	864.607	855.096	904.835	-0.289949	0.00312604	0.0176008	0.0630641
KIF25	Q9UIL4	KIF25_HUMAN Kinesin-like protein KIF25	1	123.084	112.711	119.168	125.784	167.159	120.772	-0.289684	0.0372906	0.0926867	0.0956349
POLD3	Q15054	DPOD3_HUMAN DNA polymerase delta subunit 3	9	2096.04	1897.16	1723.25	2409.48	2080.53	2467.28	-0.289678	0.0253664	0.0707003	0.0673808
LYAR	Q9NX58	LYAR_HUMAN Cell growth-regulating nucleolar protein	9	3520.19	4067.3	2757.02	4466.17	3777.89	4152.62	-0.289446	0.083086	0.164345	0.0678986
RPL23A	P62750	RL23A_HUMAN 60S ribosomal protein L23a	13	2901.54	3048.59	3271.4	3722.28	3630.58	3807.87	-0.289327	0.00280406	0.0165012	0.0660445
ZKSCAN3	Q9BRR0	ZKSC3_HUMAN Zinc finger protein with KRAB and SCAN domains 3	2	118.381	105.005	110.338	117.639	121.302	147.689	-0.289326	0.0264332	0.0726023	0.0614641
STX2	P32856	STX2_HUMAN Syntaxin-2	3	133.92	147.933	167.554	166.88	179.308	166.642	-0.289306	0.00999632	0.037483	0.0906386
DNAL1	Q4LDG9	DNAL1_HUMAN Dynein light chain 1, axonemal	1	195.772	238.248	191.921	256.701	240.696	235.752	-0.289032	0.0245142	0.0691195	0.0820146
PUS1	Q9Y606	TRUA_HUMAN tRNA pseudouridine synthase A, mitochondrial	9	1383.11	1429.96	1517.52	1597.01	1838.52	1857.22	-0.288979	0.00657823	0.0287793	0.0773998
FYN	P06241	FYN_HUMAN Tyrosine-protein kinase Fyn	9	1580.36	1616.36	1802.84	1832.63	2096.71	2178.05	-0.288767	0.0116421	0.0414209	0.0713701
PPIL4	Q8WUA2	PPIL4_HUMAN Peptidyl-prolyl cis-trans isomerase-like 4	16	4287.79	4394.2	4089.42	5237.38	5196.14	5120.15	-0.288628	0.0016628	0.011693	0.111651
EI24	O14681	EI24_HUMAN Etoposide-induced protein 2.4 homolog	1	219.313	211.206	181.561	219.051	255.176	243.898	-0.288554	0.0254013	0.0707187	0.0684871
PSMC6	P62333	PRS10_HUMAN 26S protease regulatory subunit 10B	19	4229.44	4362.99	4481.35	5200.04	5436.63	5261.13	-0.288306	0.00122846	0.00976795	0.0791755
RPL27	P61353	RL27_HUMAN 60S ribosomal protein L27	7	2027.81	2282.06	2291.51	2443.9	2975.4	2555.08	-0.287988	0.013943	0.046813	0.0577342
SNRPA	P09012	SNRPA_HUMAN U1 small nuclear ribonucleoprotein A	25	2308.83	2672.06	3019.05	2990.86	3370.92	3230.54	-0.287954	0.0252388	0.0705007	0.0844
THG1L	Q9NWX6	THG1_HUMAN Probable tRNA(His) guanylyltransferase	5	793.232	969.393	886.714	958.421	1125.41	1124.43	-0.287598	0.023803	0.0677676	0.101167
PHAX	Q9H814	PHAX_HUMAN Phosphorylated adapter RNA export protein	11	2412.88	2144.21	2069.65	2778.54	2475.74	2759.91	-0.287198	0.0130166	0.0446248	0.0628978
ULBP1	Q9BZM6	N2DL1_HUMAN NKG2D ligand 1	2	322.616	371.56	389.55	399.934	451.826	434.538	-0.287191	0.00867273	0.0343635	0.0890239
STK38	Q15208	STK38_HUMAN Serine/threonine-protein kinase 38	9	1267.61	1185.17	1357.86	1452.52	1691.73	1493.48	-0.287119	0.00595877	0.0270649	0.0673237
BCL7A	Q4VC05	BCL7A_HUMAN B-cell CLL/lymphoma 7 protein family member A	2	44.7073	30.0123	46.5949	46.2558	43.249	48.9493	-0.287021	0.123	0.219936	0.0610579
KCTD15	Q96SI1	KCD15_HUMAN BTB/POZ domain-containing protein KCTD15	4	1909.57	1632.29	1856.89	2120.24	2339.73	2097	-0.2869	0.00824383	0.033257	0.0615265
HSP90AB3P	Q58FF7	H90B3_HUMAN Putative heat shock protein HSP 90-beta-3	1	14.6596	67.6958	24.5273	56.517	38.0616	17.4394	-0.286765	0.648378	0.745571	0.0555586
AGO3	Q9H9G7	AGO3_HUMAN Protein argonaute-3	6	1034.42	1040.23	1104.47	1210.36	1351.95	1300.31	-0.286751	0.00260463	0.0156385	0.0642055
TAF1D	Q9H5J8	TAF1D_HUMAN TATA box-binding protein-associated factor RNA polymerase I subunit D	1	27.471	30.217	33.4546	32.7016	35.5116	33.8485	-0.2866	0.00534956	0.025334	0.0653583
DYNC2LI1	Q8TCX1-2	DC2L1_HUMAN Isoform 2 of Cytoplasmic dynein 2 light intermediate chain 1	4	446.33	420.975	380.976	511.114	476.622	497.613	-0.286368	0.0127974	0.0440134	0.102789
MTX3	Q5HYI7	MTX3_HUMAN Metaxin-3	5	839.516	941.045	1084.63	1153.1	1231.61	1079.22	-0.28635	0.020513	0.0611517	0.0544186
RPS6KA4	O75676	KS6A4_HUMAN Ribosomal protein S6 kinase alpha-4	3	161.719	171.539	160.771	189.245	212.028	172.65	-0.286331	0.00810034	0.0328536	0.158688
COMMD10	Q9Y6G5	COMDA_HUMAN COMM domain-containing protein 10	3	200.639	214.476	230.138	242.79	265.308	250.4	-0.286105	0.00368434	0.0197159	0.084773
TTC33	Q6PID6	TTC33_HUMAN Tetratricopeptide repeat protein 33	5	875.304	816.286	757.908	991.604	960.697	1003.85	-0.286079	0.00733922	0.0308401	0.0846853
HSP90AB1	P08238	HS90B_HUMAN Heat shock protein HSP 90-beta	93	16300.2	14904.6	13459.5	21048.6	16571.7	17993.4	-0.285836	0.0162478	0.0520206	0.060397
C7orf50	Q9BRJ6	CG050_HUMAN Uncharacterized protein C7orf50	6	1396.44	1243.8	1148.58	1472.89	1463.72	1673.37	-0.285571	0.0200757	0.0602889	0.180287
MELK	Q14680	MELK_HUMAN Maternal embryonic leucine zipper kinase	6	926.239	905.893	945.833	1225.63	1076.55	1062.24	-0.285493	0.0059803	0.0271394	0.061967
BCCIP	Q9P287-2	BCCIP_HUMAN Isoform 2 of BRCA2 and CDKN1A-interacting protein	9	1442.51	1556.78	1498.63	1900.02	1752.5	1831.13	-0.285423	0.00343898	0.0187346	0.185976
ZNF658	Q5TYW1	ZN658_HUMAN Zinc finger protein 658	1	68.8008	65.3285	70.8803	64.2703	86.7512	87.0954	-0.285062	0.0484586	0.112386	0.068426
KIAA0232	Q92628	K0232_HUMAN Uncharacterized protein KIAA0232	1	18.2154	17.8527	15.4033	22.1189	13.041	24.3745	-0.285044	0.221819	0.339422	0.103198
SYNCRIP	O60506	HNRPQ_HUMAN Heterogeneous nuclear ribonucleoprotein Q	31	4922.03	5024.46	4633.38	5752.04	5565.91	6315.03	-0.284627	0.00505405	0.024386	0.0833398
NOC4L	Q9BVI4	NOC4L_HUMAN Nucleolar complex protein 4 homolog	15	3241.4	3327.79	3481.96	3897.41	4528.67	3812.93	-0.284414	0.00910848	0.0354944	0.0629038
PSMD11	O00231	PSD11_HUMAN 26S proteasome non-ATPase regulatory subunit 11	29	4291.45	4879.17	4824.24	5266.65	6306.8	5477.2	-0.283927	0.0138841	0.0466673	0.0835578
GPN2	Q9H9Y4	GPN2_HUMAN GPN-loop GTPase 2	2	247.208	257.01	280.095	279.294	319.625	323.686	-0.283888	0.00939421	0.0361561	0.0644481
FAM83G	A6ND36	FA83G_HUMAN Protein FAM83G	2	106.754	116.538	138.578	122.018	154.668	136.612	-0.283852	0.0389728	0.0959214	0.0880149
JADE1	Q6IE81	JADE1_HUMAN Protein Jade-1	3	154.552	141.043	170.603	177.76	182.539	173.808	-0.283812	0.00507554	0.0244554	0.0617099
TATDN3	Q17R31-3	TATD3_HUMAN Isoform 3 of Putative deoxyribonuclease TATDN3	5	926.147	1057.7	1000.9	1157.73	1216.1	1247.66	-0.283425	0.00511868	0.024526	0.0616434
CENPH	Q9H3R5	CENPH_HUMAN Centromere protein H	2	346.553	431.632	364.449	523.896	425.515	399.447	-0.283357	0.0532741	0.12081	0.128162
AP3S2	P59780	AP3S2_HUMAN AP-3 complex subunit sigma-2	1	21.3864	16.9602	18.2818	25.5474	22.5618	17.4121	-0.28283	0.0817477	0.162449	0.0744149
KLHL15	Q96M94	KLH15_HUMAN Kelch-like protein 15	1	19.5978	21.1355	21.0412	24.3854	21.1994	24.8812	-0.282739	0.0107639	0.03935	0.0574512
HIP1R	O75146	HIP1R_HUMAN Huntingtin-interacting protein 1-related protein	16	1509.03	1392.03	1493.13	1900.1	1834.17	1625.69	-0.282638	0.00734268	0.0308401	0.066605
MOCS2	O96007	MOC2B_HUMAN Molybdopterin synthase catalytic subunit	6	1700.62	1650.06	1604.36	2164.4	1990.91	1899.85	-0.282622	0.00535407	0.025334	0.0863844
SKA3	Q8IX90	SKA3_HUMAN Spindle and kinetochore-associated protein 3	8	821.878	790.08	800.858	1038.3	880.986	970.46	-0.282488	0.0073626	0.0308723	0.163474
PDCL3	Q9H2J4	PDCL3_HUMAN Phosducin-like protein 3	4	233.159	206.156	187.383	275.991	246.74	214.242	-0.282407	0.0473862	0.110578	0.0620643
TCP11L1	Q9NUJ3	T11L1_HUMAN T-complex protein 11-like protein 1	1	264.606	256.986	322.265	313.286	370.21	304.902	-0.282115	0.0262327	0.0722354	0.18706
RGS12	O14924	RGS12_HUMAN Regulator of G-protein signaling 12	1	33.5579	36.9216	33.9537	38.819	39.0841	39.6895	-0.281666	0.00622042	0.0278775	0.0643147
FAM105B	Q96BN8	OTUL_HUMAN Ubiquitin thioesterase otulin	8	934.44	940.485	1025.67	1077.22	1313.53	1155.72	-0.281396	0.00954467	0.0365328	0.102368
CBFB	Q13951-2	PEBB_HUMAN Isoform 2 of Core-binding factor subunit beta	3	798.488	830.821	854.777	962.167	1157.54	880.286	-0.281392	0.0194258	0.0591384	0.162428
BAG4	O95429	BAG4_HUMAN BAG family molecular chaperone regulator 4	5	1033.57	766.35	911.217	1249.24	1025.88	967.405	-0.281282	0.0794055	0.159444	0.0570298
PSME2	Q9UL46	PSME2_HUMAN Proteasome activator complex subunit 2	5	2111.64	2322.18	2473.15	2831.26	2763.97	2719.24	-0.281251	0.00576613	0.0265078	0.0887128
C14orf1	Q9UKR5	ERG28_HUMAN Probable ergosterol biosynthetic protein 28	1	106.013	113.49	121.895	116.583	155.384	123.739	-0.281207	0.0348315	0.0881403	0.0580524
COPS3	Q9UNS2	CSN3_HUMAN COP9 signalosome complex subunit 3	16	2070.83	1997.96	2007.29	2361.31	2717.82	2276.29	-0.281078	0.00555729	0.0260105	0.0970931
USP14	P54578	UBP14_HUMAN Ubiquitin carboxyl-terminal hydrolase 14	16	3127.01	3436.04	2926.32	4270.17	3435.28	3784.51	-0.280985	0.0259102	0.0714884	0.0871794
ENO3	P13929	ENOB_HUMAN Beta-enolase	23	6926.6	7510.41	7199.39	9231.78	8363.3	9180.37	-0.28091	0.00329841	0.0182718	0.0741278
RIC8A	Q9NPQ8	RIC8A_HUMAN Synembryn-A	10	2279.08	2258.19	2247.72	2640.73	2822.5	2665.46	-0.280817	0.00126551	0.00991926	0.0846259
TRAPPC5	Q8IUR0	TPPC5_HUMAN Trafficking protein particle complex subunit 5	1	26.5748	35.0795	34.0187	32.5533	44.673	30.4587	-0.280655	0.103887	0.193821	0.0593648
TNKS1BP1	Q9C0C2	TB182_HUMAN 182 kDa tankyrase-1-binding protein	31	3563.77	3710.34	3811.81	4636.53	4216.92	4591.14	-0.280464	0.00298386	0.0171714	0.113694
ZDHHC4	Q9NPG8	ZDHC4_HUMAN Probable palmitoyltransferase ZDHHC4	1	156.554	158.713	166.245	170.942	201.651	179.991	-0.280413	0.00428259	0.0217322	0.133781
PLCB3	Q01970	PLCB3_HUMAN 1-phosphatidylinositol 4,5-bisphosphate phosphodiesterase beta-3	15	2818.68	2629.13	2678.59	3239.85	3324.55	3164.49	-0.280164	0.00228822	0.0143842	0.0769656
DAAM1	Q9Y4D1	DAAM1_HUMAN Disheveled-associated activator of morphogenesis 1	1	23.7554	18.8532	21.8983	23.8483	23.4313	26.0522	-0.27976	0.0263679	0.0724757	0.0581856
PGAM1	P18669	PGAM1_HUMAN Phosphoglycerate mutase 1	68	3894.83	4631.37	5025.93	5373.39	5318.17	5570.94	-0.279708	0.0207197	0.0615584	0.0794204
ALDH3A2	P51648-2	AL3A2_HUMAN Isoform 2 of Fatty aldehyde dehydrogenase	3	777.957	1001.78	895.069	1026.18	1073.86	1111.1	-0.279629	0.0276678	0.0750656	0.0793566
SMEK2	Q5MIZ7	P4R3B_HUMAN Serine/threonine-protein phosphatase 4 regulatory subunit 3B	6	747.732	618.75	649.239	828.576	805.019	750.138	-0.279519	0.0121346	0.0425828	0.0700947
EAPP	Q56P03	EAPP_HUMAN E2F-associated phosphoprotein	2	96.4342	93.4131	71.2439	108.981	104.041	85.8539	-0.279465	0.0745889	0.152777	0.0963984
TMUB1	Q9BVT8	TMUB1_HUMAN Transmembrane and ubiquitin-like domain-containing protein 1	2	52.2011	49.7527	65.2004	60.8201	58.7912	71.8099	-0.279394	0.0522174	0.118985	0.0801266
GRIP1	Q9Y3R0	GRIP1_HUMAN Glutamate receptor-interacting protein 1	3	279.805	287.619	303.576	297.974	384.764	345.646	-0.27929	0.0198417	0.0598739	0.0699546
FAM89A	Q96GI7	FA89A_HUMAN Protein FAM89A	2	465.569	432.786	488.461	530.39	573.359	551.957	-0.279225	0.00323364	0.0180187	0.0976295
ARHGEF2	Q92974	ARHG2_HUMAN Rho guanine nucleotide exchange factor 2	19	1935.18	1956.73	2171.85	2307.55	2480.55	2528.19	-0.279122	0.00506797	0.0244375	0.0565766
MCM8	Q9UJA3-4	MCM8_HUMAN Isoform 4 of DNA helicase MCM8	6	547.397	552.512	502.471	657.458	686.72	564.312	-0.278985	0.013654	0.0461966	0.122571
UHRF1BP1	Q6BDS2	URFB1_HUMAN UHRF1-binding protein 1	10	667.971	681.999	718.155	816.742	802.213	824.643	-0.278297	0.00174844	0.0120102	0.0560536
ACP1	P24666	PPAC_HUMAN Low molecular weight phosphotyrosine protein phosphatase	9	1320.23	1274.71	1314.91	1624.44	1492.65	1624.44	-0.278207	0.00357786	0.0192141	0.100682
EXD2	Q9NVH0	EXD2_HUMAN Exonuclease 3'-5' domain-containing protein 2	8	1660.71	1662.55	1858.38	1993.74	2251.07	2035.23	-0.278204	0.00615329	0.0277412	0.0797649
MAPK14	Q16539-2	MK14_HUMAN Isoform CSBP1 of Mitogen-activated protein kinase 14	1	21.7247	21.6219	22.0745	25.0443	29.2117	21.7766	-0.277926	0.0247969	0.0696465	0.0836129
MFSD5	Q6N075-2	MFSD5_HUMAN Isoform 2 of Molybdate-anion transporter	2	241.099	216.287	228.884	266.539	310.064	230.4	-0.277869	0.0245074	0.0691195	0.100432
RPF1	Q9H9Y2	RPF1_HUMAN Ribosome production factor 1	5	709.906	733.154	730.802	778.159	910.453	893.533	-0.277773	0.00566509	0.0262771	0.0577376
C15orf39	Q6ZRI6	CO039_HUMAN Uncharacterized protein C15orf39	7	1058.96	925.047	981.402	1268.98	1170.13	1131.88	-0.277768	0.00906979	0.0354193	0.0611545
SHARPIN	Q9H0F6	SHRPN_HUMAN Sharpin	1	15.722	13.8842	14.0475	22.3682	14.1145	12.926	-0.277521	0.159044	0.265167	0.0793159
IFRD1	O00458	IFRD1_HUMAN Interferon-related developmental regulator 1	9	785.737	861.389	934.176	818.74	1130.2	1183.11	-0.277419	0.088974	0.173047	0.0664108
NOC3L	Q8WTT2	NOC3L_HUMAN Nucleolar complex protein 3 homolog	17	5737.22	5561.92	3809.67	7743.34	4180.83	6582.9	-0.277287	0.298246	0.424717	0.0578726
GDPD1	Q8N9F7	GDPD1_HUMAN Glycerophosphodiester phosphodiesterase domain-containing protein 1	8	1131.08	1490.72	1584.69	1539.31	1812.4	1703.86	-0.276741	0.0647465	0.138395	0.0998642
DHPS	P49366	DHYS_HUMAN Deoxyhypusine synthase	9	1358.21	1426.63	1437.99	1821.36	1715.8	1575.53	-0.276573	0.00513299	0.0245474	0.0844349
CDK12	Q9NYV4	CDK12_HUMAN Cyclin-dependent kinase 12	15	1909.07	1752.63	1634.63	2162.9	2086.57	2143.27	-0.276476	0.00758048	0.0315234	0.0575372
ARHGAP17	Q68EM7	RHG17_HUMAN Rho GTPase-activating protein 17	7	1032.68	830.648	945.944	1204.44	1122.91	1032.29	-0.276192	0.0253154	0.0706102	0.0728968
C11orf54	Q9H0W9	CK054_HUMAN Ester hydrolase C11orf54	7	1801.06	1806.57	1946.49	2076.3	2249.53	2383.19	-0.276063	0.00620293	0.0278487	0.0645509
PIK3C2A	O00443	P3C2A_HUMAN Phosphatidylinositol 4-phosphate 3-kinase C2 domain-containing subunit alpha	16	2814.8	2663.44	2820.67	3212.13	3422.72	3295.17	-0.27605	0.00227691	0.0143729	0.0540405
APOL5	Q9BWW9	APOL5_HUMAN Apolipoprotein L5	1	112.21	114.621	130.468	124.072	157.053	128.853	-0.276006	0.023396	0.0669643	0.0787261
VASH1	Q7L8A9	VASH1_HUMAN Vasohibin-1	2	210.933	190.638	211.37	221.844	257.176	235.288	-0.275934	0.00711812	0.0303867	0.0592997
PATL1	Q86TB9-4	PATL1_HUMAN Isoform 4 of Protein PAT1 homolog 1	10	1398.87	1435.17	1497.28	1717.66	1849.97	1682.02	-0.275801	0.00227533	0.0143729	0.0720955
URI1	O94763	RMP_HUMAN Unconventional prefoldin RPB5 interactor 1	11	1580.8	1609.22	1641.59	1953.83	1821.64	2089.35	-0.275798	0.0069789	0.0299678	0.124052
CTBP1	Q13363	CTBP1_HUMAN C-terminal-binding protein 1	2	229.252	261.638	266.906	255.932	326.626	299.281	-0.275743	0.0299498	0.0791366	0.0540444
PINX1	Q96BK5	PINX1_HUMAN PIN2/TERF1-interacting telomerase inhibitor 1	6	1067.15	999.606	1012.99	1321.64	1167.68	1239.25	-0.275587	0.00607573	0.02749	0.0612424
AVL9	Q8NBF6	AVL9_HUMAN Late secretory pathway protein AVL9 homolog	4	396.249	415.492	452.481	462.695	555.316	488.033	-0.27519	0.00781519	0.032124	0.0599318
RFK	Q969G6	RIFK_HUMAN Riboflavin kinase	2	677.313	615.457	514.371	832.593	600.901	724.86	-0.275069	0.115832	0.210087	0.0845779
LARS	Q9P2J5	SYLC_HUMAN Leucine--tRNA ligase, cytoplasmic	47	10320	11422	11869.8	12934	14582.9	14387.9	-0.275066	0.0160071	0.0514897	0.139136
POLR3E	Q9NVU0	RPC5_HUMAN DNA-directed RNA polymerase III subunit RPC5	15	2650.2	2457.96	2739.54	3059.21	3313.19	3073.1	-0.275047	0.00375392	0.019905	0.102021
PRKRIR	O43422	P52K_HUMAN 52 kDa repressor of the inhibitor of the protein kinase	3	247.134	229.036	257.647	279.875	304.156	274.191	-0.275045	0.00361289	0.019361	0.0702533
NACC1	Q96RE7	NACC1_HUMAN Nucleus accumbens-associated protein 1	6	648.945	536.986	517.547	696.772	680.734	638.703	-0.274969	0.0248224	0.0696465	0.0761716
RFC3	P40938	RFC3_HUMAN Replication factor C subunit 3	12	1590.64	1748.2	1804.58	1885.69	2386.92	1982.42	-0.274888	0.0207132	0.0615584	0.0890535
AIMP1	Q12904-2	AIMP1_HUMAN Isoform 2 of Aminoacyl tRNA synthase complex-interacting multifunctional protein 1	26	4702.57	4746.77	4730.46	5525.42	5558.86	5982.19	-0.274819	0.00228561	0.0143842	0.074138
PPFIBP2	Q8ND30	LIPB2_HUMAN Liprin-beta-2	1	34.0851	37.055	38.7495	41.2991	42.0426	40.9685	-0.274782	0.00553387	0.0259875	0.0691366
PFKM	P08237-3	K6PF_HUMAN Isoform 3 of 6-phosphofructokinase, muscle type	30	6283.44	6263.24	6737.85	7677.49	7786.38	7831.09	-0.274779	0.00172726	0.0119189	0.0568278
LARP1	Q6PKG0	LARP1_HUMAN La-related protein 1	45	8989.79	8830.56	8508.97	11737	10236.1	10844.6	-0.274613	0.00369163	0.0197345	0.0830467
ZNF24	P17028	ZNF24_HUMAN Zinc finger protein 24	8	1274.57	1170.37	1075.3	1416.63	1334.49	1487.53	-0.274266	0.0152412	0.0500053	0.0820293
GFPT1	Q06210	GFPT1_HUMAN Glutamine--fructose-6-phosphate aminotransferase [isomerizing] 1	29	5663.98	5806.28	6128.25	6870.11	7380.99	6850.56	-0.274216	0.00331044	0.0182982	0.0576777
ADRBK1	P25098	ARBK1_HUMAN Beta-adrenergic receptor kinase 1	9	778.655	799.96	747.785	935.171	960.672	880.482	-0.274211	0.0030143	0.0172723	0.173032
GOLPH3	Q9H4A6	GOLP3_HUMAN Golgi phosphoprotein 3	5	526.809	624.783	576.287	698.288	673.803	675.6	-0.273983	0.00842948	0.033776	0.0908274
ULK3	Q6PHR2	ULK3_HUMAN Serine/threonine-protein kinase ULK3	6	663.065	729.712	740.767	813.262	889.266	816.824	-0.273943	0.00426792	0.021673	0.10142
PRMT6	Q96LA8	ANM6_HUMAN Protein arginine N-methyltransferase 6	2	169.056	182.2	187.791	196.792	197.575	227.717	-0.273902	0.0145587	0.048333	0.0737015
DAXX	Q9UER7	DAXX_HUMAN Death domain-associated protein 6	10	893.578	883.424	895.999	1140.82	928.24	1141.16	-0.273897	0.0221644	0.0644131	0.173684
GRB2	P62993	GRB2_HUMAN Growth factor receptor-bound protein 2	6	1508.93	1455.72	1545.66	1924	1748.46	1783.73	-0.273693	0.00442897	0.0223251	0.0563773
FNBP1	Q96RU3	FNBP1_HUMAN Formin-binding protein 1	5	668.432	554.159	638.886	704.014	728.825	763.003	-0.273624	0.0123305	0.0430144	0.0990638
YWHAH	Q04917	1433F_HUMAN 14-3-3 protein eta	6	1472.04	1727.55	1530.37	1824.83	1974.54	1894.15	-0.273196	0.00803477	0.0326929	0.0695025
ZGPAT	Q8N5A5-2	ZGPAT_HUMAN Isoform 2 of Zinc finger CCCH-type with G patch domain-containing protein	6	940.516	927.128	894.428	1130.28	1110.76	1078.3	-0.273129	0.00273381	0.0161886	0.0606299
WDR13	Q9H1Z4	WDR13_HUMAN WD repeat-containing protein 13	9	399.523	460.134	425.119	475.74	523.122	535.233	-0.272978	0.013107	0.0448608	0.0677522
ADAT2	Q7Z6V5	ADAT2_HUMAN tRNA-specific adenosine deaminase 2	2	581.556	535.84	554.339	639.346	655.715	700.996	-0.272938	0.00514053	0.0245679	0.0698542
ZBED1	O96006	ZBED1_HUMAN Zinc finger BED domain-containing protein 1	3	422.142	345.469	312.255	487.382	390.283	387.49	-0.272802	0.0922499	0.177812	0.105267
FAM13A	O94988	FA13A_HUMAN Protein FAM13A	1	20.4297	16.4773	23.8457	22.6888	20.8031	25.4316	-0.272702	0.0915129	0.176802	0.143243
INTS2	Q9H0H0	INT2_HUMAN Integrator complex subunit 2	7	822.57	768.92	765.242	878.174	1030.25	905.972	-0.272597	0.0065816	0.0287793	0.0854767
PDE3B	Q13370	PDE3B_HUMAN cGMP-inhibited 3',5'-cyclic phosphodiesterase B	1	97.1444	77.1708	88.4081	97.9063	112.098	87.9283	-0.272489	0.0340144	0.0867114	0.0754519
EFNB3	Q15768	EFNB3_HUMAN Ephrin-B3	1	197.913	183.863	197.434	227.415	232.004	215.618	-0.272134	0.00223845	0.0142132	0.0628434
INCENP	Q9NQS7	INCE_HUMAN Inner centromere protein	12	2109.8	2173.54	2302.06	2509.61	2603.49	2754.59	-0.272011	0.00371528	0.0197801	0.0719711
MFN1	Q8IWA4	MFN1_HUMAN Mitofusin-1	5	416.267	435.158	436.885	528.161	533.961	471.682	-0.271941	0.00272088	0.0161472	0.109365
TLE4	Q04727-3	TLE4_HUMAN Isoform 3 of Transducin-like enhancer protein 4	16	3230.8	2864.8	2678.85	3636.02	3314.05	3606.8	-0.271913	0.0171055	0.0540068	0.110073
ABCC5	O15440	MRP5_HUMAN Multidrug resistance-associated protein 5	2	530.284	554.784	616.426	669.011	701.153	640.565	-0.271653	0.00473754	0.0233814	0.068664
UBE2D4	Q9Y2X8	UB2D4_HUMAN Ubiquitin-conjugating enzyme E2 D4	1	28.5461	28.8457	30.0476	33.9527	37.5864	27.129	-0.271636	0.0307067	0.0807995	0.0796597
MKRN1	Q9UHC7	MKRN1_HUMAN E3 ubiquitin-protein ligase makorin-1	3	279.786	232.128	262.665	327.4	280.084	298.887	-0.271589	0.0195936	0.0593859	0.0628337
RASAL2	Q9UJF2-2	NGAP_HUMAN Isoform 2 of Ras GTPase-activating protein nGAP	5	543.056	534.222	485.895	674.206	575.825	603.8	-0.271389	0.0247083	0.0694553	0.0581001
ATP6V1C1	P21283	VATC1_HUMAN V-type proton ATPase subunit C 1	8	1500.44	1629.41	1546.45	1889.25	2030.31	1731.86	-0.270928	0.00643815	0.0284317	0.081956
WNK3	Q9BYP7	WNK3_HUMAN Serine/threonine-protein kinase WNK3	5	368.714	387.977	321.956	442.968	394.248	422.125	-0.270904	0.0249386	0.0698428	0.0614479
MRPL35	Q9NZE8	RM35_HUMAN 39S ribosomal protein L35, mitochondrial	4	610.682	766.631	820.149	764.105	1039.85	780.109	-0.270727	0.0875424	0.170923	0.0993826
NT5DC3	Q86UY8	NT5D3_HUMAN 5'-nucleotidase domain-containing protein 3	6	1546.46	1683.98	1910.92	1803.78	2491.07	1951.17	-0.270574	0.0680381	0.143189	0.0642526
TRMT112	Q9UI30	TR112_HUMAN tRNA methyltransferase 112 homolog	7	1197.84	1255.46	1158.81	1516.69	1490.8	1341.35	-0.270356	0.00558102	0.026047	0.0834586
DBF4	Q9UBU7	DBF4A_HUMAN Protein DBF4 homolog A	3	242.782	204.145	204.983	252.424	246.19	256.734	-0.270236	0.0172408	0.0542799	0.0857974
CPQ	Q9Y646	CBPQ_HUMAN Carboxypeptidase Q	1	20.1768	16.9003	20.252	18.6943	20.7788	25.1755	-0.27004	0.0630715	0.136123	0.120035
MET	P08581-2	MET_HUMAN Isoform 2 of Hepatocyte growth factor receptor	3	248.321	279.433	248.747	302.052	293.128	304.962	-0.269955	0.00715453	0.0304561	0.0698067
BNIP1	Q12981-1	SEC20_HUMAN Isoform 3 of Vesicle transport protein SEC20	2	309.523	364.356	383.598	397.591	410.208	418.124	-0.269785	0.0137747	0.0463955	0.11937
ZBTB3	Q9H5J0	ZBTB3_HUMAN Zinc finger and BTB domain-containing protein 3	3	58.4798	57.6479	57.5307	67.362	60.8463	70.0917	-0.26963	0.00851041	0.0339339	0.0677416
ANLN	Q9NQW6	ANLN_HUMAN Actin-binding protein anillin	18	2527.79	2235.05	2283.93	3039.72	2532.64	2894.05	-0.269029	0.0238497	0.0678494	0.0721483
ENSA	O43768-3	ENSA_HUMAN Isoform 3 of Alpha-endosulfine	6	2867.91	2256.41	2412.04	3476.39	2746.8	2849.31	-0.268797	0.0590744	0.129984	0.156829
FEN1	P39748	FEN1_HUMAN Flap endonuclease 1	30	3965.06	4161.29	3286.06	4733.79	4084.91	4779.66	-0.268707	0.0448057	0.105963	0.0775456
ZFC3H1	O60293	ZC3H1_HUMAN Zinc finger C3H1 domain-containing protein	25	2815.23	2682.35	2772.8	3164.82	3307.98	3399.11	-0.268493	0.00231876	0.0145519	0.0848588
RRM2	P31350-2	RIR2_HUMAN Isoform 2 of Ribonucleoside-diphosphate reductase subunit M2	11	2310.81	2268.11	2117.95	2915.03	2539.36	2557.42	-0.268358	0.0123537	0.0430555	0.0822958
TP53BP2	Q13625-3	ASPP2_HUMAN Isoform 3 of Apoptosis-stimulating of p53 protein 2	12	2250.51	2136.9	2105.17	2794.63	2440.51	2527.18	-0.268066	0.00925169	0.0358124	0.0886211
IWS1	Q96ST2	IWS1_HUMAN Protein IWS1 homolog	11	3021.95	2657.79	3099.94	3384.18	3413.38	3659.2	-0.26781	0.0102754	0.038078	0.0638313
CNOT6L	Q96LI5	CNO6L_HUMAN CCR4-NOT transcription complex subunit 6-like	4	577.551	542.203	551.754	602.147	735.877	641.232	-0.267516	0.0112434	0.0404357	0.0771552
ARPC5L	Q9BPX5	ARP5L_HUMAN Actin-related protein 2/3 complex subunit 5-like protein	9	1509.5	1602.33	1852.19	2029.85	2047.79	1886.69	-0.267118	0.0153562	0.0502196	0.0836035
SCYL2	Q6P3W7	SCYL2_HUMAN SCY1-like protein 2	18	3316.42	3435.52	3370.16	4051.23	4133.62	3936.73	-0.267047	0.00180784	0.0123014	0.0913536
BMPR1A	P36894	BMR1A_HUMAN Bone morphogenetic protein receptor type-1A	1	18.2553	22.4575	24.0409	28.9836	25.8234	18.542	-0.266936	0.164661	0.27213	0.0587907
DDX6	P26196	DDX6_HUMAN Probable ATP-dependent RNA helicase DDX6	24	5911.32	5795.52	6005.84	7214.37	7341.22	6585.64	-0.266869	0.00477778	0.0234852	0.0832248
PEBP1	P30086	PEBP1_HUMAN Phosphatidylethanolamine-binding protein 1	16	3132.42	3102.07	3208.31	3748.87	3906.55	3670.52	-0.266663	0.00200274	0.0131238	0.0576353
ZNF286B	P0CG31	Z286B_HUMAN Putative zinc finger protein 286B	1	107.06	90.3549	103.043	117.17	106.127	117.897	-0.266478	0.0137778	0.0463955	0.0591398
MTRR	Q9UBK8	MTRR_HUMAN Methionine synthase reductase	3	613.003	568.94	535.648	753.763	642.934	639.812	-0.266368	0.0234056	0.0669643	0.0606806
TMEM55B	Q86T03-2	TM55B_HUMAN Isoform 2 of Type 1 phosphatidylinositol 4,5-bisphosphate 4-phosphatase	4	332.199	380.14	395.741	366.982	508.533	437.863	-0.266211	0.0554014	0.123813	0.0619937
USP33	Q8TEY7	UBP33_HUMAN Ubiquitin carboxyl-terminal hydrolase 33	6	741.327	699.169	745.945	928.936	852.275	787.79	-0.266147	0.00656917	0.0287793	0.0576031
IPO4	Q8TEX9-2	IPO4_HUMAN Isoform 2 of Importin-4	25	3806.99	3899.51	3888.09	4491.23	4843.5	4544.36	-0.266122	0.00223192	0.0141837	0.090979
EIF4A1	P60842	IF4A1_HUMAN Eukaryotic initiation factor 4A-I	35	7022.36	6571.53	6670.09	8843.26	7918.14	7631.83	-0.266009	0.00738631	0.0309373	0.0689531
ARHGAP10	A1A4S6	RHG10_HUMAN Rho GTPase-activating protein 10	6	357.784	333.246	360.424	401.774	400.349	413.262	-0.265531	0.00334791	0.0184286	0.0706812
NDEL1	Q9GZM8-2	NDEL1_HUMAN Isoform 2 of Nuclear distribution protein nudE-like 1	4	1006.82	982.375	1317.8	1280.53	1342.13	1298.32	-0.265492	0.0398111	0.0970677	0.106011
ASNS	P08243	ASNS_HUMAN Asparagine synthetase [glutamine-hydrolyzing]	55	12528	13780.8	14747.5	20180.5	16135.6	15097.1	-0.26535	0.0424968	0.101971	0.0621599
TTI1	O43156	TTI1_HUMAN TELO2-interacting protein 1 homolog	7	854.313	802.103	773.634	947.476	1052.79	894.876	-0.265249	0.00983786	0.0370932	0.12002
RBM19	Q9Y4C8	RBM19_HUMAN Probable RNA-binding protein 19	9	1728.52	1840.3	1821.86	2212.57	2068.07	2207.39	-0.265235	0.00397869	0.0207755	0.0723525
FXR2	P51116	FXR2_HUMAN Fragile X mental retardation syndrome-related protein 2	26	2491.32	2367.72	2340.78	2721.27	2953.6	2857.9	-0.265164	0.00308568	0.0174672	0.117082
FAM203A	Q9BTY7	F203A_HUMAN Protein FAM203A	8	1339.03	1368.27	1335.55	1656.88	1633.94	1554.35	-0.265053	0.00203063	0.0132614	0.0714419
NUFIP2	Q7Z417	NUFP2_HUMAN Nuclear fragile X mental retardation-interacting protein 2	10	1864.93	1824.7	1687.11	2311.22	1919.42	2218.37	-0.264924	0.0230994	0.0663396	0.12106
ATP6V1D	Q9Y5K8	VATD_HUMAN V-type proton ATPase subunit D	3	627.149	727.246	691.52	869.432	773.005	753.929	-0.264728	0.013979	0.0468821	0.104274
ZC3H6	P61129	ZC3H6_HUMAN Zinc finger CCCH domain-containing protein 6	2	184.495	214.09	209.524	188.043	224.21	306.375	-0.264668	0.177288	0.288331	0.0907047
FBXL12	Q9NXK8	FXL12_HUMAN F-box/LRR-repeat protein 12	1	461.691	413.282	300.889	400.79	542.554	426.09	-0.26463	0.177164	0.288192	0.100761
THUMPD1	Q9NXG2	THUM1_HUMAN THUMP domain-containing protein 1	11	1333.58	1228.95	1307.11	1437.1	1723.28	1497.82	-0.264515	0.00905369	0.0354087	0.0572971
COL14A1	Q05707	COEA1_HUMAN Collagen alpha-1(XIV) chain	4	947.24	923.079	792.468	1120.69	1084.79	976.822	-0.264458	0.0277497	0.0752069	0.100101
ZNF460	Q14592	ZN460_HUMAN Zinc finger protein 460	1	150.238	152.946	135.066	158.401	185.928	154.819	-0.264338	0.0197627	0.0597131	0.0890959
ATG16L1	Q676U5	A16L1_HUMAN Autophagy-related protein 16-1	6	886.05	887.417	912.863	1069.07	1072.06	1066.31	-0.264134	0.00148873	0.0108991	0.0940012
LIAS	O43766	LIAS_HUMAN Lipoyl synthase, mitochondrial	2	193.621	182.175	175.804	212.458	225.462	200.175	-0.263941	0.00827123	0.033348	0.0587649
CCT3	P49368	TCPG_HUMAN T-complex protein 1 subunit gamma	50	11144.3	11656.5	11861.7	14609.9	14209.1	14148.9	-0.263548	0.00383599	0.0202227	0.091805
KCMF1	Q9P0J7	KCMF1_HUMAN E3 ubiquitin-protein ligase KCMF1	4	398.48	371.91	356.71	464.136	431.107	421.889	-0.263299	0.0101285	0.0377756	0.086755
TFAP4	Q01664	TFAP4_HUMAN Transcription factor AP-4	1	100.309	78.4411	80.7922	121.935	90.6551	85.1134	-0.262907	0.126444	0.224696	0.0737805
SKA1	Q96BD8	SKA1_HUMAN Spindle and kinetochore-associated protein 1	2	74.8944	67.756	93.7856	88.1936	92.6053	84.7565	-0.262862	0.0380152	0.0940546	0.0769729
EPPK1	P58107	EPIPL_HUMAN Epiplakin	37	5111.65	4726.78	4559.79	5713.32	6138.48	5344.53	-0.262783	0.0128953	0.0442494	0.0863153
AASDHPPT	Q9NRN7	ADPPT_HUMAN L-aminoadipate-semialdehyde dehydrogenase-phosphopantetheinyl transferase	9	1533.95	1532.03	1497.93	1809.31	1859.62	1818.01	-0.262676	0.00172306	0.0119085	0.0679409
SCARB1	Q8WTV0	SCRB1_HUMAN Scavenger receptor class B member 1	3	482.533	422.987	487.715	564.023	590.192	486.119	-0.262624	0.0170811	0.0539795	0.131859
RTTN	Q86VV8	RTTN_HUMAN Rotatin	3	420.613	447.009	421.031	491.824	540.122	492.901	-0.262597	0.00391732	0.0205551	0.0730512
POLR3K	Q9Y2Y1	RPC10_HUMAN DNA-directed RNA polymerase III subunit RPC10	5	480.487	425.613	435.161	541.921	546.599	494.157	-0.262496	0.00929188	0.0359174	0.0688626
CHD1	O14646	CHD1_HUMAN Chromodomain-helicase-DNA-binding protein 1	17	3900.13	3908.95	3493.64	4717.72	4372.03	4320.6	-0.262339	0.00845624	0.0338429	0.101348
ZNF91	Q05481	ZNF91_HUMAN Zinc finger protein 91	2	738.69	760.544	648.869	819.677	850.495	840.348	-0.261927	0.0120516	0.0423754	0.0731536
AFTPH	Q6ULP2	AFTIN_HUMAN Aftiphilin	2	127.128	117.955	116.134	163.42	121.814	127.44	-0.26186	0.0549643	0.123164	0.0713624
SSB	P05455	LA_HUMAN Lupus La protein	38	13011.6	13283.9	11262.2	17124.7	12751.4	17691.8	-0.261363	0.0599982	0.131443	0.0697156
RAC3	P60763	RAC3_HUMAN Ras-related C3 botulinum toxin substrate 3	1	513.003	529.891	408.316	533.871	612.452	559.958	-0.261099	0.0668301	0.141554	0.0782885
POLR3C	Q9BUI4	RPC3_HUMAN DNA-directed RNA polymerase III subunit RPC3	9	1481.58	1490.42	1861.45	1919.19	1912.4	1924.46	-0.260873	0.0272237	0.0741003	0.104288
TSC1	Q92574	TSC1_HUMAN Hamartin	7	628.336	571.92	497.602	693.251	606.054	690.168	-0.260855	0.0589252	0.129769	0.0610965
PNMAL1	Q86V59	PNML1_HUMAN PNMA-like protein 1	1	40.0126	55.3783	51.0337	59.5794	46.8874	58.2694	-0.260445	0.125298	0.223238	0.0707427
NMD3	Q96D46	NMD3_HUMAN 60S ribosomal export protein NMD3	6	600.407	635.803	591.883	698.286	720.755	721.205	-0.260421	0.00357638	0.0192141	0.110292
COMMD5	Q9GZQ3	COMD5_HUMAN COMM domain-containing protein 5	3	286.617	318.18	310.986	336.882	385.579	333.905	-0.260218	0.00913832	0.0355923	0.21422
COPRS	Q9NQ92	COPRS_HUMAN Coordinator of PRMT5 and differentiation stimulator	1	36.9823	62.7057	74.7856	66.6443	63.8754	60.0656	-0.260127	0.310339	0.437486	0.0544201
UBE2N	P61088	UBE2N_HUMAN Ubiquitin-conjugating enzyme E2 N	14	3865.02	4076.26	3839.78	5009.91	4199.35	4868.39	-0.260056	0.0141521	0.0472968	0.0669213
VPS36	Q86VN1	VPS36_HUMAN Vacuolar protein-sorting-associated protein 36	9	1585.86	1709.06	1747.85	1851.55	2274.87	1919.75	-0.259921	0.0189663	0.0580606	0.0907047
SARS	P49591	SYSC_HUMAN Serine--tRNA ligase, cytoplasmic	30	5536.85	6283.62	6643.07	6830.57	7434.78	7515.93	-0.259632	0.0147836	0.0488039	0.0640655
SNW1	Q13573	SNW1_HUMAN SNW domain-containing protein 1	21	5085	5024.76	5269.78	6283.18	5861.91	6160.64	-0.259522	0.0030633	0.0174163	0.12707
BID	P55957-2	BID_HUMAN Isoform 2 of BH3-interacting domain death agonist	6	792.15	871.226	858.086	992.814	1063.62	933.084	-0.259306	0.00632895	0.0281801	0.0625165
NCS1	P62166	NCS1_HUMAN Neuronal calcium sensor 1	4	663.963	847.127	854.666	1014.17	886.087	872.909	-0.259274	0.0482724	0.112102	0.132114
CD99	P14209	CD99_HUMAN CD99 antigen	4	354.758	332.139	312.437	464.281	350.458	351.283	-0.259234	0.0609558	0.132991	0.100748
RPS13	P62277	RS13_HUMAN 40S ribosomal protein S13	11	3214.37	2727.15	2520.69	3271.4	3563.36	3151.49	-0.258836	0.0407354	0.098811	0.0822261
ZNF282	Q9UDV7	ZN282_HUMAN Zinc finger protein 282	2	292	291.238	301.273	323.316	354.423	346.535	-0.258809	0.00448416	0.022472	0.0666314
ISG20L2	Q9H9L3	I20L2_HUMAN Interferon-stimulated 20 kDa exonuclease-like 2	5	754.788	849.015	733.149	891.384	885.761	960.725	-0.258539	0.0153613	0.0502196	0.0775538
RANBP3	Q9H6Z4-2	RANB3_HUMAN Isoform 2 of Ran-binding protein 3	1	672.672	638.288	563.938	756.727	652.767	792.443	-0.258374	0.0526267	0.119629	0.0758587
AAR2	Q9Y312	AAR2_HUMAN Protein AAR2 homolog	4	386.599	323.254	351.774	405.178	435.532	380.81	-0.258203	0.0192559	0.0587395	0.0602978
TARBP2	Q15633	TRBP2_HUMAN RISC-loading complex subunit TARBP2	2	433.902	403.164	410.55	503.071	488.615	465.943	-0.258126	0.00522634	0.0248524	0.121251
SETD7	Q8WTS6	SETD7_HUMAN Histone-lysine N-methyltransferase SETD7	13	2683.58	2935.55	2905.09	3386.69	3275.04	3510.49	-0.258032	0.00415829	0.0213459	0.0660268
ZCCHC11	Q5TAX3	TUT4_HUMAN Terminal uridylyltransferase 4	15	1717.22	1623.35	1645.8	2005.58	2000.34	1974.76	-0.257869	0.00286013	0.0166468	0.0841357
AP2S1	P53680	AP2S1_HUMAN AP-2 complex subunit sigma	4	944.384	1059.57	1195.65	1215.5	1405.93	1186.56	-0.25785	0.0299538	0.0791366	0.218142
GTF2H3	Q13889	TF2H3_HUMAN General transcription factor IIH subunit 3	5	1296.75	1352.53	1415.04	1529.4	1779.82	1544.14	-0.257834	0.00798754	0.0325885	0.0613392
RNF220	Q5VTB9	RN220_HUMAN E3 ubiquitin-protein ligase RNF220	7	734.731	659.772	683.905	854.294	770.372	801.733	-0.257784	0.00940268	0.0361561	0.0843402
MAGI3	Q5TCQ9	MAGI3_HUMAN Membrane-associated guanylate kinase, WW and PDZ domain-containing protein 3	6	981.519	909.264	860.165	1100.73	1050.17	1114.27	-0.257699	0.0137422	0.0463555	0.0689397
UNG	P13051	UNG_HUMAN Uracil-DNA glycosylase	4	622.364	572.943	596.463	740.62	686.668	677.344	-0.25729	0.00567629	0.0263129	0.059738
NDUFB10	O96000	NDUBA_HUMAN NADH dehydrogenase [ubiquinone] 1 beta subcomplex subunit 10	5	758.616	1084.94	1075.66	1056.86	1294.62	1099.45	-0.257255	0.125507	0.223399	0.0912951
DPH2	Q9BQC3	DPH2_HUMAN Diphthamide biosynthesis protein 2	2	211.849	194.294	180.395	217.143	213.781	236.343	-0.25719	0.0260175	0.0717475	0.0782591
TIPRL	O75663	TIPRL_HUMAN TIP41-like protein	10	2773.96	2684.33	2886.24	3202.32	3357.94	3294.25	-0.257076	0.00289508	0.0167755	0.0768424
ZNFX1	Q9P2E3	ZNFX1_HUMAN NFX1-type zinc finger-containing protein 1	3	376.115	493.672	565.534	560.151	532.877	587.422	-0.256983	0.111403	0.204211	0.0661164
ZFHX4	Q86UP3-2	ZFHX4_HUMAN Isoform 2 of Zinc finger homeobox protein 4	9	778.908	732.327	650.312	837.49	821.093	861.631	-0.256922	0.0182433	0.0564713	0.057649
C12orf23	Q8WUH6	CL023_HUMAN UPF0444 transmembrane protein C12orf23	3	352.998	382.355	393.741	466.623	434.14	412.379	-0.256711	0.00636466	0.0282558	0.0764327
RAB10	P61026	RAB10_HUMAN Ras-related protein Rab-10	9	2048.42	2095.21	1898.89	2487.31	2004.87	2738.24	-0.256331	0.0787098	0.15853	0.0611685
RAD54L	Q92698	RAD54_HUMAN DNA repair and recombination protein RAD54-like	5	949.336	968.736	1055.79	1109.59	1239.18	1222.36	-0.255943	0.00781588	0.032124	0.0902337
STRADA	Q7RTN6	STRAA_HUMAN STE20-related kinase adapter protein alpha	2	139.459	118.08	143.016	139.238	158.802	152.146	-0.255245	0.0197648	0.0597131	0.0706353
TMEM57	Q8N5G2	MACOI_HUMAN Macoilin	5	494.047	468.384	476.106	568.965	581.81	544.586	-0.255179	0.00298076	0.0171666	0.0746921
RAB11A	P62491	RB11A_HUMAN Ras-related protein Rab-11A	7	504.855	497.874	688.594	661.696	722.166	577.826	-0.255005	0.0815576	0.162299	0.0989222
PNP	P00491	PNPH_HUMAN Purine nucleoside phosphorylase	21	2957.07	2923.88	3225.51	3231.22	4121	3488.11	-0.254975	0.0307022	0.0807995	0.0639723
BAP1	Q92560	BAP1_HUMAN Ubiquitin carboxyl-terminal hydrolase BAP1	7	498.409	447.885	486.254	551.698	571.53	555.291	-0.254946	0.00458933	0.0228589	0.0749388
PSMD12	O00232	PSD12_HUMAN 26S proteasome non-ATPase regulatory subunit 12	17	3959.3	4070.56	4108	4585.19	5265.58	4488.12	-0.254844	0.010969	0.0398471	0.0895081
PPP4C	P60510	PP4C_HUMAN Serine/threonine-protein phosphatase 4 catalytic subunit	11	1386.85	1450.49	1420.39	1770.1	1714.71	1596.45	-0.254779	0.00449795	0.022509	0.0691841
RAB11FIP2	Q3I768	Q3I768_HUMAN RAB11-FIP2 long isoform	5	610.5	577.969	632.728	655.671	719.142	755.695	-0.254618	0.0104567	0.0386173	0.0602125
CCDC93	Q567U6	CCD93_HUMAN Coiled-coil domain-containing protein 93	5	769.424	706.046	718.408	818.483	911.812	820.858	-0.254453	0.00815698	0.0329669	0.0801622
WASH6P	Q9NQA3	WASH6_HUMAN WAS protein family homolog 6	1	67.8782	47.7309	50.8918	61.9419	64.0395	59.5486	-0.25432	0.0929533	0.178762	0.0820401
HECTD1	Q9ULT8	HECD1_HUMAN E3 ubiquitin-protein ligase HECTD1	30	4786.28	4096.15	3767.03	5591.22	4922.67	4398.02	-0.254207	0.0623643	0.135176	0.0643635
CROCC	Q5TZA2	CROCC_HUMAN Rootletin	6	623.52	565.527	562.872	685.524	726.1	636.402	-0.254122	0.00848305	0.0338784	0.0740823
GPS1	Q13098-7	CSN1_HUMAN Isoform 2 of COP9 signalosome complex subunit 1	10	1802.35	1535.16	1598.73	1915.01	2160.22	1807.16	-0.25407	0.0264428	0.0726023	0.0665922
TRAF2	Q12933-2	TRAF2_HUMAN Isoform 2 of TNF receptor-associated factor 2	6	1132.38	1099.55	1093.37	1260.2	1365.54	1314.2	-0.253925	0.00307454	0.0174521	0.213613
VMP1	Q96GC9	VMP1_HUMAN Vacuole membrane protein 1	4	550.972	494.839	545.651	612.773	673.129	587.713	-0.253919	0.00722813	0.0305934	0.0855712
CDR2	Q01850	CDR2_HUMAN Cerebellar degeneration-related protein 2	2	163.017	128.898	131.789	188.02	148.357	144.884	-0.253811	0.0904144	0.175307	0.0698418
ADSL	P30566	PUR8_HUMAN Adenylosuccinate lyase	8	1900.77	2066.71	2121.08	2226.23	2741.9	2287.59	-0.253776	0.0223985	0.0649686	0.0813762
PAK2	Q13177	PAK2_HUMAN Serine/threonine-protein kinase PAK 2	13	2736.68	2629.76	2605.12	3393.58	2913.95	3103.19	-0.253582	0.0102442	0.038039	0.0947153
SLC5A6	Q9Y289	SC5A6_HUMAN Sodium-dependent multivitamin transporter	1	365.212	324.775	373.107	431.933	434.976	357.631	-0.253069	0.0232922	0.0667661	0.139924
MAPRE2	Q15555	MARE2_HUMAN Microtubule-associated protein RP/EB family member 2	11	3042.2	2678.03	2771.02	3604.73	3159.15	3239	-0.252916	0.0160572	0.0515842	0.0704083
RNF146	Q9NTX7	RN146_HUMAN E3 ubiquitin-protein ligase RNF146	1	444.952	450.872	475.915	527.265	530.815	555.23	-0.25286	0.00433212	0.0219246	0.0819875
PPP2CA	P67775	PP2AA_HUMAN Serine/threonine-protein phosphatase 2A catalytic subunit alpha isoform	23	3432.59	3530.25	3392.79	3919.46	4238.72	4081.33	-0.252613	0.00342054	0.0186611	0.074701
FHOD3	Q2V2M9-4	FHOD3_HUMAN Isoform 4 of FH1/FH2 domain-containing protein 3	3	93.6655	66.8667	91.1751	103.587	81.4777	96.0543	-0.252603	0.119937	0.215618	0.142927
SPAST	Q9UBP0	SPAST_HUMAN Spastin	6	300.212	307.175	285.181	336.346	317.23	374.205	-0.252506	0.0207346	0.0615584	0.084105
CWC22	Q9HCG8	CWC22_HUMAN Pre-mRNA-splicing factor CWC22 homolog	8	1367.75	1016.69	1286.91	1687.93	1297.89	1365.19	-0.252238	0.112069	0.204967	0.0643243
WBP11	Q9Y2W2	WBP11_HUMAN WW domain-binding protein 11	26	2922.73	2957.42	2668.28	3500.72	2975.78	3657.56	-0.251693	0.0284443	0.0765404	0.162819
ZBTB2	Q8N680	ZBTB2_HUMAN Zinc finger and BTB domain-containing protein 2	1	17.7374	18.2926	22.1123	20.0335	25.5531	18.0364	-0.251614	0.109511	0.201919	0.0816709
CTU1	Q7Z7A3	CTU1_HUMAN Cytoplasmic tRNA 2-thiolation protein 1	1	51.5422	52.6404	46.2735	54.564	60.6728	53.0348	-0.25156	0.0191746	0.0585386	0.0836984
CUL3	Q13618	CUL3_HUMAN Cullin-3	30	6704.46	6588.94	6815.06	7661.27	8464.56	7876.37	-0.251547	0.00460359	0.0228997	0.279255
ANKS6	Q68DC2-4	ANKS6_HUMAN Isoform 3 of Ankyrin repeat and SAM domain-containing protein 6	4	277.713	254.588	243.46	301.68	276.787	308.344	-0.251389	0.0211755	0.0622902	0.084735
DDAH1	O94760	DDAH1_HUMAN N(G),N(G)-dimethylarginine dimethylaminohydrolase 1	11	882.177	950.476	1041.2	1025.21	1221.55	1178.11	-0.251278	0.0245764	0.0691876	0.0675604
GOPC	Q9HD26	GOPC_HUMAN Golgi-associated PDZ and coiled-coil motif-containing protein	4	576.539	499.19	476.55	657.515	616.6	536.94	-0.25088	0.0463507	0.108698	0.211712
ARSA	P15289	ARSA_HUMAN Arylsulfatase A	1	39.1011	33.9714	31.0751	46.0953	40.218	30.2031	-0.250861	0.131316	0.23075	0.0647759
KRR1	Q13601	KRR1_HUMAN KRR1 small subunit processome component homolog	10	3128.49	3458.12	3119.62	3763.66	3895.94	3855.68	-0.250803	0.00612463	0.0276615	0.0787991
EIF5	P55010	IF5_HUMAN Eukaryotic translation initiation factor 5	25	4517.64	4094.79	3786.23	5570.25	4639.88	4409.99	-0.250695	0.048215	0.112094	0.25453
ZCCHC6	Q5VYS8	TUT7_HUMAN Terminal uridylyltransferase 7	12	1549.95	1498.06	1403.79	1770.07	1709.53	1846.28	-0.250286	0.0104974	0.0387108	0.0969316
DCAF15	Q66K64	DCA15_HUMAN DDB1- and CUL4-associated factor 15	3	126.236	128.764	126.055	178.604	138.717	120.583	-0.250286	0.0960277	0.183136	0.104576
SNRNP35	Q16560-2	U1SBP_HUMAN Isoform 2 of U11/U12 small nuclear ribonucleoprotein 35 kDa protein	1	43.8937	42.4888	41.9928	46.5242	47.0963	50.7391	-0.25003	0.0128187	0.0440443	0.0878145
TSEN15	Q8WW01	SEN15_HUMAN tRNA-splicing endonuclease subunit Sen15	3	448.667	464.328	508.478	579.645	588.913	509.752	-0.250018	0.00839731	0.0336784	0.110425
PPP2R5E	Q16537	2A5E_HUMAN Serine/threonine-protein phosphatase 2A 56 kDa regulatory subunit epsilon isoform	5	652.811	551.798	567.02	677.818	766.211	626.988	-0.249969	0.0283801	0.0764491	0.0678219
TNPO1	Q92973	TNPO1_HUMAN Transportin-1	31	6178.75	6092.95	6472.3	6895.28	7049.74	8325.67	-0.249786	0.0168946	0.0535019	0.0653176
RNF185	Q96GF1	RN185_HUMAN E3 ubiquitin-protein ligase RNF185	3	196.736	165.3	156.883	198.161	193.693	198.444	-0.249738	0.0362827	0.0909102	0.101593
CHD8	Q9HCK8	CHD8_HUMAN Chromodomain-helicase-DNA-binding protein 8	16	2352.64	1931.38	1915.46	2482.52	2483.63	2289.57	-0.249688	0.0278247	0.075356	0.11927
TAF12	Q16514	TAF12_HUMAN Transcription initiation factor TFIID subunit 12	2	739.756	668.266	776.356	873.134	831.101	826.641	-0.249684	0.00807589	0.0327896	0.100168
R3HCC1L	Q7Z5L2-2	R3HCL_HUMAN Isoform 2 of Coiled-coil domain-containing protein R3HCC1L	4	168.221	164.589	178.587	194.755	190.646	197.211	-0.249469	0.00285748	0.0166468	0.114579
DGKH	Q86XP1	DGKH_HUMAN Diacylglycerol kinase eta	14	1464.23	1524.62	1495.15	1686.85	1813.16	1835.53	-0.249454	0.00415035	0.0213459	0.0663294
PITPNB	P48739-2	PIPNB_HUMAN Isoform 2 of Phosphatidylinositol transfer protein beta isoform	17	3886.17	3640.27	3988.16	4237.58	5008.33	4355.12	-0.249212	0.0169741	0.0536862	0.057561
ZNF586	Q9NXT0	ZN586_HUMAN Zinc finger protein 586	1	211.313	243.938	264.505	248.959	280.293	290.718	-0.249129	0.0436804	0.104018	0.0759952
ROCK1	Q13464	ROCK1_HUMAN Rho-associated protein kinase 1	25	3862.46	3737.61	4012.2	4506.32	4564.56	4708.1	-0.249117	0.00340194	0.0186268	0.0670705
SHROOM3	Q8TF72	SHRM3_HUMAN Protein Shroom3	2	256.78	285.496	338.566	355.529	324.227	323.548	-0.248978	0.0398956	0.0972424	0.0575
REPIN1	Q9BWE0	REPI1_HUMAN Replication initiator 1	12	1076.34	1092.05	1213.69	1236.6	1412.53	1339.04	-0.24865	0.010107	0.0377728	0.0613984
DRAP1	Q14919-2	NC2A_HUMAN Isoform 2 of Dr1-associated corepressor	5	361.334	395.142	343.79	464.599	371.974	436.709	-0.248647	0.0503861	0.115896	0.0746103
RTN4IP1	Q8WWV3	RT4I1_HUMAN Reticulon-4-interacting protein 1, mitochondrial	9	858.336	1092.37	1043.69	1000.33	1331.57	1213.83	-0.248635	0.0928822	0.178707	0.0647699
DNAJC16	Q9Y2G8	DJC16_HUMAN DnaJ homolog subfamily C member 16	4	610.197	580.939	652.426	694.121	800.669	645.893	-0.248136	0.0158341	0.0511948	0.0868549
C1orf198	Q9H425	CA198_HUMAN Uncharacterized protein C1orf198	4	400.275	459.047	517.944	568.733	492.091	554.963	-0.248123	0.0512279	0.117403	0.0708009
ARFGAP1	Q8N6T3-2	ARFG1_HUMAN Isoform 2 of ADP-ribosylation factor GTPase-activating protein 1	12	1634.27	1545.54	1451.46	1963.83	1716.4	1839.74	-0.248088	0.0227983	0.0657997	0.061775
MXRA7	P84157-2	MXRA7_HUMAN Isoform 2 of Matrix-remodeling-associated protein 7	1	52.759	54.1376	28.2327	55.8302	48.3612	41.4789	-0.248076	0.363764	0.492228	0.0709872
AURKB	Q96GD4	AURKB_HUMAN Aurora kinase B	9	683.363	758.889	809.851	831.677	851.747	932.745	-0.247727	0.0168266	0.053309	0.0609542
CTPS1	P17812	PYRG1_HUMAN CTP synthase 1	24	6983.67	6898.05	7093.89	7799.85	9109.52	8050.96	-0.247682	0.0102593	0.038039	0.0943278
FUBP1	Q96AE4	FUBP1_HUMAN Far upstream element-binding protein 1	2	42.8046	36.0124	42.1113	48.4267	43.3189	44.2191	-0.247522	0.0248502	0.0696764	0.0891301
ATG12	O94817	ATG12_HUMAN Ubiquitin-like protein ATG12	1	694.351	794.19	675.142	887.35	757.244	872.346	-0.247483	0.0395186	0.0967171	0.0710072
ASB3	Q9Y575-3	ASB3_HUMAN Isoform 3 of Ankyrin repeat and SOCS box protein 3	1	155.306	136.725	125.643	158.744	163.282	145.083	-0.247371	0.031019	0.0811994	0.0798652
RDX	P35241-5	RADI_HUMAN Isoform 5 of Radixin	23	3992.34	4047.43	3992.89	4715.16	4698.14	4777.22	-0.247332	0.00214072	0.0138487	0.0543935
WDR81	Q562E7	WDR81_HUMAN WD repeat-containing protein 81	14	2715.52	2630.24	2650.45	2881.74	3442.3	3067.95	-0.247287	0.0145265	0.0482685	0.0875961
HMGA2	P52926	HMGA2_HUMAN High mobility group protein HMGI-C	3	1471.31	1568.51	1202	1612.44	1710.13	1678.82	-0.247097	0.0500184	0.115296	0.0773711
ANKRD49	Q8WVL7	ANR49_HUMAN Ankyrin repeat domain-containing protein 49	2	168.085	162.374	158.846	166.694	193.333	195.099	-0.246887	0.0135212	0.0459381	0.0680894
NUFIP1	Q9UHK0	NUFP1_HUMAN Nuclear fragile X mental retardation-interacting protein 1	6	609.409	539.324	490.799	667.477	646.83	579.461	-0.246602	0.0413235	0.099949	0.070891
DHX33	Q9H6R0	DHX33_HUMAN Putative ATP-dependent RNA helicase DHX33	9	1297.84	1420.62	1375.49	1594.9	1674.46	1584.6	-0.24645	0.004155	0.0213459	0.0750985
PRKAB1	Q9Y478	AAKB1_HUMAN 5'-AMP-activated protein kinase subunit beta-1	8	1007.9	998.508	1007.24	1210.59	1198.64	1172.57	-0.246352	0.00244049	0.0150453	0.0915401
KAZN	Q674X7	KAZRN_HUMAN Kazrin	1	94.5348	114.932	91.5403	116.994	112.548	104.743	-0.246215	0.048751	0.11296	0.0758769
HDGF	P51858	HDGF_HUMAN Hepatoma-derived growth factor	24	6044.27	5473.65	5986.56	6970.28	6531.69	7033.75	-0.246052	0.00692995	0.0298703	0.126733
WASH2P	Q6VEQ5	WASH2_HUMAN WAS protein family homolog 2	5	740.753	638.868	687.6	750.35	821.037	804.152	-0.246	0.012055	0.0423754	0.0882779
STMN1	P16949-2	STMN1_HUMAN Isoform 2 of Stathmin	10	2476.8	3440.03	3633.75	4390.33	3049.4	3823.08	-0.245886	0.207697	0.32398	0.0691813
DDX10	Q13206	DDX10_HUMAN Probable ATP-dependent RNA helicase DDX10	22	3021.09	3055.06	3129.9	3647.18	3820.75	3404.9	-0.24583	0.00640345	0.028378	0.0970978
BRMS1	Q9HCU9	BRMS1_HUMAN Breast cancer metastasis-suppressor 1	1	95.4439	97.4506	99.6936	107.381	113.74	106.44	-0.245778	0.00383792	0.0202227	0.0677455
CCT8	P50990	TCPQ_HUMAN T-complex protein 1 subunit theta	65	15392.1	14768.6	15646.9	19142.4	18121	18673.9	-0.245315	0.00371848	0.0197801	0.0810712
STK11	Q15831	STK11_HUMAN Serine/threonine-protein kinase STK11	4	618.846	590.2	686.28	692.864	783.182	714.597	-0.245315	0.00963154	0.0367725	0.0614201
BIRC2	Q13490	BIRC2_HUMAN Baculoviral IAP repeat-containing protein 2	9	1338.08	1433.71	1387.52	1520.97	1748.51	1660.08	-0.245252	0.00800532	0.0326147	0.0728597
MAPRE1	Q15691	MARE1_HUMAN Microtubule-associated protein RP/EB family member 1	14	2997.04	2459.78	2374.55	3518.77	2517.44	3295.44	-0.245197	0.136746	0.237149	0.0783812
MVD	P53602	MVD1_HUMAN Diphosphomevalonate decarboxylase	5	946.335	840.919	970.328	1007	1163.94	1084.4	-0.245154	0.0184735	0.0569739	0.0584652
GGA2	Q9UJY4	GGA2_HUMAN ADP-ribosylation factor-binding protein GGA2	7	2424.11	2229.11	2318.59	3012	2682.51	2499.96	-0.245024	0.0209082	0.0618327	0.1962
WWC2	Q6AWC2-6	WWC2_HUMAN Isoform 6 of Protein WWC2	2	357.263	346.22	328.053	423.093	385.418	377.382	-0.245019	0.0109158	0.0397111	0.0968561
SUCO	Q9UBS9-2	SUCO_HUMAN Isoform 2 of SUN domain-containing ossification factor	3	41.8226	46.1884	51.3984	53.1559	59.4749	43.7945	-0.244916	0.0583004	0.12892	0.0714781
ZNF787	Q6DD87	ZN787_HUMAN Zinc finger protein 787	4	751.158	748.158	815.512	858.166	899.235	918.271	-0.244871	0.0047755	0.0234852	0.066924
GTF2H1	P32780	TF2H1_HUMAN General transcription factor IIH subunit 1	8	1017.87	1028.69	1052.77	1207.2	1239.35	1219.23	-0.244552	0.00236405	0.0147382	0.13225
FTH1	P02794	FRIH_HUMAN Ferritin heavy chain	9	1531.02	1864.8	1576.54	1716.55	2080.46	2097.04	-0.24451	0.05799	0.128459	0.0686618
HDAC4	P56524	HDAC4_HUMAN Histone deacetylase 4	2	105.03	126.218	128.579	125.709	136.167	138.16	-0.24437	0.0314493	0.0818569	0.0867654
TRIM27	P14373	TRI27_HUMAN Zinc finger protein RFP	6	400.28	394.96	441.122	462.788	523.199	452.937	-0.24433	0.00815882	0.0329669	0.0642929
PRPF38B	Q5VTL8	PR38B_HUMAN Pre-mRNA-splicing factor 38B	5	918.025	976.479	878.529	1067.56	1112.96	1088.92	-0.244196	0.00954901	0.0365328	0.0744012
CCP110	O43303	CP110_HUMAN Centriolar coiled-coil protein of 110 kDa	7	1071.41	1071.15	1102.44	1208.91	1308.63	1321.34	-0.244106	0.00522638	0.0248524	0.0575154
ERCC5	P28715	ERCC5_HUMAN DNA repair protein complementing XP-G cells	2	254.322	191.331	216.624	250.413	246.831	253.735	-0.243684	0.0567224	0.12628	0.0608866
VASP	P50552	VASP_HUMAN Vasodilator-stimulated phosphoprotein	5	483.467	412.969	479.091	548.096	504.884	538.185	-0.243627	0.0244572	0.0690837	0.0775206
MAP3K5	Q99683	M3K5_HUMAN Mitogen-activated protein kinase kinase kinase 5	2	185.523	168.69	180.687	186.153	215.54	206.018	-0.243522	0.0126523	0.0436931	0.0843546
UBFD1	O14562	UBFD1_HUMAN Ubiquitin domain-containing protein UBFD1	4	1686.94	1704.72	1596.1	2056.72	1812.16	2043.87	-0.243472	0.0175506	0.0549815	0.104512
PEO1	Q96RR1	PEO1_HUMAN Twinkle protein, mitochondrial	3	495.19	448.37	461.346	535.483	584.32	519.094	-0.243359	0.00890188	0.0349568	0.0698621
SMCR8	Q8TEV9	SMCR8_HUMAN Smith-Magenis syndrome chromosomal region candidate gene 8 protein	4	405.759	375.171	419.333	426.706	531.439	444.899	-0.243269	0.022113	0.0643132	0.107044
POLE	Q07864	DPOE1_HUMAN DNA polymerase epsilon catalytic subunit A	29	6332.21	6058.07	6314.34	7398.79	7427.28	7152.45	-0.242615	0.00356685	0.0191823	0.079966
RANGRF	Q9HD47	MOG1_HUMAN Ran guanine nucleotide release factor	3	457.861	477.491	483.009	683.016	492.667	489.53	-0.242289	0.110884	0.203676	0.0767529
WAC	Q9BTA9	WAC_HUMAN WW domain-containing adapter protein with coiled-coil	3	399.902	359.733	374.12	464.756	394.928	443.839	-0.242132	0.0269256	0.0735314	0.0911003
ZKSCAN8	Q15776	ZKSC8_HUMAN Zinc finger protein with KRAB and SCAN domains 8	6	792.34	781.415	927.257	902.17	1026.25	993.082	-0.242132	0.0215495	0.0632097	0.0608601
RBM26	Q5T8P6	RBM26_HUMAN RNA-binding protein 26	25	7398.48	6307.92	5111.49	8408.47	5970.43	7909.77	-0.241976	0.180936	0.292377	0.0762765
AGPAT9	Q53EU6	GPAT3_HUMAN Glycerol-3-phosphate acyltransferase 3	1	122.124	127.717	147.102	144.722	161.209	134.565	-0.241731	0.0269909	0.0735827	0.0657447
LRP6	O75581	LRP6_HUMAN Low-density lipoprotein receptor-related protein 6	1	62.8627	52.0169	73.8391	77.5163	73.884	60.7151	-0.241495	0.116713	0.211432	0.0862813
PDZD11	Q5EBL8-2	PDZ11_HUMAN Isoform 2 of PDZ domain-containing protein 11	6	1164.39	1379.65	1502.54	1594.69	1589.55	1589.74	-0.241397	0.0318928	0.082559	0.134301
TANK	Q92844	TANK_HUMAN TRAF family member-associated NF-kappa-B activator	3	91.5215	105.98	114.591	109.433	112.78	124.898	-0.24127	0.0487791	0.11299	0.0894737
RAB34	Q9BZG1	RAB34_HUMAN Ras-related protein Rab-34	3	260.608	288.571	313.41	288.171	373.042	327.337	-0.241185	0.0535307	0.121101	0.0607673
ABCF3	Q9NUQ8	ABCF3_HUMAN ATP-binding cassette sub-family F member 3	5	751.291	689.536	711.699	795.073	881.147	798.45	-0.241136	0.00818466	0.0330472	0.0734746
MCM10	Q7L590	MCM10_HUMAN Protein MCM10 homolog	7	512.338	488.293	510.483	533.609	599.534	639.921	-0.241032	0.0245757	0.0691876	0.106696
AKR1A1	P14550	AK1A1_HUMAN Alcohol dehydrogenase [NADP(+)]	19	3839.8	4272.58	4386.46	4567.97	5047.88	5018.78	-0.240759	0.011868	0.0418846	0.0791393
SEC24A	O95486	SC24A_HUMAN Protein transport protein Sec24A	9	1790.45	1654.65	1516.99	1920.8	2107.04	1816.15	-0.240489	0.0274319	0.0745595	0.0808937
CASP2	P42575	CASP2_HUMAN Caspase-2	6	783.951	694.98	753.853	863.201	896.074	811.266	-0.240336	0.00973014	0.0368896	0.13032
CCDC88A	Q3V6T2	GRDN_HUMAN Girdin	16	1469.85	1301.51	1287.5	1620.98	1617.35	1533.72	-0.240319	0.0132033	0.0450808	0.115909
BCAP29	Q9UHQ4-2	BAP29_HUMAN Isoform 2 of B-cell receptor-associated protein 29	3	370.457	422.932	360.335	458.187	421.938	441.989	-0.240252	0.0258678	0.0714392	0.0813818
MANEA	Q5SRI9	MANEA_HUMAN Glycoprotein endo-alpha-1,2-mannosidase	3	183.84	177.408	192.425	221.467	210.02	196.688	-0.240086	0.00735496	0.0308574	0.333976
ELP2	Q6IA86-6	ELP2_HUMAN Isoform 6 of Elongator complex protein 2	9	1433.68	1225.25	1236.4	1440.64	1775.66	1377.95	-0.240043	0.0567551	0.126316	0.0644733
GNPDA2	Q8TDQ7	GNPI2_HUMAN Glucosamine-6-phosphate isomerase 2	2	485.112	520.312	541.642	539.132	667.637	609.091	-0.240015	0.0281224	0.0758904	0.0690253
NDUFS5	O43920	NDUS5_HUMAN NADH dehydrogenase [ubiquinone] iron-sulfur protein 5	4	519.436	748.764	707.148	690.128	885.103	680.442	-0.239896	0.148398	0.252089	0.0770555
CDKN2A	P42771	CD2A1_HUMAN Cyclin-dependent kinase inhibitor 2A, isoforms 1/2/3	9	2045.8	1751.54	1762.16	2505.25	2129.22	1918.39	-0.23986	0.0721294	0.1494	0.0969859
PPP1R2	P41236	IPP2_HUMAN Protein phosphatase inhibitor 2	1	331.234	331.943	334.997	442.553	331.695	376.635	-0.239765	0.052968	0.120188	0.059852
CUL5	Q93034	CUL5_HUMAN Cullin-5	15	2659.23	2580.52	2736.19	2904.23	3363.23	3070.43	-0.239706	0.0106044	0.0389533	0.122055
UBXN1	Q04323-2	UBXN1_HUMAN Isoform 2 of UBX domain-containing protein 1	12	1867.48	1911.53	1818.17	2312.4	1988.58	2289.28	-0.239671	0.0229115	0.0660113	0.103918
PRMT5	O14744	ANM5_HUMAN Protein arginine N-methyltransferase 5	23	5169.54	5346.76	5540.66	6050.18	6838.29	6072.73	-0.239574	0.0107548	0.03935	0.0774428
TRMT6	Q9UJA5	TRM6_HUMAN tRNA (adenine(58)-N(1))-methyltransferase non-catalytic subunit TRM6	11	1837.69	1919.72	1787.08	2109.59	2187.97	2216.93	-0.239479	0.00484603	0.0236975	0.0742787
EIF5A	P63241-2	IF5A1_HUMAN Isoform 2 of Eukaryotic translation initiation factor 5A-1	45	9481.95	9299.71	9912.56	12210.6	11100.3	11890.4	-0.239373	0.0058495	0.0267105	0.0617076
PET112	O75879	GATB_HUMAN Glutamyl-tRNA(Gln) amidotransferase subunit B, mitochondrial	4	470.272	410.309	454.777	596.633	527.295	430.465	-0.239325	0.0797316	0.159929	0.0883624
TMA16	Q96EY4	TMA16_HUMAN Translation machinery-associated protein 16	4	654.947	733.658	580.753	902.13	598.542	813.641	-0.239144	0.19696	0.311345	0.072718
DPH1	Q9BZG8	DPH1_HUMAN Diphthamide biosynthesis protein 1	7	718.154	697.727	645.443	761.456	818.286	779.248	-0.23911	0.00974657	0.0369146	0.0907146
FCF1	Q9Y324	FCF1_HUMAN rRNA-processing protein FCF1 homolog	6	464.567	561.581	504.808	554.836	646.593	578.88	-0.239094	0.0318256	0.0824812	0.0645527
SFSWAP	Q12872-2	SFSWA_HUMAN Isoform 2 of Splicing factor, suppressor of white-apricot homolog	14	1397.84	1334.02	1271.37	1578.52	1551.39	1571.7	-0.239069	0.00754645	0.0314685	0.118243
IGF2BP3	O00425	IF2B3_HUMAN Insulin-like growth factor 2 mRNA-binding protein 3	18	5479.48	5964.36	6167.4	6962.74	6401.06	7315.77	-0.238862	0.0164256	0.052412	0.079302
ASPM	Q8IZT6	ASPM_HUMAN Abnormal spindle-like microcephaly-associated protein	8	934.994	846.818	815.728	977.411	1065.65	991.086	-0.238579	0.0188752	0.0578583	0.0800576
TFB1M	Q8WVM0	TFB1M_HUMAN Dimethyladenosine transferase 1, mitochondrial	3	574.514	638.331	673.533	676.436	807.839	688.396	-0.238507	0.0261757	0.0721048	0.0745825
EIF2B3	Q9NR50	EI2BG_HUMAN Translation initiation factor eIF-2B subunit gamma	10	2419.32	2568.66	2420.18	2895.35	3068.87	2662.35	-0.238502	0.00938561	0.0361561	0.110503
HDAC7	Q8WUI4-8	HDAC7_HUMAN Isoform 8 of Histone deacetylase 7	2	34.0126	29.7062	36.5976	41.1888	35.7906	32.0642	-0.238501	0.0526884	0.119705	0.0629579
YAE1D1	Q9NRH1	YAED1_HUMAN Yae1 domain-containing protein 1	2	295.732	272.138	280.818	318.907	329.563	317.083	-0.23799	0.00488314	0.0238199	0.099834
RAB6A	P20340-2	RAB6A_HUMAN Isoform 2 of Ras-related protein Rab-6A	12	1728.96	2110.15	2465.28	2218.45	2790.11	2374.62	-0.237984	0.116968	0.211741	0.109567
PDXK	O00764	PDXK_HUMAN Pyridoxal kinase	4	791.008	926.986	923.009	928.132	1124.93	1035.75	-0.237948	0.0358398	0.0902384	0.0728947
DLX6	P56179-3	DLX6_HUMAN Isoform 3 of Homeobox protein DLX-6	2	185.723	184.683	165.144	190.226	199.729	213.238	-0.237559	0.0253803	0.0707129	0.0872075
IK	Q13123	RED_HUMAN Protein Red	20	5423.29	5232.96	5202.91	6278.92	5904.84	6393.31	-0.237462	0.00507815	0.0244554	0.0945458
RNF31	Q96EP0	RNF31_HUMAN E3 ubiquitin-protein ligase RNF31	3	341.289	354.523	370.228	390.549	420.857	401.839	-0.237363	0.00402306	0.0209302	0.0938813
RPS15A	P62244	RS15A_HUMAN 40S ribosomal protein S15a	29	3624.43	3904.57	3847.31	4426.63	4599.22	4314.51	-0.237326	0.00466479	0.023116	0.138775
YAF2	Q8IY57	YAF2_HUMAN YY1-associated factor 2	2	57.62	67.3116	82.9649	79.2569	77.5702	74.5542	-0.237299	0.0927392	0.178513	0.0808472
TMEM243	Q9BU79	TM243_HUMAN Transmembrane protein 243	1	228.932	171.892	190.866	191.003	252.239	224.917	-0.237214	0.112659	0.205748	0.0623543
TYW1	Q9NV66	TYW1_HUMAN tRNA wybutosine-synthesizing protein 1 homolog	4	264.01	246.033	248.736	294.037	310.986	256.21	-0.237125	0.015365	0.0502196	0.0569492
ANKRD50	Q9ULJ7	ANR50_HUMAN Ankyrin repeat domain-containing protein 50	4	700.164	642.454	649.835	818.032	812.148	679.02	-0.237113	0.0238153	0.0677773	0.0775616
RNPC3	Q96LT9	RBM40_HUMAN RNA-binding protein 40	5	605.573	596.536	653.04	719.07	683.198	739.93	-0.2371	0.0101332	0.0377756	0.0623713
POLR3A	O14802	RPC1_HUMAN DNA-directed RNA polymerase III subunit RPC1	25	5435.75	5284.22	5703.76	5967.13	7093.08	6312.06	-0.236396	0.0202517	0.0606509	0.118214
MTMR9	Q96QG7	MTMR9_HUMAN Myotubularin-related protein 9	2	73.0554	85.5072	83.9645	84.6371	100.182	84.8962	-0.236364	0.034689	0.087868	0.0643641
CDC42BPB	Q9Y5S2	MRCKB_HUMAN Serine/threonine-protein kinase MRCK beta	15	1274.44	1249.33	1330.49	1481.51	1618.55	1442.72	-0.236116	0.00526082	0.0249848	0.0712176
URGCP	Q8TCY9	URGCP_HUMAN Up-regulator of cell proliferation	3	195.732	183.135	191.669	216.975	217.909	211.209	-0.236008	0.0041567	0.0213459	0.0579888
MPRIP	Q6WCQ1-2	MPRIP_HUMAN Isoform 2 of Myosin phosphatase Rho-interacting protein	20	3353.46	2959.45	2818.78	3804.18	3444.09	3404.63	-0.235922	0.0315845	0.0821512	0.0661984
G3BP2	Q9UN86-2	G3BP2_HUMAN Isoform B of Ras GTPase-activating protein-binding protein 2	17	3896.51	3603.89	3350.59	4435.98	3969.44	4299.42	-0.235388	0.0222133	0.0645306	0.152672
NDUFAF2	Q8N183	MIMIT_HUMAN Mimitin, mitochondrial	5	482.904	538.284	535.164	624.455	576.03	612.475	-0.235373	0.0173691	0.0545928	0.0816855
WDR24	Q96S15	WDR24_HUMAN WD repeat-containing protein 24	3	39.9611	41.0089	34.159	37.6435	51.486	37.193	-0.235273	0.133545	0.233337	0.1292
STAMBPL1	Q96FJ0-2	STALP_HUMAN Isoform 2 of AMSH-like protease	2	47.5017	48.8102	52.9713	50.4223	62.728	53.9102	-0.235167	0.0284871	0.0765737	0.0795235
DCUN1D5	Q9BTE7	DCNL5_HUMAN DCN1-like protein 5	10	1463.25	1436.95	1554.09	1665.66	1898.35	1692.05	-0.235076	0.0103294	0.0382219	0.0702669
GCFC2	P16383	GCFC2_HUMAN GC-rich sequence DNA-binding factor 2	9	1767.21	1595.89	1641.16	2004.73	1967.86	1918.67	-0.234923	0.0086124	0.0341782	0.077133
CAMKMT	Q7Z624	CMKMT_HUMAN Calmodulin-lysine N-methyltransferase	2	238.752	202.211	237.48	246.726	274.571	245.263	-0.234897	0.0245004	0.0691195	0.14037
ZNF207	O43670-2	ZN207_HUMAN Isoform 2 of Zinc finger protein 207	1	184.614	202.679	219.383	220.085	232.108	233.495	-0.234609	0.019318	0.0588812	0.0698014
ATAD5	Q96QE3	ATAD5_HUMAN ATPase family AAA domain-containing protein 5	10	1937.32	1848.33	1744.68	2322.47	2046.81	2130.7	-0.234511	0.0191327	0.0584345	0.0882785
PRPF3	O43395	PRPF3_HUMAN U4/U6 small nuclear ribonucleoprotein Prp3	26	6411.37	5340.47	5677.59	6277.43	6603.13	7580.82	-0.234507	0.0428268	0.102601	0.0842252
ZNF451	Q9Y4E5-4	ZN451_HUMAN Isoform 3 of Zinc finger protein 451	1	21.2382	23.0515	34.9753	26.3387	26.764	31.9575	-0.234484	0.211995	0.328513	0.0571469
UBE2Q1	Q7Z7E8	UB2Q1_HUMAN Ubiquitin-conjugating enzyme E2 Q1	6	1413.25	1371.81	1233.76	1629.04	1602.25	1484.65	-0.234376	0.0188895	0.0578787	0.0871343
TCEB2	Q15370	ELOB_HUMAN Transcription elongation factor B polypeptide 2	8	1152.16	1350.38	974.343	1524.97	1113.25	1430.11	-0.234302	0.18991	0.303245	0.0702329
SNX2	O60749	SNX2_HUMAN Sorting nexin-2	21	5431.41	5705.55	5701.56	6184.2	7091.56	6391.68	-0.234236	0.0110544	0.0400227	0.065038
EIF1AD	Q8N9N8	EIF1A_HUMAN Probable RNA-binding protein EIF1AD	5	952.369	845.268	859.346	1189.91	886.335	1021.78	-0.234161	0.0855756	0.168081	0.0906464
PAN3	Q58A45	PAN3_HUMAN PAB-dependent poly(A)-specific ribonuclease subunit 3	4	661.85	703.44	641.043	749.936	759.98	786.038	-0.233819	0.00929308	0.0359174	0.0799755
CRLF3	Q8IUI8	CRLF3_HUMAN Cytokine receptor-like factor 3	8	2123.04	2023.47	2188.99	2379.31	2541.5	2482.23	-0.233621	0.00499709	0.0242421	0.0649326
UBASH3B	Q8TF42	UBS3B_HUMAN Ubiquitin-associated and SH3 domain-containing protein B	1	293.571	280.458	323.6	346.994	328.68	334.705	-0.233513	0.010575	0.0389175	0.113342
IPO11	Q9UI26-2	IPO11_HUMAN Isoform 2 of Importin-11	13	1970.61	1748.57	1713.93	2230.39	2201.8	1946.14	-0.233499	0.0236967	0.0675415	0.106605
CAMSAP3	Q9P1Y5-2	CAMP3_HUMAN Isoform 2 of Calmodulin-regulated spectrin-associated protein 3	11	780.708	703.232	747.682	876.522	828.013	861.275	-0.233377	0.00939092	0.0361561	0.162369
POLR2I	P36954	RPB9_HUMAN DNA-directed RNA polymerase II subunit RPB9	2	186.503	278.542	280.321	286.91	300.062	244.806	-0.233335	0.185693	0.297834	0.0571434
APEX1	P27695	APEX1_HUMAN DNA-(apurinic or apyrimidinic site) lyase	10	3245.11	3285.23	2589.35	3764.06	3103.85	3782.43	-0.233125	0.0987608	0.18729	0.0955774
BTF3L4	Q96K17	BT3L4_HUMAN Transcription factor BTF3 homolog 4	7	758.662	814.494	842.893	930.892	888.905	964.844	-0.233001	0.00992032	0.037274	0.0843558
DYNC1LI2	O43237	DC1L2_HUMAN Cytoplasmic dynein 1 light intermediate chain 2	5	826.05	771.671	665.804	898.549	812.786	888.937	-0.232921	0.0505814	0.116168	0.062945
FAN1	Q9Y2M0	FAN1_HUMAN Fanconi-associated nuclease 1	2	168.598	192.234	181.88	191.479	204.299	214.081	-0.232858	0.017779	0.0554227	0.0689019
TP53RK	Q96S44	PRPK_HUMAN TP53-regulating kinase	4	495.277	588.437	551.989	596.117	705.142	594.395	-0.232752	0.0369038	0.0919371	0.0928646
UQCC1	Q9NVA1	UQCC1_HUMAN Ubiquinol-cytochrome-c reductase complex assembly factor 1	2	415.658	450.637	494.549	448.936	627.662	509.147	-0.232632	0.0834224	0.164967	0.0624855
EDRF1	Q3B7T1	EDRF1_HUMAN Erythroid differentiation-related factor 1	8	947.323	785.032	710.357	1137.17	900.718	785.248	-0.232397	0.183529	0.295556	0.162361
NTMT1	Q9BV86	NTM1A_HUMAN N-terminal Xaa-Pro-Lys N-methyltransferase 1	11	644.86	656.298	656.582	777.401	707.193	760.63	-0.232342	0.00966392	0.0367932	0.0694901
ANKRD54	Q6NXT1	ANR54_HUMAN Ankyrin repeat domain-containing protein 54	5	1255.01	1354.78	1461.13	1483.92	1608.83	1697	-0.232083	0.0218631	0.0638322	0.177019
TBC1D13	Q9NVG8	TBC13_HUMAN TBC1 domain family member 13	8	1365.68	1334.72	1377.58	1532.02	1733.96	1509	-0.231954	0.00773622	0.0319526	0.101305
UNC13B	O14795	UN13B_HUMAN Protein unc-13 homolog B	11	2433.32	2092.13	2369.54	2650.64	2832.2	2499.35	-0.231932	0.0201138	0.0603333	0.095851
DDX5	P17844	DDX5_HUMAN Probable ATP-dependent RNA helicase DDX5	36	9167.26	7947.62	7850.89	10956.1	9288.41	9936.14	-0.231829	0.0355002	0.0895324	0.0756304
SPATS2L	Q9NUQ6	SPS2L_HUMAN SPATS2-like protein	4	1211.73	1137.97	1029.13	1556.08	1303.22	1134.95	-0.231821	0.103093	0.192756	0.068024
SUGP2	Q8IX01	SUGP2_HUMAN SURP and G-patch domain-containing protein 2	29	6585.32	6669.2	7244.62	7717.57	7707.29	8519.39	-0.231807	0.0110997	0.0400761	0.0562667
RTFDC1	Q9BY42	RTF2_HUMAN Protein RTF2 homolog	5	975.164	852.792	804.022	1141.45	950.541	961.871	-0.231765	0.0745485	0.152777	0.0651206
C15orf41	Q9Y2V0	CO041_HUMAN Uncharacterized protein C15orf41	2	53.2328	57.9439	58.0323	63.7519	64.2823	59.0443	-0.231658	0.00723586	0.0305934	0.147751
EIF4EBP1	Q13541	4EBP1_HUMAN Eukaryotic translation initiation factor 4E-binding protein 1	5	390.834	458.324	564.405	583.534	456.162	588.839	-0.231558	0.177719	0.288909	0.0799577
ZC3HAV1L	Q96H79	ZCCHL_HUMAN Zinc finger CCCH-type antiviral protein 1-like	4	1104.65	1074.16	1084.96	1245.08	1353.12	1223.89	-0.231498	0.00554956	0.0260105	0.0771571
RAB3C	Q96E17	RAB3C_HUMAN Ras-related protein Rab-3C	3	335.078	326.827	363.95	412.672	414.188	339.703	-0.23135	0.0257235	0.0711445	0.0696821
USP37	Q86T82	UBP37_HUMAN Ubiquitin carboxyl-terminal hydrolase 37	2	399.701	354.344	332.254	416.778	442.071	379.246	-0.231307	0.041747	0.100651	0.0635805
YWHAG	P61981	1433G_HUMAN 14-3-3 protein gamma	9	1626.01	1535.78	1456.88	1747.78	1911.4	1778	-0.230934	0.0137029	0.0462848	0.0624284
NSL1	Q96IY1	NSL1_HUMAN Kinetochore-associated protein NSL1 homolog	3	845.207	878.788	921.848	970.279	1060.65	1050.82	-0.230896	0.0081529	0.0329669	0.0820992
DHX16	O60231	DHX16_HUMAN Putative pre-mRNA-splicing factor ATP-dependent RNA helicase DHX16	26	4688.16	4626.75	4660.62	5290.55	5787.19	5286.67	-0.230792	0.00792382	0.032429	0.115086
PUS7	Q96PZ0	PUS7_HUMAN Pseudouridylate synthase 7 homolog	27	5707.92	5462.27	5494.13	6242.38	6535.81	6592.94	-0.230612	0.00439446	0.0221659	0.0608232
EIF2B2	P49770	EI2BB_HUMAN Translation initiation factor eIF-2B subunit beta	5	656.708	643.252	642.824	687.558	818.906	722.344	-0.230394	0.0151081	0.0496766	0.0705079
PEX5	P50542	PEX5_HUMAN Peroxisomal targeting signal 1 receptor	13	1181.78	1151.24	1148.58	1358.85	1408.26	1305.95	-0.230351	0.00424939	0.021622	0.0813913
CTNNBL1	Q8WYA6	CTBL1_HUMAN Beta-catenin-like protein 1	10	1785.8	1884.09	1679.44	2074.29	2045.9	2154.54	-0.230086	0.0118042	0.0418156	0.084226
ING5	Q8WYH8	ING5_HUMAN Inhibitor of growth protein 5	1	98.3923	102.345	99.4378	110.291	103.882	120.02	-0.230063	0.0184246	0.0568927	0.0756304
EPN2	O95208	EPN2_HUMAN Epsin-2	5	621.206	610.44	641.916	712.48	688.26	750.014	-0.230003	0.009454	0.0362922	0.0594909
DPP9	Q86TI2-2	DPP9_HUMAN Isoform 2 of Dipeptidyl peptidase 9	14	3141.76	2862.15	2910.05	3379.36	3717.45	3326.97	-0.229805	0.0153692	0.0502196	0.0767985
BCS1L	Q9Y276	BCS1_HUMAN Mitochondrial chaperone BCS1	12	2785.74	3161.65	3567.67	3404.17	4106.34	3621.57	-0.229803	0.0690209	0.144546	0.0743337
SNRNP70	P08621	RU17_HUMAN U1 small nuclear ribonucleoprotein 70 kDa	15	5613.12	5711.79	4969.72	6337.92	6125.93	6483.04	-0.229633	0.0155993	0.0508053	0.0675536
ZNF496	Q96IT1-2	ZN496_HUMAN Isoform 2 of Zinc finger protein 496	2	165.817	163.122	168.242	183.761	190.389	181.624	-0.229628	0.00340721	0.0186315	0.066651
ZNF598	Q86UK7	ZN598_HUMAN Zinc finger protein 598	13	2555.61	2388.38	2317.81	2908.89	2808.12	2700.44	-0.229554	0.0110969	0.0400761	0.064553
MRFAP1	Q9Y605	MOFA1_HUMAN MORF4 family-associated protein 1	1	356.626	404.044	375.047	422.145	443.011	419.111	-0.22947	0.00967862	0.036805	0.0776714
OTUD3	Q5T2D3	OTUD3_HUMAN OTU domain-containing protein 3	3	1288.44	1165.49	1056.76	1449.92	1251.02	1399.51	-0.229445	0.0554664	0.123895	0.0738977
C14orf80	Q86SX3	CN080_HUMAN Uncharacterized protein C14orf80	3	407.888	428.052	426.869	493.284	520.024	442.067	-0.229085	0.00877868	0.0346861	0.256441
PHF12	Q96QT6	PHF12_HUMAN PHD finger protein 12	2	202.188	235.234	160.926	235.322	173.904	267.679	-0.228906	0.292373	0.41785	0.0586817
MRPS15	P82914	RT15_HUMAN 28S ribosomal protein S15, mitochondrial	5	883.672	1125.92	1072.66	1100.69	1356.16	1151.39	-0.228898	0.0800545	0.160236	0.0762261
MTAP	Q13126	MTAP_HUMAN S-methyl-5'-thioadenosine phosphorylase	10	3151.62	2931.46	2818.67	3271.31	3315.58	3782.79	-0.228896	0.0237774	0.0677202	0.0655852
RAB14	P61106	RAB14_HUMAN Ras-related protein Rab-14	9	1082.34	1207.6	1172.81	1310.03	1399.68	1332.17	-0.228886	0.00796099	0.0325153	0.0853629
XPO1	O14980	XPO1_HUMAN Exportin-1	85	13721.1	13891.7	14208.6	15639	19182	16000.8	-0.228861	0.0583245	0.128935	0.103701
PTAR1	Q7Z6K3	PTAR1_HUMAN Protein prenyltransferase alpha subunit repeat-containing protein 1	1	94.9913	82.5202	85.4352	100.516	98.3105	92.6154	-0.228828	0.0128184	0.0440443	0.147813
PIBF1	Q8WXW3	PIBF1_HUMAN Progesterone-induced-blocking factor 1	4	816.103	715.55	704.012	1002.02	796.481	772.223	-0.228815	0.0824262	0.163339	0.067486
SRSF11	Q05519	SRS11_HUMAN Serine/arginine-rich splicing factor 11	10	1339.85	1481.69	1096.67	1493.28	1561.89	1502.16	-0.228798	0.077764	0.157108	0.101064
CLCC1	Q96S66	CLCC1_HUMAN Chloride channel CLIC-like protein 1	8	2710.75	2426.98	2612.14	3151.25	2890.95	2955.95	-0.228742	0.0132965	0.0453581	0.0631217
RPL36A	P83881	RL36A_HUMAN 60S ribosomal protein L36a	3	579.702	513.12	581.875	622.352	745.141	572.111	-0.22866	0.0499901	0.115265	0.294427
GARS	P41250	SYG_HUMAN Glycine--tRNA ligase	31	7359.57	8323.55	9192.94	9235.03	10344.5	9969.59	-0.22864	0.0602961	0.131714	0.0884929
SLC35F5	Q8WV83	S35F5_HUMAN Solute carrier family 35 member F5	1	121.728	116.008	109.166	132.749	122.231	126.455	-0.228592	0.0150363	0.0495052	0.168253
LRRC41	Q15345	LRC41_HUMAN Leucine-rich repeat-containing protein 41	1	117.739	114.703	114.197	134.369	130.439	119.271	-0.228534	0.00966575	0.0367932	0.0613792
RRBP1	Q9P2E9	RRBP1_HUMAN Ribosome-binding protein 1	31	7986.41	5923.99	6163	10922.7	5649.27	7676.17	-0.22843	0.339295	0.467549	0.0614236
PBX1	P40424	PBX1_HUMAN Pre-B-cell leukemia transcription factor 1	4	1208.77	1034.84	1032.29	1276.95	1251.97	1293.54	-0.228426	0.0266341	0.0729421	0.0659552
TUT1	Q9H6E5	STPAP_HUMAN Speckle targeted PIP5K1A-regulated poly(A) polymerase	4	184.869	217.208	225.36	261.155	224.423	222.579	-0.228403	0.0570427	0.126769	0.0661323
VPS37A	Q8NEZ2	VP37A_HUMAN Vacuolar protein sorting-associated protein 37A	3	493.395	447.43	441.535	534.76	517.095	541.397	-0.22814	0.0196408	0.0594574	0.0937062
RAB21	Q9UL25	RAB21_HUMAN Ras-related protein Rab-21	6	1119.49	1124.75	1199.72	1292.4	1432.04	1278	-0.227864	0.0083082	0.0334274	0.0637926
MED7	O43513	MED7_HUMAN Mediator of RNA polymerase II transcription subunit 7	3	267.677	267.664	269.071	290.181	302.354	315.024	-0.227551	0.00843059	0.033776	0.0863786
GPT2	Q8TD30	ALAT2_HUMAN Alanine aminotransferase 2	14	2883.39	3009.32	3611.17	3964.54	3782.02	3267.17	-0.227364	0.0787582	0.15853	0.0633353
SOGA1	O94964-2	SOGA1_HUMAN Isoform 2 of Protein SOGA1	4	155.415	141.424	145.218	181.777	151.477	159.751	-0.227339	0.030852	0.081001	0.0769625
RAB31	Q13636	RAB31_HUMAN Ras-related protein Rab-31	1	62.0685	62.3196	70.4177	74.8712	76.1955	66.4396	-0.227329	0.0176422	0.055153	0.222523
FAM161A	Q3B820-3	F161A_HUMAN Isoform 3 of Protein FAM161A	1	43.1593	35.4104	44.0067	49.3152	41.496	44.4231	-0.227283	0.0592764	0.130277	0.0966253
CDC73	Q6P1J9	CDC73_HUMAN Parafibromin	13	2585.47	2468.68	2681.36	2930.2	3144.13	2901.31	-0.227229	0.00744767	0.0311425	0.0565937
STXBP5	Q5T5C0	STXB5_HUMAN Syntaxin-binding protein 5	2	385.539	367.551	320.247	396.489	394.072	422.75	-0.227146	0.0463947	0.108768	0.0600541
ARRB2	P32121-4	ARRB2_HUMAN Isoform 4 of Beta-arrestin-2	8	1483.67	1574.68	1594.26	1790.17	2034.06	1641.72	-0.22709	0.0254717	0.0707696	0.0686261
DARS	P14868	SYDC_HUMAN Aspartate--tRNA ligase, cytoplasmic	34	6525.97	6917.46	7046.53	7364.97	8854.36	7876.2	-0.227072	0.0248519	0.0696764	0.0755516
CAD	P27708	PYR1_HUMAN CAD protein	85	13351.7	12432.4	12557.7	14861.1	15654.1	15163	-0.226995	0.0108814	0.0396623	0.0728527
MRP63	Q9BQC6	RT63_HUMAN Ribosomal protein 63, mitochondrial	4	984.116	1247.69	1132.14	1211.01	1458.22	1255.16	-0.226915	0.0627413	0.135604	0.058874
ARHGEF26	Q96DR7	ARHGQ_HUMAN Rho guanine nucleotide exchange factor 26	1	11.9676	10.5181	9.42234	12.5573	9.97512	11.1789	-0.226725	0.115689	0.209879	0.0669785
CCDC85C	A6NKD9	CC85C_HUMAN Coiled-coil domain-containing protein 85C	7	743.32	635.04	638.048	838.864	723.888	742.109	-0.226509	0.0418453	0.100824	0.073587
AURKA	O14965	AURKA_HUMAN Aurora kinase A	5	1868.5	1827.04	1764.98	2454.5	1673.21	2337.89	-0.226298	0.179398	0.290887	0.0561056
NCOA3	Q9Y6Q9	NCOA3_HUMAN Nuclear receptor coactivator 3	5	418.069	367.797	345.237	470.208	414.283	404.875	-0.226181	0.0587692	0.129539	0.0965923
SNIP1	Q8TAD8	SNIP1_HUMAN Smad nuclear-interacting protein 1	3	462.454	492.521	429.605	524.805	512.912	560.892	-0.226162	0.0355883	0.0896681	0.0612316
LEF1	Q9UJU2	LEF1_HUMAN Lymphoid enhancer-binding factor 1	2	134.77	102.58	106.083	141.302	106.398	128.697	-0.226154	0.149114	0.252859	0.0780464
SRA1	Q9HD15	SRA1_HUMAN Steroid receptor RNA activator 1	1	403.805	426.612	392.664	512.235	460.021	428.086	-0.226125	0.0229004	0.0660113	0.0831249
PRR5	P85299-5	PRR5_HUMAN Isoform 5 of Proline-rich protein 5	1	16.6143	13.9047	10.0944	13.5582	13.8266	14.7073	-0.225865	0.214994	0.3318	0.0683812
HAUS5	O94927	HAUS5_HUMAN HAUS augmin-like complex subunit 5	14	1663.99	1500.67	1478.46	1790.37	1878.6	1779.07	-0.225781	0.0142333	0.0474821	0.0695861
MAEA	Q7L5Y9	MAEA_HUMAN Macrophage erythroblast attacher	3	411.448	403.084	356.408	433.667	477.001	415.384	-0.225655	0.0338771	0.0865074	0.0814488
SGTA	O43765	SGTA_HUMAN Small glutamine-rich tetratricopeptide repeat-containing protein alpha	11	1398.7	1166.75	1393.63	1577.73	1553.86	1487.08	-0.225601	0.0279128	0.0755134	0.187114
TMEM161A	Q9NX61	T161A_HUMAN Transmembrane protein 161A	2	225.663	198.168	197.482	243.579	251.519	207.977	-0.225599	0.0411183	0.0995481	0.0884913
ANO6	Q4KMQ2-2	ANO6_HUMAN Isoform 2 of Anoctamin-6	6	681.778	666.431	809.205	720.278	929.417	812.792	-0.225219	0.0658496	0.139843	0.0704707
ZNF503	Q96F45	ZN503_HUMAN Zinc finger protein 503	5	1099.24	860.413	816.787	1166.51	1046.23	982.928	-0.225147	0.129589	0.228795	0.07206
HSPA1A	P08107	HSP71_HUMAN Heat shock 70 kDa protein 1A/1B	76	17605.6	13716.9	13662.8	20709.8	16008.3	17307.7	-0.225115	0.0874187	0.170769	0.0855306
CDC42EP1	Q00587	BORG5_HUMAN Cdc42 effector protein 1	7	985.613	983.781	906.276	1282.34	1137.17	947.277	-0.225053	0.0864135	0.169166	0.0803243
ILF3	K7EKY0	K7EKY0_HUMAN Interleukin enhancer-binding factor 3 (Fragment)	2	1415.55	1673.47	1761.1	1855.89	1853.72	1944.1	-0.224929	0.039086	0.0961374	0.0606604
PPP2CB	P62714	PP2AB_HUMAN Serine/threonine-protein phosphatase 2A catalytic subunit beta isoform	1	176.595	179.367	186.047	203.153	214.897	188.253	-0.224799	0.0076373	0.0316726	0.0595969
PYGB	P11216	PYGB_HUMAN Glycogen phosphorylase, brain form	26	4549.62	4714.24	4631.66	5053.82	5794.99	5364.52	-0.22477	0.0141486	0.0472968	0.0849781
MB21D2	Q8IYB1	M21D2_HUMAN Protein MB21D2	1	218.493	207.532	218.24	253.45	247.359	226.916	-0.224419	0.00720021	0.0305433	0.227742
EIF3E	P60228	EIF3E_HUMAN Eukaryotic translation initiation factor 3 subunit E	16	3627.65	3325.86	3310.14	3957.37	4395.9	3651.58	-0.224377	0.0363095	0.0909287	0.0749915
TNKS	O95271	TNKS1_HUMAN Tankyrase-1	2	143.156	152.743	149.725	184.604	164.397	147.816	-0.224369	0.0300511	0.0793384	0.0633817
UBE2R2	Q712K3	UB2R2_HUMAN Ubiquitin-conjugating enzyme E2 R2	5	357.268	346.277	358.993	406.552	387.318	400.524	-0.224252	0.00663401	0.0289081	0.0987346
SLC3A2	P08195	4F2_HUMAN 4F2 cell-surface antigen heavy chain	19	2911.31	3207.61	3905.31	3906.24	3927.98	3726.21	-0.224235	0.07464	0.152799	0.0762928
EMC7	Q9NPA0	EMC7_HUMAN ER membrane protein complex subunit 7	7	2137.78	2012.85	2270.46	2621.24	2508.19	2278.8	-0.224176	0.0199908	0.0601315	0.10115
RCOR2	Q8IZ40	RCOR2_HUMAN REST corepressor 2	2	141.362	138.082	164.459	149.8	177.31	160.931	-0.224147	0.0285842	0.0767528	0.0585057
RPTOR	Q8N122	RPTOR_HUMAN Regulatory-associated protein of mTOR	14	2974.63	2947.38	2984.24	3198	3675.65	3465.26	-0.224138	0.0109007	0.0396783	0.0651085
REXO4	Q9GZR2	REXO4_HUMAN RNA exonuclease 4	6	649.87	791.684	689.489	761.992	816.817	826.442	-0.223875	0.0341968	0.0870005	0.0555961
BEND3	Q5T5X7	BEND3_HUMAN BEN domain-containing protein 3	3	113.021	92.7794	97.7999	107.446	114.911	112.505	-0.223771	0.0350493	0.0885548	0.0703099
MYCBP2	O75592	MYCB2_HUMAN Probable E3 ubiquitin-protein ligase MYCBP2	44	7182.08	6883.66	6895.57	7693.1	8805.4	7925.22	-0.223552	0.0140119	0.0469506	0.0637484
SLITRK5	O94991	SLIK5_HUMAN SLIT and NTRK-like protein 5	9	1428.52	1351.35	1450.93	1616.17	1671.15	1646.91	-0.223534	0.00564674	0.0262242	0.246819
ROMO1	P60602	ROMO1_HUMAN Reactive oxygen species modulator 1	1	221.979	189.349	233.951	291.444	268.697	177.159	-0.22332	0.234679	0.354717	0.0618941
RABEP1	Q15276	RABE1_HUMAN Rab GTPase-binding effector protein 1	15	2207.38	2238.05	2419.46	2691.76	2557.4	2673.34	-0.223178	0.0107628	0.03935	0.144964
HELZ	P42694	HELZ_HUMAN Probable helicase with zinc finger domain	21	2368.7	2242.18	2279.31	2519.8	2812.09	2597.44	-0.222997	0.00815875	0.0329669	0.113071
MOCS3	O95396	MOCS3_HUMAN Adenylyltransferase and sulfurtransferase MOCS3	12	1544.41	1588.16	1651.23	1765.33	2011.77	1837.34	-0.222923	0.0102572	0.038039	0.0603836
LRRC20	Q8TCA0	LRC20_HUMAN Leucine-rich repeat-containing protein 20	2	111.722	125.132	149.635	139.332	147.54	136.063	-0.222916	0.0594593	0.130527	0.086961
METAP1D	Q6UB28	MAP12_HUMAN Methionine aminopeptidase 1D, mitochondrial	3	150.202	188.58	194.988	182.127	200.598	210.186	-0.222741	0.0859533	0.168517	0.103854
MAP2K3	P46734-3	MP2K3_HUMAN Isoform 2 of Dual specificity mitogen-activated protein kinase kinase 3	10	1677.56	1689.33	1685.37	1866.05	2112.1	1935.88	-0.222462	0.00864237	0.0342791	0.0738281
RPL17	P18621-3	RL17_HUMAN Isoform 3 of 60S ribosomal protein L17	19	3556.47	4348.96	4291.41	4860.65	4793.84	4442.57	-0.222437	0.036212	0.0908631	0.09654
POLR3F	Q9H1D9	RPC6_HUMAN DNA-directed RNA polymerase III subunit RPC6	4	1115.65	1127.83	1082.69	1273.92	1255.51	1337.73	-0.22239	0.00946053	0.0362922	0.0591759
SLC1A5	Q15758	AAAT_HUMAN Neutral amino acid transporter B(0)	5	1356.51	1470.18	1533.52	1776.46	1663.88	1644.03	-0.222239	0.0154512	0.0503683	0.0780228
ROCK2	O75116	ROCK2_HUMAN Rho-associated protein kinase 2	32	4772.88	4361.87	4090.82	5308.24	4768.48	5290.82	-0.222139	0.0265543	0.0728556	0.0671758
PRR14L	Q5THK1	PR14L_HUMAN Protein PRR14L	13	2025.4	1758.26	1708.75	2289.18	2038.21	2067.71	-0.221909	0.0393891	0.0966235	0.0646704
PLA2G4A	P47712	PA24A_HUMAN Cytosolic phospholipase A2	8	1647.88	1553.95	1632.3	1915.55	1942.65	1794.01	-0.221802	0.00811407	0.0328754	0.066333
NSUN2	Q08J23	NSUN2_HUMAN tRNA (cytosine(34)-C(5))-methyltransferase	39	8786.57	9243.9	9079.99	10106.4	11471.4	10902	-0.221653	0.0201961	0.0605324	0.0966815
CAND1	Q86VP6	CAND1_HUMAN Cullin-associated NEDD8-dissociated protein 1	63	15169.8	14960.6	15392.1	17354.7	19848.7	17719	-0.221483	0.0341811	0.0869898	0.0967302
RABGEF1	Q9UJ41	RABX5_HUMAN Rab5 GDP/GTP exchange factor	16	2413.42	2377.13	2320.73	2641.39	2878.01	2634.7	-0.221411	0.00790885	0.032425	0.07267
BUD31	P41223	BUD31_HUMAN Protein BUD31 homolog	6	969.429	954.787	894.399	1019.83	1214.27	1043.4	-0.221364	0.031193	0.0814443	0.0588893
TTC1	Q99614	TTC1_HUMAN Tetratricopeptide repeat protein 1	13	2409.43	2104.83	2143.89	2888.4	2357.67	2469.52	-0.221326	0.0583921	0.129046	0.119382
APBA2	Q99767	APBA2_HUMAN Amyloid beta A4 precursor protein-binding family A member 2	2	136.959	145.101	134.078	156.846	141.425	160.63	-0.221255	0.0286126	0.0767745	0.0702193
MXD4	Q14582	MAD4_HUMAN Max dimerization protein 4	2	225.908	248.448	245.628	264.331	284.682	254.387	-0.221254	0.011156	0.0401979	0.10678
MARCKS	P29966	MARCS_HUMAN Myristoylated alanine-rich C-kinase substrate	7	1329.09	898.46	676.935	1055.12	1314.4	905.206	-0.2212	0.400388	0.527336	0.0671659
CBX5	P45973	CBX5_HUMAN Chromobox protein homolog 5	13	3100.42	3173.12	3071.2	3708.57	3153.33	4027.79	-0.221015	0.0495996	0.114572	0.110948
TBX3	O15119	TBX3_HUMAN T-box transcription factor TBX3	1	288.415	222.49	227.667	279.816	283.15	262.393	-0.220944	0.0705812	0.146773	0.141356
RBM38	Q9H0Z9	RBM38_HUMAN RNA-binding protein 38	2	170.362	130.698	157.654	177.505	171.9	160.193	-0.220511	0.0669177	0.141573	0.0683936
TMEM161B	Q8NDZ6	T161B_HUMAN Transmembrane protein 161B	1	527.08	569.145	495.701	612.88	613.416	588.539	-0.220468	0.0239148	0.067958	0.0593752
CCDC106	Q9BWC9	CC106_HUMAN Coiled-coil domain-containing protein 106	3	272.816	253.952	238.627	290.12	287.776	275.982	-0.220441	0.0163362	0.0521967	0.0788687
TRIM28	Q13263	TIF1B_HUMAN Transcription intermediary factor 1-beta	77	11899.2	10982.7	10817.4	13599.4	13064.2	13515.1	-0.220308	0.00829447	0.0334056	0.176249
FNBP1L	Q5T0N5-4	FBP1L_HUMAN Isoform 4 of Formin-binding protein 1-like	4	282.41	260.737	267.686	319.222	288.49	303.467	-0.220221	0.0147846	0.0488039	0.0622241
WRAP73	Q9P2S5	WRP73_HUMAN WD repeat-containing protein WRAP73	2	80.9822	74.1296	69.5496	97.584	81.9682	70.6389	-0.220124	0.115453	0.209552	0.0700089
THTPA	Q9BU02	THTPA_HUMAN Thiamine-triphosphatase	8	574.596	667.109	701.559	705.317	717.806	774.445	-0.220105	0.0391391	0.0962054	0.165231
RTKN2	Q8IZC4	RTKN2_HUMAN Rhotekin-2	2	325.84	297.018	279.688	346.116	340.406	324.526	-0.219632	0.0265773	0.0728922	0.0565117
AP5M1	Q9H0R1	AP5M1_HUMAN AP-5 complex subunit mu-1	1	84.3575	76.1734	78.6474	84.8505	99.8624	83.024	-0.219554	0.0290811	0.077674	0.0539712
SGOL2	Q562F6	SGOL2_HUMAN Shugoshin-like 2	4	547.277	442.033	460.67	598.476	485.657	561.634	-0.219335	0.109625	0.202038	0.0633203
ATG101	Q9BSB4	ATGA1_HUMAN Autophagy-related protein 101	2	105.708	106.965	97.6929	94.4623	138.839	112.154	-0.219305	0.125719	0.223725	0.0685755
TPM1	P09493-5	TPM1_HUMAN Isoform 5 of Tropomyosin alpha-1 chain	1	234.035	238.821	236.097	305.782	256.411	239.331	-0.219216	0.0463313	0.108687	0.0880845
MEX3D	Q86XN8-3	MEX3D_HUMAN Isoform 3 of RNA-binding protein MEX3D	7	669.912	603.434	692.664	735.054	765.896	730.264	-0.219213	0.0097523	0.0369146	0.0711909
AGO1	Q9UL18	AGO1_HUMAN Protein argonaute-1	4	408.839	439.463	417.784	474.965	514.332	458.699	-0.219057	0.00928483	0.0359174	0.0584316
PRPSAP2	O60256	KPRB_HUMAN Phosphoribosyl pyrophosphate synthase-associated protein 2	11	2369.8	2935.4	2716.36	2914.09	3195.72	3114.5	-0.219047	0.0401406	0.0977134	0.133141
PYCR1	P32322	P5CR1_HUMAN Pyrroline-5-carboxylate reductase 1, mitochondrial	19	2283.38	2651.44	3181.72	2810.45	3544.94	2912.67	-0.218984	0.150214	0.254373	0.101418
CAMSAP2	Q08AD1	CAMP2_HUMAN Calmodulin-regulated spectrin-associated protein 2	10	1049.6	971.103	993.135	1152.28	1211.83	1140.09	-0.218683	0.00804808	0.0327118	0.0556515
EPRS	P07814	SYEP_HUMAN Bifunctional glutamate/proline--tRNA ligase	120	22226.3	21985.7	21918.8	25473.3	26417.3	27113.2	-0.218445	0.00746917	0.0312152	0.0743736
SSH2	Q76I76	SSH2_HUMAN Protein phosphatase Slingshot homolog 2	1	18.8517	16.0852	19.1719	18.4192	20.4051	19.3234	-0.218377	0.0248175	0.0696465	0.0712743
PLAGL1	Q9UM63	PLAL1_HUMAN Zinc finger protein PLAGL1	1	22.7666	18.0105	24.0751	26.5865	20.4691	24.6633	-0.218223	0.164351	0.271855	0.0684338
UFM1	P61960	UFM1_HUMAN Ubiquitin-fold modifier 1	3	310.456	323.976	363.731	349.924	402.111	359.96	-0.218118	0.0203429	0.0607843	0.0765834
CNTRL	Q7Z7A1	CNTRL_HUMAN Centriolin	2	103.266	107.634	114.834	117.827	115.291	124.567	-0.218072	0.0136139	0.0461491	0.0746004
DNAJA1	P31689	DNJA1_HUMAN DnaJ homolog subfamily A member 1	23	4025.29	4486.71	3493.13	5316.21	3941.1	4754.93	-0.217306	0.147595	0.250952	0.0644458
RBM10	P98175	RBM10_HUMAN RNA-binding protein 10	19	2944.67	3078.8	3064.89	3678.68	3271.92	3611.98	-0.217118	0.0148045	0.0488485	0.116739
OSBPL6	Q9BZF3-5	OSBL6_HUMAN Isoform 5 of Oxysterol-binding protein-related protein 6	9	1252.71	1180.85	1275.28	1416.67	1423.15	1448.41	-0.217061	0.00685491	0.0296484	0.0766058
BZW1	Q7L1Q6-3	BZW1_HUMAN Isoform 3 of Basic leucine zipper and W2 domain-containing protein 1	14	3730.86	3993.56	3376.94	4727.63	3498.55	4713.04	-0.216998	0.137511	0.237889	0.0713999
NSUN5	Q96P11-2	NSUN5_HUMAN Isoform 2 of Putative methyltransferase NSUN5	13	2166.49	2367.07	2470.08	2471.31	2831.91	2748.79	-0.216995	0.025351	0.0706835	0.138159
TRIP6	Q15654	TRIP6_HUMAN Thyroid receptor-interacting protein 6	9	1035.77	964.066	954.684	1134.6	1147.62	1145.34	-0.216935	0.00967425	0.036805	0.0668504
TMED3	Q9Y3Q3	TMED3_HUMAN Transmembrane emp24 domain-containing protein 3	1	110.776	100.595	106.749	120.353	130.074	100.593	-0.216924	0.0529463	0.120175	0.0622302
PIP4K2C	Q8TBX8	PI42C_HUMAN Phosphatidylinositol 5-phosphate 4-kinase type-2 gamma	8	2031.82	1979.31	1959.16	2307.06	2477.3	2141.01	-0.216716	0.0126517	0.0436931	0.055652
COPS7A	Q9UBW8	CSN7A_HUMAN COP9 signalosome complex subunit 7a	3	521.355	436.236	463.572	568.408	539.593	512.059	-0.216498	0.0386826	0.0953314	0.0714369
MYO1E	H0YLE5	H0YLE5_HUMAN Unconventional myosin-Ie (Fragment)	1	41.4834	41.0367	50.5134	47.6535	57.5298	41.1477	-0.216192	0.117661	0.212638	0.183124
DHX38	Q92620	PRP16_HUMAN Pre-mRNA-splicing factor ATP-dependent RNA helicase PRP16	23	5006.33	4602.08	4293.94	5223.37	5410.49	5456.12	-0.216143	0.0217322	0.0635482	0.108408
C1orf85	Q8WWB7	NCUG1_HUMAN Lysosomal protein NCU-G1	1	36.8897	30.5113	32.1495	34.5012	32.565	40.2221	-0.216106	0.0751145	0.153438	0.150827
HELLS	Q9NRZ9	HELLS_HUMAN Lymphoid-specific helicase	24	5110.72	4243.25	4341.65	6011.19	5125.8	4672.18	-0.215787	0.102472	0.192034	0.0644497
RPL13A	P40429	RL13A_HUMAN 60S ribosomal protein L13a	12	4537.35	5780.2	5201.34	6227.56	5461.82	6087.36	-0.215732	0.0696936	0.145625	0.0575714
PPM1B	O75688	PPM1B_HUMAN Protein phosphatase 1B	10	2490.45	2479.46	2498.37	2699.68	2908.04	2951.09	-0.215714	0.00713495	0.0304394	0.071076
AMOTL1	Q8IY63	AMOL1_HUMAN Angiomotin-like protein 1	2	206.377	212.755	202.192	241.151	218.147	232.988	-0.215677	0.0162038	0.0519237	0.0626438
ZMYM6	O95789	ZMYM6_HUMAN Zinc finger MYM-type protein 6	1	31.9297	29.0447	22.2682	28.5662	31.9937	28.8697	-0.215324	0.152026	0.256523	0.0758077
PHF10	Q8WUB8	PHF10_HUMAN PHD finger protein 10	4	550.038	630.792	500.779	640.635	590.162	681.107	-0.215288	0.0966238	0.184041	0.0880824
BCL9	O00512	BCL9_HUMAN B-cell CLL/lymphoma 9 protein	4	525.7	420.796	448.982	634.614	439.459	515.206	-0.215284	0.19436	0.308202	0.0874113
IMPDH1	P20839-6	IMDH1_HUMAN Isoform 6 of Inosine-5'-monophosphate dehydrogenase 1	14	2750.07	2789.97	2560.98	3104.6	3209.8	3003.62	-0.215215	0.0115679	0.0412437	0.0888429
VARS	P26640	SYVC_HUMAN Valine--tRNA ligase	43	8517.49	8277.39	8148.26	9914.61	10163.1	9544.39	-0.214922	0.00890576	0.0349568	0.0788827
SIKE1	Q9BRV8-2	SIKE1_HUMAN Isoform 2 of Suppressor of IKBKE 1	2	138.489	201.542	187.16	222.787	179.688	174.065	-0.214871	0.207955	0.324315	0.085925
ARL8A	Q96BM9	ARL8A_HUMAN ADP-ribosylation factor-like protein 8A	1	471.871	550.967	553.638	570.606	604.359	636.836	-0.214768	0.0395393	0.0967171	0.0723659
CHMP5	Q9NZZ3	CHMP5_HUMAN Charged multivesicular body protein 5	4	487.692	491.512	529.597	603.155	575.606	555.992	-0.214728	0.0107232	0.0393131	0.118518
ADAL	Q6DHV7	ADAL_HUMAN Adenosine deaminase-like protein	2	303.235	336.791	374.558	324.552	427.685	392.497	-0.214648	0.103938	0.193866	0.130735
JMJD6	Q6NYC1-3	JMJD6_HUMAN Isoform 3 of Bifunctional arginine demethylase and lysyl-hydroxylase JMJD6	8	1175.8	987.471	1177.59	1223.41	1393.28	1243.33	-0.214321	0.0418299	0.100819	0.0790395
KDM3A	Q9Y4C1	KDM3A_HUMAN Lysine-specific demethylase 3A	10	766.536	708.269	716.31	886.568	789.077	800.844	-0.214226	0.0236574	0.0675172	0.0802583
RAE1	P78406	RAE1L_HUMAN mRNA export factor	23	1872.48	2019.78	1962.51	2199.48	2232.56	2328	-0.214079	0.0100974	0.0377728	0.0971076
ALKBH4	Q9NXW9	ALKB4_HUMAN Alpha-ketoglutarate-dependent dioxygenase alkB homolog 4	6	514.269	476.437	477.446	545.315	569.919	565.49	-0.213846	0.0139534	0.0468169	0.0913322
MAP2K1	Q02750	MP2K1_HUMAN Dual specificity mitogen-activated protein kinase kinase 1	12	1561.33	1411.59	1458.21	1778.72	1687.77	1689.94	-0.21383	0.016537	0.0526563	0.126694
KDM6A	O15550	KDM6A_HUMAN Lysine-specific demethylase 6A	12	2289.87	2213.86	2251.6	2500.5	2680.48	2559.18	-0.213828	0.00555627	0.0260105	0.1285
HSP90AA1	P07900-2	HS90A_HUMAN Isoform 2 of Heat shock protein HSP 90-alpha	156	31288.7	27119.1	26291.9	34340.7	30426.4	33208.5	-0.213545	0.00726116	0.0306628	0.0786253
RPL7A	P62424	RL7A_HUMAN 60S ribosomal protein L7a	21	6080.73	6220.15	6583.16	7130.29	7455.35	7033.75	-0.213474	0.00876025	0.0346376	0.0900278
GMEB1	Q9Y692	GMEB1_HUMAN Glucocorticoid modulatory element-binding protein 1	4	857.92	792.336	775.913	880.024	932.848	948.256	-0.213397	0.0180772	0.0561181	0.0800793
USP22	Q9UPT9	UBP22_HUMAN Ubiquitin carboxyl-terminal hydrolase 22	6	1236.38	1090.68	1128.15	1428.92	1353.76	1212.49	-0.213395	0.034558	0.087724	0.0816766
KEAP1	Q14145	KEAP1_HUMAN Kelch-like ECH-associated protein 1	9	1560.56	1363.4	1381.32	1678.74	1809.69	1511.97	-0.213388	0.0430899	0.103075	0.063822
SKP2	Q13309	SKP2_HUMAN S-phase kinase-associated protein 2	4	462.368	373.892	420.011	507.624	495.398	426.207	-0.212933	0.0634065	0.136534	0.055624
RBM4	Q9BWF3-3	RBM4_HUMAN Isoform 3 of RNA-binding protein 4	1	101.755	85.9844	88.0192	100.204	98.2309	103.289	-0.212737	0.0337438	0.0862546	0.0861142
NR3C1	P04150-3	GCR_HUMAN Isoform Alpha-2 of Glucocorticoid receptor	8	757.359	821.646	815.518	927.951	888.277	904.191	-0.212358	0.00921583	0.0357285	0.0613015
FBXL18	Q96ME1-4	FXL18_HUMAN Isoform 4 of F-box/LRR-repeat protein 18	11	1218.88	1152.94	1097.18	1282.29	1430.85	1290.2	-0.212183	0.0189796	0.0580606	0.0908808
RAD51C	O43502	RA51C_HUMAN DNA repair protein RAD51 homolog 3	5	350.766	355.606	370.466	374.74	427.991	400.757	-0.212027	0.012648	0.0436931	0.083504
UBE2T	Q9NPD8	UBE2T_HUMAN Ubiquitin-conjugating enzyme E2 T	8	1784.62	1864.08	1985.45	2241.55	2103.05	2170.69	-0.211916	0.0134419	0.0457097	0.0682771
KPNA6	O60684	IMA7_HUMAN Importin subunit alpha-7	8	1117.9	1083.45	993.987	1243.72	1214.46	1216.2	-0.211904	0.0186934	0.0575011	0.102054
ITSN1	Q15811	ITSN1_HUMAN Intersectin-1	22	3989.44	3994.08	4009.64	4537.27	4444.57	4840.18	-0.211862	0.00884496	0.0348631	0.0806009
GNL2	Q13823	NOG2_HUMAN Nucleolar GTP-binding protein 2	14	1492.44	1841.56	1677.56	1916.83	1975.69	1892.53	-0.211834	0.0355896	0.0896681	0.0847782
TTLL12	Q14166	TTL12_HUMAN Tubulin--tyrosine ligase-like protein 12	22	4863.62	5351.05	5080.66	5603.25	6276.35	5833.79	-0.211748	0.0185441	0.0571217	0.0843769
EIF2B5	Q13144	EI2BE_HUMAN Translation initiation factor eIF-2B subunit epsilon	9	1844.39	2000.01	1827.71	2085.46	2180.42	2272.74	-0.2116	0.0160308	0.0515441	0.113797
MED25	Q71SY5-3	MED25_HUMAN Isoform 3 of Mediator of RNA polymerase II transcription subunit 25	4	523.879	445.998	508.449	615.258	529.797	541.117	-0.211578	0.056773	0.126318	0.0639855
ALDH1A3	P47895	AL1A3_HUMAN Aldehyde dehydrogenase family 1 member A3	1	131.39	123.064	126.463	130.718	149.095	134.754	-0.211443	0.0124704	0.0433024	0.0784987
BDP1	A6H8Y1	BDP1_HUMAN Transcription factor TFIIIB component B'' homolog	3	107.76	89.0607	102.835	109.162	106.124	113.07	-0.211081	0.0327736	0.0840588	0.088264
YWHAZ	P63104	1433Z_HUMAN 14-3-3 protein zeta/delta	24	5248.02	5311.08	3890.19	6182.91	4872.61	5502.63	-0.210884	0.184514	0.296351	0.0752925
TET2	Q6N021	TET2_HUMAN Methylcytosine dioxygenase TET2	2	110.972	93.2981	95.2193	125.108	91.9741	112.826	-0.210774	0.151544	0.25588	0.0756783
WDHD1	O75717	WDHD1_HUMAN WD repeat and HMG-box DNA-binding protein 1	26	5535.4	5286.79	5319.66	6048.59	6517.47	6047.17	-0.210677	0.0104557	0.0386173	0.0703215
KBTBD11	O94819	KBTBB_HUMAN Kelch repeat and BTB domain-containing protein 11	4	261.528	282.352	302.099	288.178	322.558	333.217	-0.210653	0.0396641	0.0969357	0.0673382
SNX12	Q9UMY4	SNX12_HUMAN Sorting nexin-12	9	2915.14	3245.94	3138.71	3561.28	3532.37	3617.08	-0.21057	0.0122976	0.0429591	0.0596016
RBM39	Q14498	RBM39_HUMAN RNA-binding protein 39	24	3012.42	3154.76	3049.34	3505.55	3631.55	3480.23	-0.210521	0.00751557	0.0313744	0.0698498
IQGAP2	Q13576	IQGA2_HUMAN Ras GTPase-activating-like protein IQGAP2	27	3271.97	3391.53	3676.27	3627.05	4185.49	4126.9	-0.210389	0.0313214	0.0816971	0.0706048
OPA3	Q9H6K4-2	OPA3_HUMAN Isoform 2 of Optic atrophy 3 protein	1	46.2614	70.4593	69.8645	55.8889	84.8735	65.6761	-0.210373	0.331903	0.460158	0.1254
TCEB3	Q14241	ELOA1_HUMAN Transcription elongation factor B polypeptide 3	9	1472.17	1380.96	1206.59	1641.12	1434.79	1592.57	-0.210364	0.0704395	0.146582	0.0605944
AP5Z1	O43299	AP5Z1_HUMAN AP-5 complex subunit zeta-1	4	1422	1360.31	1469.54	1632.4	1785.4	1506.75	-0.210358	0.020326	0.060777	0.0638822
TFCP2	Q12800	TFCP2_HUMAN Alpha-globin transcription factor CP2	6	1524.96	1479.82	1542.87	1726.52	1838.84	1707.14	-0.210277	0.00729764	0.0307573	0.0844417
SRP9	P49458	SRP09_HUMAN Signal recognition particle 9 kDa protein	5	1661.63	1881.47	1875.11	2129.41	2235.14	1910.21	-0.210246	0.0324764	0.0835352	0.0632234
CCDC132	Q96JG6	CC132_HUMAN Coiled-coil domain-containing protein 132	9	1169.69	1140.55	1147.37	1315.24	1400.11	1280.5	-0.210096	0.00744019	0.0311285	0.110677
FAU	P62861	RS30_HUMAN 40S ribosomal protein S30	5	2057.6	1929.23	1828.84	2382.3	2248.65	2051.06	-0.209813	0.0311202	0.0813367	0.0693552
EEF1D	P29692-2	EF1D_HUMAN Isoform 2 of Elongation factor 1-delta	28	5546.39	5632.07	5048.77	6602.92	5981.04	5915.72	-0.209769	0.0256342	0.0710796	0.110372
ADAP1	O75689	ADAP1_HUMAN Arf-GAP with dual PH domain-containing protein 1	2	91.7559	105.145	101.09	137.591	78.5149	115.27	-0.209758	0.32063	0.449143	0.0611039
SRP19	P09132	SRP19_HUMAN Signal recognition particle 19 kDa protein	2	39.7552	45.6735	53.2906	51.1166	43.3541	56.6044	-0.209749	0.184252	0.296169	0.239555
OSBPL1A	Q9BXW6	OSBL1_HUMAN Oxysterol-binding protein-related protein 1	15	3182.8	3071.81	3261.46	3309.8	4098.86	3617.19	-0.20969	0.0361542	0.0907827	0.0701843
HIC2	Q96JB3	HIC2_HUMAN Hypermethylated in cancer 2 protein	3	167.762	147.674	136.634	161.489	155.395	176.486	-0.209675	0.0769426	0.156072	0.0895905
COASY	Q13057-2	COASY_HUMAN Isoform 2 of Bifunctional coenzyme A synthase	5	1044.06	1066.76	1079.33	1197.06	1285.03	1207.96	-0.209343	0.00619899	0.0278475	0.0712933
SLC7A5	Q01650	LAT1_HUMAN Large neutral amino acids transporter small subunit 1	5	1494.5	1719.22	1917.58	2325.51	1676.14	1965.55	-0.209299	0.185379	0.297394	0.110763
SMUG1	Q53HV7	SMUG1_HUMAN Single-strand selective monofunctional uracil DNA glycosylase	2	288.478	262.2	360.707	329.878	330.802	341.327	-0.20929	0.0914636	0.176752	0.0916595
ADSS	P30520	PURA2_HUMAN Adenylosuccinate synthetase isozyme 2	10	1693.67	1598.62	1591.59	1871.57	2037.84	1758.86	-0.209141	0.0203446	0.0607843	0.104631
CHEK1	O14757	CHK1_HUMAN Serine/threonine-protein kinase Chk1	10	2721.89	2596.69	2502.88	3785.08	2231.13	3186.74	-0.209111	0.281189	0.405161	0.220737
TRIM4	Q9C037	TRIM4_HUMAN Tripartite motif-containing protein 4	4	597.255	652.107	689.287	779.651	707.345	694.587	-0.209104	0.0279088	0.0755134	0.232445
WDR92	Q96MX6	WDR92_HUMAN WD repeat-containing protein 92	14	3020.47	2827.05	2972.58	3240.98	3589.44	3232.31	-0.208981	0.0157683	0.0510877	0.0877849
KLRG2	A4D1S0	KLRG2_HUMAN Killer cell lectin-like receptor subfamily G member 2	3	619.945	583.949	605.66	742.474	619.792	701.028	-0.208822	0.0495629	0.114525	0.0674738
RASSF8	Q8NHQ8	RASF8_HUMAN Ras association domain-containing protein 8	2	301.972	269.748	290.435	295.021	327.387	337.12	-0.208514	0.0342387	0.0870628	0.0633572
GTF2F1	P35269	T2FA_HUMAN General transcription factor IIF subunit 1	16	2927.27	3079.96	2529.76	3667.11	2749.63	3497.78	-0.208482	0.148479	0.25217	0.057204
VPS37B	Q9H9H4	VP37B_HUMAN Vacuolar protein sorting-associated protein 37B	2	388.669	312.304	382.503	379.695	439.544	387.884	-0.208346	0.0769826	0.156072	0.100945
RC3H1	Q5TC82	RC3H1_HUMAN Roquin-1	5	272.23	262.971	252.155	309.221	267.22	296.4	-0.208339	0.0364049	0.0910847	0.0620812
RIPK1	Q13546	RIPK1_HUMAN Receptor-interacting serine/threonine-protein kinase 1	11	2471.61	2251.7	2176.55	2702.6	2711.23	2480.28	-0.208203	0.024141	0.0684977	0.0582878
PAK4	O96013	PAK4_HUMAN Serine/threonine-protein kinase PAK 4	7	868.614	835.563	820.396	1024.11	902.549	948.572	-0.208156	0.0204452	0.0610367	0.205873
SLC22A18	Q96BI1	S22AI_HUMAN Solute carrier family 22 member 18	2	30.0636	25.2424	23.3398	31.0775	30.2092	24.0308	-0.20808	0.151321	0.255618	0.0761121
SSU72	Q9NP77	SSU72_HUMAN RNA polymerase II subunit A C-terminal domain phosphatase SSU72	7	1394.92	1354.48	1476.27	1635.44	1641.7	1596.34	-0.208069	0.00908779	0.0354321	0.0600219
PPP2R1B	P30154-2	2AAB_HUMAN Isoform 2 of Serine/threonine-protein phosphatase 2A 65 kDa regulatory subunit A beta isoform	9	1716.35	1578.46	1604.55	1912.21	2036.26	1738.77	-0.208027	0.0266321	0.0729421	0.0943713
SMEK1	Q6IN85	P4R3A_HUMAN Serine/threonine-protein phosphatase 4 regulatory subunit 3A	12	1923.45	1655.91	1640.4	1907.56	2055.81	2043.09	-0.207969	0.0361641	0.0907827	0.0767041
SEC22B	O75396	SC22B_HUMAN Vesicle-trafficking protein SEC22b	9	1609.84	1976.31	1854.82	1945.67	2190.23	2137.13	-0.207868	0.0460202	0.108106	0.0698803
PLEKHG3	A1L390	PKHG3_HUMAN Pleckstrin homology domain-containing family G member 3	7	550.024	517.893	457.53	635.234	527.74	570.634	-0.207814	0.103453	0.193201	0.0671628
RECQL5	O94762	RECQ5_HUMAN ATP-dependent DNA helicase Q5	12	1448.86	1548.61	1490.57	1744.8	1725.58	1722.24	-0.207569	0.00857769	0.0341021	0.0637368
ENTHD2	Q96N21	AP4AT_HUMAN AP-4 complex accessory subunit tepsin	2	140.645	120.103	129.075	145.69	139.711	137.931	-0.207483	0.0255256	0.0708825	0.108402
PKN2	Q16513	PKN2_HUMAN Serine/threonine-protein kinase N2	23	2958.47	2765.84	2859.2	3298.59	3234.59	3246.28	-0.207355	0.00857968	0.0341021	0.0996689
UBE3C	Q15386	UBE3C_HUMAN Ubiquitin-protein ligase E3C	17	2015.03	1979.52	2122.14	2195.2	2595.59	2254.2	-0.20723	0.0253967	0.0707187	0.10653
PDLIM7	Q9NR12	PDLI7_HUMAN PDZ and LIM domain protein 7	8	1316.85	1409.03	1361.64	1635.38	1451.34	1615.76	-0.207077	0.0252573	0.0705263	0.104163
IGF2R	P11717	MPRI_HUMAN Cation-independent mannose-6-phosphate receptor	63	10224.1	10209.5	9955.78	12401.7	12068.8	11938.1	-0.207013	0.00610949	0.0276096	0.0834812
PRKAG1	P54619-3	AAKG1_HUMAN Isoform 3 of 5'-AMP-activated protein kinase subunit gamma-1	9	1344.61	1402.35	1558.03	1682.63	1755.08	1532.62	-0.206719	0.0293504	0.0779786	0.0611305
POLB	P06746	DPOLB_HUMAN DNA polymerase beta	11	2599.7	3001.98	2996.45	3119.12	3227.87	3501.39	-0.20668	0.0317757	0.082451	0.0790934
PPM1F	P49593	PPM1F_HUMAN Protein phosphatase 1F	9	1255.02	1223.48	1325.5	1373.66	1588.24	1437.06	-0.206658	0.0163443	0.0521967	0.0951692
BZW2	Q9Y6E2	BZW2_HUMAN Basic leucine zipper and W2 domain-containing protein 2	16	4883.64	4171.64	4003.08	5246.01	4892.54	4800.22	-0.206561	0.0490367	0.113448	0.0933813
CDC45	O75419-3	CDC45_HUMAN Isoform 3 of Cell division control protein 45 homolog	5	944.373	887.945	917.039	1000.45	1168.16	990.385	-0.206199	0.0296031	0.0784846	0.0899784
TRMT61A	Q96FX7	TRM61_HUMAN tRNA (adenine(58)-N(1))-methyltransferase catalytic subunit TRMT61A	6	1180.25	1285.58	1190.54	1330.95	1430.49	1448.85	-0.205986	0.0175583	0.0549815	0.0688681
ADIPOR1	Q96A54	ADR1_HUMAN Adiponectin receptor protein 1	1	74.6729	73.172	92.0439	80.8926	96.1994	86.2064	-0.205822	0.0772257	0.156439	0.0693196
PLEKHG4	Q58EX7	PKHG4_HUMAN Puratrophin-1	3	342.71	387.249	368.148	427.691	359.468	441.189	-0.205685	0.0763848	0.155235	0.0623689
ATP5F1	P24539	AT5F1_HUMAN ATP synthase F(0) complex subunit B1, mitochondrial	10	2005.58	3149.47	2723.75	2672.42	3317.66	2857.74	-0.20555	0.244052	0.365159	0.0727033
SLC25A10	B4DLN1	B4DLN1_HUMAN Mitochondrial dicarboxylate carrier	3	410.158	543.914	595.867	640.369	575.916	540.157	-0.205361	0.175894	0.286434	0.107208
HECTD4	F8VWT9	F8VWT9_HUMAN Probable E3 ubiquitin-protein ligase HECTD4	19	1869.85	1818.19	1798.02	1997.17	2227.59	2074.22	-0.205184	0.0120189	0.0423378	0.0595931
TROVE2	P10155	RO60_HUMAN 60 kDa SS-A/Ro ribonucleoprotein	19	3785.41	4184.9	4184.32	4326.52	4797.86	4789.01	-0.205176	0.022106	0.0643132	0.0966194
CASKIN2	Q8WXE0	CSKI2_HUMAN Caskin-2	8	909.195	896.409	899.21	1062.81	1004.71	1038.28	-0.205097	0.0102599	0.038039	0.0662654
SRSF9	Q13242	SRSF9_HUMAN Serine/arginine-rich splicing factor 9	15	2772.49	3009.8	3055.13	3231.51	3318.35	3555.37	-0.204965	0.0175388	0.0549815	0.246063
ATG4C	Q96DT6	ATG4C_HUMAN Cysteine protease ATG4C	5	336.968	335.603	391.647	353.518	412.466	421.468	-0.204866	0.0579286	0.12836	0.0739858
KCTD1	J3KQT5	J3KQT5_HUMAN BTB/POZ domain-containing protein KCTD1	5	258.13	244.149	272.499	305.447	287.027	268.983	-0.204854	0.0182356	0.0564705	0.0915351
RASA3	Q14644	RASA3_HUMAN Ras GTPase-activating protein 3	1	46.3245	61.0041	65.2729	62.6709	66.2632	58.897	-0.204785	0.123079	0.22001	0.062028
SEC16A	O15027-5	SC16A_HUMAN Isoform 5 of Protein transport protein Sec16A	25	4645.46	4540.75	4439.66	5051.74	5144.51	5372.63	-0.204724	0.00965487	0.0367888	0.0790935
WDR45B	Q5MNZ6	WIPI3_HUMAN WD repeat domain phosphoinositide-interacting protein 3	5	1132.16	988.584	1055.86	1186.68	1316.33	1164.42	-0.204687	0.0268527	0.0734077	0.148599
MTO1	Q9Y2Z2-6	MTO1_HUMAN Isoform 7 of Protein MTO1 homolog, mitochondrial	10	1285.47	1239.95	1248.93	1450.27	1534.66	1345.97	-0.20465	0.0123971	0.0431672	0.07459
ARHGEF7	Q14155-5	ARHG7_HUMAN Isoform 5 of Rho guanine nucleotide exchange factor 7	1	198.075	156.458	149.118	177.438	173.362	202.715	-0.204589	0.1516	0.255918	0.0759745
FRYL	O94915	FRYL_HUMAN Protein furry homolog-like	3	108.144	104.786	104.011	113.14	116.706	114.62	-0.204519	0.00829834	0.0334056	0.156198
LMTK2	Q8IWU2	LMTK2_HUMAN Serine/threonine-protein kinase LMTK2	4	334.945	436.274	395.189	400.884	492.102	416.681	-0.204472	0.102286	0.191876	0.0864131
LRCH3	Q96II8-2	LRCH3_HUMAN Isoform 2 of Leucine-rich repeat and calponin homology domain-containing protein 3	9	1408.68	1271.08	1254.19	1502.41	1548.71	1461.59	-0.204238	0.0211783	0.0622902	0.0643978
EIF3M	Q7L2H7	EIF3M_HUMAN Eukaryotic translation initiation factor 3 subunit M	18	4219.8	4226.11	4094.59	4626.92	5420.39	4314.19	-0.203937	0.05259	0.119582	0.0631166
SCO1	O75880	SCO1_HUMAN Protein SCO1 homolog, mitochondrial	7	1543.94	1950.43	1820.92	1856.08	2193.51	2053.72	-0.20383	0.0782521	0.157859	0.0805911
PSMD3	O43242	PSMD3_HUMAN 26S proteasome non-ATPase regulatory subunit 3	29	7112.41	6880.04	7002.12	7788.73	8803.2	7578.03	-0.203736	0.0248607	0.0696764	0.0648519
RRS1	Q15050	RRS1_HUMAN Ribosome biogenesis regulatory protein homolog	8	1396.56	1654.84	1271.86	1683.39	1661.68	1593.52	-0.203655	0.0825753	0.163592	0.101726
C9orf114	Q5T280	CI114_HUMAN Uncharacterized protein C9orf114	5	1182.61	1147.9	1207.1	1374.17	1339.21	1338.34	-0.203576	0.00781405	0.032124	0.127159
UBAC1	Q9BSL1	UBAC1_HUMAN Ubiquitin-associated domain-containing protein 1	4	919.651	915.522	945.524	1080.54	1058.2	1047.1	-0.203541	0.00659403	0.0288169	0.352721
NT5C2	P49902	5NTC_HUMAN Cytosolic purine 5'-nucleotidase	10	1327.64	1342.4	1306.15	1484.82	1568.81	1515.24	-0.203386	0.00757464	0.0315206	0.0698734
PRKAA2	P54646	AAPK2_HUMAN 5'-AMP-activated protein kinase catalytic subunit alpha-2	4	695.746	707.84	683.756	760.73	820.669	750.616	-0.20317	0.0106794	0.0391717	0.0774719
STK35	Q8TDR2	STK35_HUMAN Serine/threonine-protein kinase 35	5	235.26	260.33	252.396	269.263	297.44	258.201	-0.203076	0.0208926	0.0618106	0.0893672
OCLN	Q16625	OCLN_HUMAN Occludin	5	1310.41	1188.84	1361.9	1513.8	1425.01	1469.75	-0.203054	0.0213317	0.0626923	0.0616615
ACTR5	Q9H9F9	ARP5_HUMAN Actin-related protein 5	5	843.783	756.241	755.091	936.239	851.2	873.584	-0.203005	0.032316	0.08332	0.15592
CRKL	P46109	CRKL_HUMAN Crk-like protein	24	3924.44	3785.55	4280.27	4573.29	4485.97	4640.53	-0.202976	0.0150314	0.0495052	0.0572185
UBE2S	Q16763	UBE2S_HUMAN Ubiquitin-conjugating enzyme E2 S	7	665.017	621.388	544.27	858.199	696.708	544.687	-0.202723	0.240189	0.360883	0.102041
FAM64A	Q9BSJ6	FA64A_HUMAN Protein FAM64A	2	75.5014	75.6771	64.4687	76.9351	79.9106	78.2622	-0.202517	0.0482584	0.112102	0.276623
EVI5	O60447	EVI5_HUMAN Ecotropic viral integration site 5 protein homolog	8	788.12	703.606	721.299	879.814	793.813	809.641	-0.202441	0.0326764	0.0838379	0.155691
PPP4R2	Q9NY27	PP4R2_HUMAN Serine/threonine-protein phosphatase 4 regulatory subunit 2	13	2516.02	2127.14	2125.29	2605.68	2506.37	2571.44	-0.20224	0.0457237	0.107629	0.0602295
IARS	P41252	SYIC_HUMAN Isoleucine--tRNA ligase, cytoplasmic	60	13644	14718.2	15671.4	16026.9	18831.2	17584.3	-0.202234	0.0787614	0.15853	0.150317
LYRM4	Q9HD34	LYRM4_HUMAN LYR motif-containing protein 4	1	21.7828	23.8221	25.5229	26.3027	26.5559	24.6658	-0.202085	0.0313634	0.0817384	0.0753883
SPRYD3	Q8NCJ5	SPRY3_HUMAN SPRY domain-containing protein 3	2	72.0129	67.6069	68.6591	85.7544	73.52	69.3045	-0.202009	0.0596464	0.1309	0.0607144
LRRC47	Q8N1G4	LRC47_HUMAN Leucine-rich repeat-containing protein 47	18	3763.41	3602.02	3794.04	4090.1	4262.71	4330.28	-0.201963	0.00997204	0.037431	0.0796858
MSTO1	Q9BUK6	MSTO1_HUMAN Protein misato homolog 1	7	1482.35	1420.78	1469.67	1669.71	1735.48	1639.37	-0.20193	0.00762179	0.0316604	0.0711277
AHSA1	O95433	AHSA1_HUMAN Activator of 90 kDa heat shock protein ATPase homolog 1	13	1867.87	1781.4	1642.4	2062.2	1929.69	2076.34	-0.2019	0.0291708	0.0776928	0.0888964
EBNA1BP2	Q99848	EBP2_HUMAN Probable rRNA-processing protein EBP2	16	3956.57	3708.97	3196.43	4302.93	3636.58	4432.96	-0.201596	0.111438	0.204226	0.120015
CLK4	Q9HAZ1	CLK4_HUMAN Dual specificity protein kinase CLK4	2	50.7097	61.5279	42.0596	43.593	62.9522	61.099	-0.20156	0.31571	0.44365	0.0789411
RSAD1	Q9HA92	RSAD1_HUMAN Radical S-adenosyl methionine domain-containing protein 1, mitochondrial	3	245.787	230.773	253.81	255.467	285.419	272.037	-0.201489	0.0169405	0.0536249	0.0583745
COX18	Q8N8Q8	COX18_HUMAN Mitochondrial inner membrane protein COX18	2	177.679	164.09	167.543	204.008	193.614	161.812	-0.201314	0.0584987	0.129119	0.064445
DCAF16	Q9NXF7	DCA16_HUMAN DDB1- and CUL4-associated factor 16	5	995.832	1021.23	926.152	1127.89	1150	1095.75	-0.201295	0.0196696	0.0595209	0.193859
PPP2R1A	P30153	2AAA_HUMAN Serine/threonine-protein phosphatase 2A 65 kDa regulatory subunit A alpha isoform	19	5058.13	4953.97	4890.73	5651.87	5961.23	5425.76	-0.201176	0.0143019	0.0476689	0.0660816
HAUS6	Q7Z4H7	HAUS6_HUMAN HAUS augmin-like complex subunit 6	14	3008.84	2908.31	2936.77	3368.91	3382.18	3354.91	-0.201139	0.00698342	0.0299678	0.0632069
ARHGEF1	Q92888-3	ARHG1_HUMAN Isoform 3 of Rho guanine nucleotide exchange factor 1	16	2340.32	2199.55	2351.73	2478.56	2788.04	2546.72	-0.201115	0.0149571	0.0493089	0.0993886
CCDC58	Q4VC31	CCD58_HUMAN Coiled-coil domain-containing protein 58	5	410.141	792.54	713.953	623.9	807.242	642.563	-0.201082	0.409173	0.535547	0.0875266
PFDN5	Q99471	PFD5_HUMAN Prefoldin subunit 5	5	988.112	982.109	930.456	1305.83	1081.37	960.552	-0.200983	0.11372	0.207103	0.0795719
ACBD5	Q5T8D3-3	ACBD5_HUMAN Isoform 3 of Acyl-CoA-binding domain-containing protein 5	2	367.14	275.084	293.057	342.959	332.369	352.138	-0.200865	0.127805	0.226582	0.268284
NAA38	O95777	NAA38_HUMAN N-alpha-acetyltransferase 38, NatC auxiliary subunit	1	139.641	191.979	168.03	189.431	161.172	190.883	-0.200852	0.168264	0.276572	0.093554
SOGA2	Q9Y4B5	SOGA2_HUMAN Protein SOGA2	2	125.617	128.432	131.917	139.612	136.906	140.322	-0.200546	0.0106343	0.039044	0.059369
C16orf59	Q7L2K0	CP059_HUMAN Uncharacterized protein C16orf59	1	139.453	131.489	141.49	153.656	150.965	140.008	-0.200357	0.0110616	0.0400295	0.0682346
GCN1L1	Q92616	GCN1L_HUMAN Translational activator GCN1	95	17775.6	18036.4	16962.8	20580.9	22159.3	20110.3	-0.200236	0.0252765	0.0705277	0.0851364
ANK2	Q01484	ANK2_HUMAN Ankyrin-2	17	2784.27	2852.82	3085.74	3011.75	3429.85	3513.97	-0.200157	0.0345421	0.087724	0.169654
LIMA1	Q9UHB6	LIMA1_HUMAN LIM domain and actin-binding protein 1	15	3551.29	3500.09	3573.26	4065.73	3795.24	4305.77	-0.200085	0.0195168	0.0592959	0.0709666
EIF4G3	O43432-3	IF4G3_HUMAN Isoform 3 of Eukaryotic translation initiation factor 4 gamma 3	25	5548.02	5273.55	5564.83	6082.33	6475.45	6192.37	-0.199953	0.0115401	0.0412084	0.0585066
HPCAL1	P37235	HPCL1_HUMAN Hippocalcin-like protein 1	3	478.548	699.53	564.732	704.272	580.399	669.718	-0.199868	0.213443	0.330221	0.100613
SH3PXD2A	Q5TCZ1	SPD2A_HUMAN SH3 and PX domain-containing protein 2A	3	325.544	279.754	308.37	346.22	340.543	323.249	-0.199767	0.0301394	0.079488	0.0601442
DICER1	Q9UPY3	DICER_HUMAN Endoribonuclease Dicer	23	4698.61	4505.17	4510.29	5129.12	5312.1	5167.61	-0.199693	0.00938992	0.0361561	0.0643043
DDX49	Q9Y6V7	DDX49_HUMAN Probable ATP-dependent RNA helicase DDX49	3	930.436	921.934	884.095	1063.62	1156.95	923.841	-0.199664	0.0502676	0.115764	0.112892
POLR2H	P52434	RPAB3_HUMAN DNA-directed RNA polymerases I, II, and III subunit RPABC3	2	487.777	514.138	535.314	537.399	664.569	556.254	-0.19954	0.0483439	0.112154	0.0744055
CCT7	Q99832	TCPH_HUMAN T-complex protein 1 subunit eta	57	10151.8	10374.6	10422.9	12771.7	11441.3	12465.6	-0.199407	0.0118126	0.0418258	0.11788
EEF2K	O00418	EF2K_HUMAN Eukaryotic elongation factor 2 kinase	4	453.795	425.082	472.349	540.524	540.208	447.761	-0.199329	0.0399632	0.0973442	0.0813741
PARG	Q86W56	PARG_HUMAN Poly(ADP-ribose) glycohydrolase	16	1439.83	1380	1426.51	1600.54	1608.41	1672.22	-0.199243	0.0111338	0.0401562	0.0868525
CNN2	Q99439	CNN2_HUMAN Calponin-2	7	1373.2	1362.65	1307.42	1790.07	1390.94	1464.89	-0.199236	0.0915474	0.176822	0.0674822
ATP5I	P56385	ATP5I_HUMAN ATP synthase subunit e, mitochondrial	2	450.836	693.868	598.36	618.661	721.715	592.789	-0.199055	0.219996	0.337658	0.0916632
SMC5	Q8IY18	SMC5_HUMAN Structural maintenance of chromosomes protein 5	14	2725.35	2807.11	2863.19	3014.7	3290.95	3240.88	-0.198954	0.0110743	0.0400563	0.0999175
MYO1B	O43795	MYO1B_HUMAN Unconventional myosin-Ib	14	3060.95	3147.63	3464.23	3572.55	3951.38	3551.51	-0.198952	0.031831	0.0824812	0.0863332
SLC9A7	Q96T83	SL9A7_HUMAN Sodium/hydrogen exchanger 7	1	16.6698	11.3006	17.867	17.6926	14.1308	15.3232	-0.198924	0.229711	0.348743	0.083882
NADK	O95544-2	NADK_HUMAN Isoform 2 of NAD kinase	2	83.2251	94.0097	77.7023	91.0358	98.2339	87.6187	-0.198888	0.0543044	0.12212	0.133778
FIGNL1	Q6PIW4	FIGL1_HUMAN Fidgetin-like protein 1	6	1146.42	1077.58	1035.92	1332.97	1198.88	1195.89	-0.198686	0.0324652	0.0835352	0.0772867
FXR1	P51114	FXR1_HUMAN Fragile X mental retardation syndrome-related protein 1	20	5006.21	4675.46	4493.5	5636.58	5238.06	5248.64	-0.198521	0.0250561	0.0700679	0.10601
EIF4H	Q15056	IF4H_HUMAN Eukaryotic translation initiation factor 4H	11	3544.94	3033.98	3004.72	3866.23	3256.66	3823.09	-0.198486	0.0911817	0.176411	0.0714958
LIN7C	Q9NUP9	LIN7C_HUMAN Protein lin-7 homolog C	5	477.314	558.509	569.987	561.778	599.599	663.051	-0.198192	0.0864189	0.169166	0.228991
RPL10A	P62906	RL10A_HUMAN 60S ribosomal protein L10a	27	3794.93	4179.31	4188.16	4573.27	4705.84	4556.4	-0.198188	0.0141527	0.0472968	0.118029
DDHD2	O94830	DDHD2_HUMAN Phospholipase DDHD2	4	1000.19	1020.01	1150.8	1153.46	1241.55	1237.28	-0.198073	0.0269946	0.0735827	0.121538
ELP4	Q96EB1	ELP4_HUMAN Elongator complex protein 4	4	423.373	400.509	450.488	460.813	508.414	460.703	-0.198014	0.0185405	0.0571217	0.197008
CNOT1	A5YKK6	CNOT1_HUMAN CCR4-NOT transcription complex subunit 1	52	11349.5	10842.5	10372.4	12511.9	13570.2	12135.5	-0.197718	0.0303726	0.0800193	0.109909
PSMC4	P43686	PRS6B_HUMAN 26S protease regulatory subunit 6B	22	5644.43	5734.11	5906.22	6312.08	6949.55	6467.58	-0.197409	0.013404	0.0456219	0.073289
PSMC2	P35998	PRS7_HUMAN 26S protease regulatory subunit 7	38	5401.69	5640.21	5811.51	6182.82	6680.88	6294.86	-0.197093	0.0151395	0.0497366	0.0985641
RFX3	P48380	RFX3_HUMAN Transcription factor RFX3	1	33.7646	24.1968	33.4205	26.8619	35.5411	33.018	-0.196949	0.232906	0.352673	0.0857184
FNTB	P49356	FNTB_HUMAN Protein farnesyltransferase subunit beta	3	501.829	420.669	455.882	498.647	526.789	520.156	-0.196817	0.0474203	0.110623	0.0579249
TMED8	Q6PL24	TMED8_HUMAN Protein TMED8	2	96.9244	83.6384	93.0666	100.718	99.487	94.3927	-0.196692	0.0229152	0.0660113	0.0543641
NUDT9	Q9BW91	NUDT9_HUMAN ADP-ribose pyrophosphatase, mitochondrial	6	761.398	780.027	755.963	870.337	833.072	876.105	-0.196511	0.0116072	0.0413502	0.0813749
GPX8	Q8TED1	GPX8_HUMAN Probable glutathione peroxidase 8	4	344.797	374.448	442.789	454.534	440.731	396.064	-0.196303	0.0676821	0.142811	0.0761416
CALU	O43852-3	CALU_HUMAN Isoform 3 of Calumenin	34	6067.22	7504.77	8024.43	8167.15	7819.95	8758.87	-0.19564	0.11656	0.211259	0.0604511
MED13L	Q71F56	MD13L_HUMAN Mediator of RNA polymerase II transcription subunit 13-like	3	273.834	306.945	284.042	336.666	299.223	315.626	-0.195525	0.0337413	0.0862546	0.0961159
RARS	P54136	SYRC_HUMAN Arginine--tRNA ligase, cytoplasmic	38	5677.52	5544.66	5425.56	6160.59	6465.05	6319.78	-0.195477	0.00999226	0.037483	0.0713241
DEGS1	O15121	DEGS1_HUMAN Sphingolipid delta(4)-desaturase DES1	3	195.905	291.502	237.279	265.343	261.035	263.39	-0.195444	0.19089	0.304617	0.068683
DCP1B	Q8IZD4	DCP1B_HUMAN mRNA-decapping enzyme 1B	7	1395.57	1361.5	1314.96	1574.49	1551.51	1520.44	-0.195213	0.0126059	0.0436329	0.076619
THOC7	Q6I9Y2	THOC7_HUMAN THO complex subunit 7 homolog	2	218.783	238.399	254.468	241.795	277.723	264.96	-0.195161	0.0428275	0.102601	0.0736534
SIX2	Q9NPC8	SIX2_HUMAN Homeobox protein SIX2	2	807.169	668.205	673.165	810.3	827.543	757.969	-0.19509	0.0646238	0.138384	0.102913
OTUB2	Q96DC9	OTUB2_HUMAN Ubiquitin thioesterase OTUB2	2	262.043	241.922	238.532	276.018	305.835	238.182	-0.195	0.0665457	0.141043	0.0615399
SESN2	P58004	SESN2_HUMAN Sestrin-2	9	872.054	860.465	870.833	987.288	1076.8	900.684	-0.194992	0.0285816	0.0767528	0.0744033
CTBP2	P56545-2	CTBP2_HUMAN Isoform 2 of C-terminal-binding protein 2	11	1551.31	1613.2	1831.32	1727.49	2112.55	1908.34	-0.194953	0.0729613	0.150706	0.0859057
RMND5A	Q9H871	RMD5A_HUMAN Protein RMD5 homolog A	3	154.765	147.911	155.056	167.712	177.615	150.967	-0.194812	0.0233615	0.0669396	0.0934906
IMMP1L	Q96LU5	IMP1L_HUMAN Mitochondrial inner membrane protease subunit 1	1	113.37	102.342	121.023	128.682	117.877	115.45	-0.194681	0.0428624	0.102652	0.070435
MED15	Q96RN5	MED15_HUMAN Mediator of RNA polymerase II transcription subunit 15	4	780.883	721.901	661.759	886.461	738.946	783.898	-0.194579	0.0880573	0.171662	0.420297
BPNT1	A6NF51	A6NF51_HUMAN 3'(2'),5'-bisphosphate nucleotidase 1	2	197.127	229.035	229.316	229.517	241.944	251.356	-0.194526	0.0498632	0.115078	0.100337
YTHDF2	Q9Y5A9	YTHD2_HUMAN YTH domain family protein 2	13	3385.62	2884.66	2989.34	3716.8	3439.2	3357.67	-0.194485	0.0517125	0.11812	0.0708017
PDCD2	Q16342	PDCD2_HUMAN Programmed cell death protein 2	4	169.981	156.462	146.232	194.544	171.683	153.508	-0.19432	0.100384	0.189153	0.0700441
LRRC59	Q96AG4	LRC59_HUMAN Leucine-rich repeat-containing protein 59	14	3204.15	3329.83	3400.16	4453.98	3228.89	3784.5	-0.194236	0.132066	0.231584	0.0771546
SELH	Q8IZQ5	SELH_HUMAN Selenoprotein H	2	226.039	254.426	221.8	261.635	269.155	238.795	-0.19409	0.0365074	0.0913107	0.0728337
NME1	P15531-2	NDKA_HUMAN Isoform 2 of Nucleoside diphosphate kinase A	2	423.395	425.711	429.149	461.067	494.017	480.529	-0.194061	0.0114722	0.041063	0.106523
G3BP1	Q13283	G3BP1_HUMAN Ras GTPase-activating protein-binding protein 1	27	5185.37	4669.99	4000.55	5638.9	5048.31	5103.03	-0.194019	0.106105	0.196984	0.10879
SH3D19	Q5HYK7	SH319_HUMAN SH3 domain-containing protein 19	4	505.794	463.465	463.505	549.175	559.582	508.681	-0.193791	0.024646	0.0693318	0.0643698
DDHD1	Q8NEL9	DDHD1_HUMAN Phospholipase DDHD1	4	411.391	403.406	423.37	429.515	503.836	453.774	-0.193591	0.0241153	0.0684505	0.0966779
MED8	Q96G25-2	MED8_HUMAN Isoform 2 of Mediator of RNA polymerase II transcription subunit 8	4	1274.13	1298.15	1058.99	1437.82	1201.64	1500.05	-0.193255	0.153428	0.258336	0.0691951
DPAGT1	Q9H3H5	GPT_HUMAN UDP-N-acetylglucosamine--dolichyl-phosphate N-acetylglucosaminephosphotransferase	2	403.402	400.445	455.752	439.445	525.149	445.62	-0.19315	0.0416953	0.100558	0.0898407
ARMC9	Q7Z3E5	ARMC9_HUMAN LisH domain-containing protein ARMC9	6	1275.1	1308.02	1292.39	1490.42	1484.62	1438.61	-0.193037	0.00918975	0.0356742	0.063129
CSNK2B	P67870	CSK2B_HUMAN Casein kinase II subunit beta	15	2438.98	2986.39	2619.31	3043.16	2966.07	3074.66	-0.192943	0.0516071	0.11795	0.18746
NHSL1	Q5SYE7-2	NHSL1_HUMAN Isoform 2 of NHS-like protein 1	9	552.039	559.617	618.59	683.555	589.32	680.268	-0.192879	0.0706824	0.146874	0.0705353
POLR1C	O15160	RPAC1_HUMAN DNA-directed RNA polymerases I and III subunit RPAC1	10	844.412	880.607	975.049	1004.64	986.757	1081.36	-0.192834	0.0391112	0.096168	0.0582361
KIF16B	Q96L93-2	KI16B_HUMAN Isoform 2 of Kinesin-like protein KIF16B	5	334.555	320.328	334.319	368.918	354.876	371.994	-0.192805	0.0144559	0.0480973	0.0758216
RTCA	O00442	RTCA_HUMAN RNA 3'-terminal phosphate cyclase	9	1964.92	2289.39	2051.92	2252.77	2425.19	2492.39	-0.192797	0.0464366	0.108832	0.0572507
PDLIM3	Q53GG5-2	PDLI3_HUMAN Isoform 2 of PDZ and LIM domain protein 3	9	1363.13	1416.48	1445.94	1610.57	1574.8	1638.83	-0.192635	0.0134118	0.0456278	0.14512
PPP1CA	P62136-2	PP1A_HUMAN Isoform 2 of Serine/threonine-protein phosphatase PP1-alpha catalytic subunit	26	3103	3408.01	3379.25	3625.45	4026.1	3640.65	-0.19263	0.0301687	0.0795375	0.0637562
NSMCE1	Q8WV22	NSE1_HUMAN Non-structural maintenance of chromosomes element 1 homolog	2	156.653	160.965	155.934	165.202	180.076	168.065	-0.192592	0.0143165	0.0476964	0.0539118
FBXO11	Q86XK2-5	FBX11_HUMAN Isoform 5 of F-box only protein 11	2	240.31	214.056	211.433	274.607	244.288	219.434	-0.192543	0.0821977	0.163015	0.0595496
MICALL2	Q8IY33	MILK2_HUMAN MICAL-like protein 2	2	537.176	578.609	528.928	596.77	637.755	623.503	-0.192543	0.0236501	0.0675172	0.0840235
SPAG7	O75391	SPAG7_HUMAN Sperm-associated antigen 7	4	1227.33	1471.24	1465.19	2243.75	818.488	2109.35	-0.192466	0.607758	0.712967	0.0855942
MCC	P23508-2	CRCM_HUMAN Isoform 2 of Colorectal mutant cancer protein	4	396.594	408.994	392.865	449.839	432.991	453.547	-0.192456	0.016339	0.0521967	0.142894
ARL6IP4	Q66PJ3	AR6P4_HUMAN ADP-ribosylation factor-like protein 6-interacting protein 4	2	395.624	593.622	302.814	645.999	329.728	460.592	-0.192172	0.550713	0.662772	0.128854
MED4	Q9NPJ6	MED4_HUMAN Mediator of RNA polymerase II transcription subunit 4	5	1202.31	1034.26	1071.55	1364.6	1158.19	1249.98	-0.192125	0.076973	0.156072	0.078402
TARS	P26639	SYTC_HUMAN Threonine--tRNA ligase, cytoplasmic	53	7601.33	7320.79	8075.66	8327.49	9842.9	8317.49	-0.19211	0.0705892	0.146773	0.0848596
COQ5	Q5HYK3	COQ5_HUMAN 2-methoxy-6-polyprenyl-1,4-benzoquinol methylase, mitochondrial	3	482.94	585.671	553.411	505.73	665.789	676.866	-0.191935	0.184754	0.296642	0.0597762
MRPS7	Q9Y2R9	RT07_HUMAN 28S ribosomal protein S7, mitochondrial	6	1102.56	1343.1	1375.29	1448.71	1591.56	1305.07	-0.191915	0.090267	0.175066	0.0790282
PDSS2	Q86YH6	DLP1_HUMAN Decaprenyl-diphosphate synthase subunit 2	3	202.537	192.428	212.195	195.836	256.267	219.431	-0.191789	0.0776212	0.156946	0.0898219
RRNAD1	Q96FB5	RRNAD_HUMAN Protein RRNAD1	1	62.2586	75.2766	69.2064	78.2482	75.453	71.9067	-0.191631	0.0530149	0.120258	0.0554456
RAB11B	Q15907	RB11B_HUMAN Ras-related protein Rab-11B	11	3075.94	3718.84	4481.33	4175.41	4397.79	4010.59	-0.191615	0.168559	0.276877	0.0807007
NAA35	Q5VZE5	NAA35_HUMAN N-alpha-acetyltransferase 35, NatC auxiliary subunit	8	953.295	1020.09	999.722	1117.6	1182.47	1110.62	-0.191588	0.0125556	0.0434983	0.0720756
ZFYVE26	Q68DK2	ZFY26_HUMAN Zinc finger FYVE domain-containing protein 26	5	472.388	458.398	511.226	525.226	565.081	545.889	-0.19157	0.0160503	0.0515842	0.0864711
DSTN	P60981	DEST_HUMAN Destrin	4	1110.93	1151.72	1290.56	1332.99	1579.5	1168.78	-0.191334	0.111923	0.204818	0.0757054
PAM	P19021-5	AMD_HUMAN Isoform 5 of Peptidyl-glycine alpha-amidating monooxygenase	1	83.1985	103.421	113.448	113.67	108.547	97.8218	-0.191041	0.136183	0.236552	0.0634709
PPFIBP1	Q86W92	LIPB1_HUMAN Liprin-beta-1	9	1976.64	1918.83	1828.4	2329.43	2035.85	2151.56	-0.191038	0.0392774	0.0964826	0.0552705
SCAF4	O95104	SFR15_HUMAN Splicing factor, arginine/serine-rich 15	19	4820.81	3775.39	4459.4	4972.92	4631.24	5088.97	-0.191006	0.084271	0.166037	0.0626282
PSMC3	P17980	PRS6A_HUMAN 26S protease regulatory subunit 6A	30	6573.13	6189.68	6449.2	7211.42	7228.31	7330.55	-0.190968	0.0105078	0.0387302	0.0827552
MRPL15	Q9P015	RM15_HUMAN 39S ribosomal protein L15, mitochondrial	14	2637.75	2600.79	2402.65	2836.2	2812.73	2987.75	-0.190847	0.0229738	0.0661042	0.0604332
MFSD3	Q96ES6	MFSD3_HUMAN Major facilitator superfamily domain-containing protein 3	1	33.0256	32.6872	35.3116	36.9421	34.2139	35.8277	-0.190728	0.0160706	0.0515842	0.0687169
TRIM3	O75382	TRIM3_HUMAN Tripartite motif-containing protein 3	8	1042.93	1010.54	984.883	1130.54	1158.03	1175.46	-0.190618	0.0156651	0.0508443	0.0796046
EP300	Q09472	EP300_HUMAN Histone acetyltransferase p300	12	1680.18	1634.92	1467	1875.75	1701.22	1903.76	-0.190573	0.0633405	0.136431	0.0712088
USP39	Q53GS9	SNUT2_HUMAN U4/U6.U5 tri-snRNP-associated protein 2	14	3443.66	3626.15	3397.44	3852.88	4130.98	3907.96	-0.190323	0.0151162	0.0496815	0.0631884
ABCF1	Q8NE71	ABCF1_HUMAN ATP-binding cassette sub-family F member 1	34	7889.52	7920.49	7574.75	8851.94	9190.5	9068.59	-0.190017	0.0110364	0.0399926	0.0731167
GGA3	Q9NZ52	GGA3_HUMAN ADP-ribosylation factor-binding protein GGA3	7	1641.02	1622.92	1660.04	2070.69	1614.18	1997.29	-0.189875	0.120406	0.216139	0.125055
RASSF2	P50749	RASF2_HUMAN Ras association domain-containing protein 2	3	399.841	463.494	447.278	507.69	471.977	490.146	-0.189859	0.0397778	0.0970235	0.0648991
LETM1	O95202	LETM1_HUMAN LETM1 and EF-hand domain-containing protein 1, mitochondrial	26	5074.06	4932.01	4991.19	5431.56	5707.52	5875.43	-0.189734	0.0135961	0.0461095	0.0713923
RAB3D	O95716	RAB3D_HUMAN Ras-related protein Rab-3D	2	742.601	725.406	780.174	827.913	839.556	833.323	-0.189549	0.0116172	0.0413665	0.0662644
KIAA0100	Q14667	K0100_HUMAN UPF0378 protein KIAA0100	4	458.053	456.882	483.923	519.075	537.926	518.179	-0.189498	0.00908585	0.0354321	0.0618975
MUL1	Q969V5	MUL1_HUMAN Mitochondrial ubiquitin ligase activator of NFKB 1	7	1126.8	1129.75	1138.84	1265.31	1373.79	1215.71	-0.189327	0.0154518	0.0503683	0.0894573
SIAH1	Q8IUQ4-2	SIAH1_HUMAN Isoform 2 of E3 ubiquitin-protein ligase SIAH1	1	187.442	199.946	171.544	198.913	195.84	213.934	-0.189095	0.0656133	0.139563	0.101653
DDX54	Q8TDD1-2	DDX54_HUMAN Isoform 2 of ATP-dependent RNA helicase DDX54	26	4911.57	5258.76	4928.69	5566.28	5708.71	5850.12	-0.18903	0.0166534	0.0528934	0.071357
RNF166	Q96A37	RN166_HUMAN RING finger protein 166	1	72.8548	49.6907	45.0919	79.0118	53.6316	47.0367	-0.189019	0.438836	0.564912	0.120746
ZSCAN30	Q86W11	ZSC30_HUMAN Zinc finger and SCAN domain-containing protein 30	1	74.6132	71.0097	75.0068	77.2977	88.3502	76.2335	-0.188916	0.0307115	0.0807995	0.0761326
GADD45GIP1	Q8TAE8	G45IP_HUMAN Growth arrest and DNA damage-inducible proteins-interacting protein 1	5	919.186	1104.79	988.187	1146.32	1143.12	1114.74	-0.18885	0.0467713	0.109475	0.103669
DDX39A	O00148	DX39A_HUMAN ATP-dependent RNA helicase DDX39A	12	1546.75	1920.1	1783.82	1893.02	1965.06	2121.03	-0.188798	0.0759598	0.154538	0.0651453
ZNF286A	Q9HBT8	Z286A_HUMAN Zinc finger protein 286A	3	47.0409	40.1961	44.7592	53.4147	44.5319	44.933	-0.188779	0.0786726	0.15853	0.0717319
DTNBP1	Q96EV8	DTBP1_HUMAN Dysbindin	4	760.271	775.708	791.806	835.156	828.019	932.751	-0.18876	0.0286631	0.076828	0.152177
KARS	Q15046	SYK_HUMAN Lysine--tRNA ligase	30	7239.72	7238.69	6911.51	8087.3	8144.17	8108.94	-0.188687	0.01184	0.0418559	0.10249
RERE	Q9P2R6	RERE_HUMAN Arginine-glutamic acid dipeptide repeats protein	8	228.401	194.981	218.526	227.152	247.922	229.058	-0.188571	0.0387963	0.0955492	0.0538571
SHB	Q15464	SHB_HUMAN SH2 domain-containing adapter protein B	5	441.226	415.264	448.635	515.724	476.315	460.96	-0.188286	0.0243548	0.0688974	0.102212
CNDP2	Q96KP4	CNDP2_HUMAN Cytosolic non-specific dipeptidase	17	5932.99	6171.17	5757.57	6583.94	6766.37	6928.76	-0.188278	0.0147238	0.0487312	0.0990533
PNO1	Q9NRX1	PNO1_HUMAN RNA-binding protein PNO1	10	1688.09	1656.81	1554.39	1873.14	1889.81	1823.7	-0.188155	0.0181214	0.0562092	0.0861963
MED27	Q6P2C8	MED27_HUMAN Mediator of RNA polymerase II transcription subunit 27	3	203.651	201.569	220.547	224.122	260.045	209.651	-0.187852	0.0585916	0.129259	0.0739151
TALDO1	P37837	TALDO_HUMAN Transaldolase	23	7424.39	7617.8	7826.92	8767.94	8911.54	8619.53	-0.187831	0.0126783	0.043723	0.0640746
NGEF	Q8N5V2	NGEF_HUMAN Ephexin-1	3	288.941	284.579	309.351	319.139	324.249	326.477	-0.187665	0.0153579	0.0502196	0.0881243
SREK1	Q8WXA9-2	SREK1_HUMAN Isoform 2 of Splicing regulatory glutamine/lysine-rich protein 1	12	1956.48	2005.29	1756.3	2226.79	2060.88	2210.18	-0.187378	0.0443108	0.105056	0.0701802
LYSMD1	Q96S90	LYSM1_HUMAN LysM and putative peptidoglycan-binding domain-containing protein 1	3	336.989	312.427	338.207	363.409	388.001	334.981	-0.18737	0.0291209	0.077674	0.0800463
DDA1	Q9BW61	DDA1_HUMAN DET1- and DDB1-associated protein 1	3	1026.54	992.055	1049.82	1189.99	1178.73	1122.83	-0.1873	0.012171	0.0426351	0.0626295
REXO1	Q8N1G1	REXO1_HUMAN RNA exonuclease 1 homolog	3	148.917	139.904	157.439	150.5	164.014	161.77	-0.187137	0.0228493	0.0658968	0.0645014
NT5C	Q8TCD5	NT5C_HUMAN 5'(3')-deoxyribonucleotidase, cytosolic type	3	506.989	666.806	695.334	888.614	669.273	548.929	-0.187014	0.339745	0.467939	0.0711785
TTC39C	Q8N584	TT39C_HUMAN Tetratricopeptide repeat protein 39C	3	152.109	151.796	139.873	170.507	167.658	137.757	-0.186963	0.0746945	0.152869	0.111807
C17orf75	Q9HAS0	NJMU_HUMAN Protein Njmu-R1	6	1222.31	1143.46	1084.74	1300.92	1390.96	1227.58	-0.186915	0.0374595	0.0929538	0.0739586
PRPF31	Q8WWY3	PRP31_HUMAN U4/U6 small nuclear ribonucleoprotein Prp31	14	2802.59	2819.85	2784.65	3100.96	3199.72	3179.17	-0.186905	0.00968521	0.0368116	0.0731024
CIAPIN1	Q6FI81	CPIN1_HUMAN Anamorsin	16	2088.8	2040.01	1916.99	2480.6	2079.2	2288.7	-0.18685	0.0702301	0.146308	0.110932
LAMA3	Q16787	LAMA3_HUMAN Laminin subunit alpha-3	2	113.215	111.907	113.021	122.186	120.261	120.541	-0.186761	0.0104944	0.0387108	0.0551726
SERBP1	Q8NC51	PAIRB_HUMAN Plasminogen activator inhibitor 1 RNA-binding protein	27	7234.93	6146.98	7475.96	8498.95	7494.98	7809.02	-0.186751	0.0756036	0.154145	0.0743116
DDX3X	O00571	DDX3X_HUMAN ATP-dependent RNA helicase DDX3X	34	7229.86	6987.74	7461.47	8478.78	8441.53	8012.16	-0.186705	0.0166288	0.0528595	0.0685945
CEP170	Q5SW79	CE170_HUMAN Centrosomal protein of 170 kDa	35	4928.84	4703.6	4768.78	5644.85	5005.55	5633.2	-0.186591	0.0296943	0.0786713	0.202037
SACS	Q9NZJ4	SACS_HUMAN Sacsin	24	2509.61	2356.38	2337.57	2614.8	2836.83	2617.99	-0.186407	0.0207225	0.0615584	0.0741494
HSPE1	P61604	CH10_HUMAN 10 kDa heat shock protein, mitochondrial	44	12321.4	12560.9	15014.7	16392.3	14084.2	16203.8	-0.186298	0.0856931	0.168181	0.0704435
SH3GLB1	Q9Y371-2	SHLB1_HUMAN Isoform 2 of Endophilin-B1	7	1458.82	1317.88	1374.25	1666.8	1492.3	1552.09	-0.186287	0.0376596	0.0933889	0.106706
PSMD13	Q9UNM6	PSD13_HUMAN 26S proteasome non-ATPase regulatory subunit 13	17	3496.87	3789.44	3697.19	4016.04	4459.09	3971.68	-0.186254	0.0297384	0.0787329	0.155998
METTL22	Q9BUU2	MET22_HUMAN Methyltransferase-like protein 22	2	134.508	132.485	153.165	145.23	152.332	152.126	-0.186202	0.0291678	0.0776928	0.0816944
NFXL1	Q6ZNB6	NFXL1_HUMAN NF-X1-type zinc finger protein NFXL1	9	1461.25	1441.82	1406.48	1523.21	1635.79	1751.07	-0.186132	0.032194	0.0831367	0.115767
TRPM7	Q96QT4	TRPM7_HUMAN Transient receptor potential cation channel subfamily M member 7	5	448.809	434.914	521.014	543.213	549.982	490.714	-0.186037	0.0482288	0.112094	0.0667543
USP54	Q70EL1	UBP54_HUMAN Inactive ubiquitin carboxyl-terminal hydrolase 54	5	303.499	250.642	207.199	294.95	282.634	249.344	-0.185977	0.230167	0.349296	0.196565
SOWAHC	Q53LP3	SWAHC_HUMAN Ankyrin repeat domain-containing protein SOWAHC	2	170.932	170.593	176.076	180.184	195.88	186.265	-0.185919	0.0133825	0.0455735	0.0821896
PSD3	Q9NYI0	PSD3_HUMAN PH and SEC7 domain-containing protein 3	3	318.406	333.122	378.921	352.277	385.17	392.129	-0.185488	0.0433434	0.103378	0.0697641
CCRN4L	Q9UK39	NOCT_HUMAN Nocturnin	1	53.2412	47.7954	50.4438	48.523	57.7434	55.9473	-0.185115	0.0734694	0.151325	0.0567057
ST5	P78524	ST5_HUMAN Suppression of tumorigenicity 5 protein	1	29.1521	30.3805	40.6586	36.7111	31.6393	37.8429	-0.185062	0.197919	0.312404	0.0747219
MAGED1	Q9Y5V3-2	MAGD1_HUMAN Isoform 2 of Melanoma-associated antigen D1	10	1053.34	964.353	932.569	1312.56	1044.28	1003.21	-0.184552	0.148787	0.252524	0.153242
KNSTRN	Q9Y448	SKAP_HUMAN Small kinetochore-associated protein	4	957.551	800.762	751.149	1181.61	828.27	819.284	-0.184385	0.290092	0.415296	0.113803
GEMIN4	P57678	GEMI4_HUMAN Gem-associated protein 4	22	3741.37	3346.08	3380.62	4047.93	4328.83	3502.99	-0.184315	0.0973378	0.185013	0.0744138
ATXN1L	P0C7T5	ATX1L_HUMAN Ataxin-1-like	3	117.868	94.6161	105.663	101.488	117.3	122.702	-0.184193	0.118795	0.214125	0.076681
TRIM32	Q13049	TRI32_HUMAN E3 ubiquitin-protein ligase TRIM32	4	361.283	358.698	352.216	393.746	409.73	375.426	-0.18415	0.0162903	0.0520939	0.0616063
GPATCH11	Q8N954	GPT11_HUMAN G patch domain-containing protein 11	3	959.973	814.909	879.164	971.15	1003.6	1014.74	-0.18399	0.0554708	0.123895	0.101041
SGSM3	Q96HU1-2	SGSM3_HUMAN Isoform 2 of Small G protein signaling modulator 3	2	254.411	256.125	243.581	296.993	255.068	274.646	-0.183637	0.0574142	0.127407	0.113272
KIAA1468	Q9P260	K1468_HUMAN LisH domain and HEAT repeat-containing protein KIAA1468	13	1699.97	1606.72	1587.47	1764.08	1957.32	1854.66	-0.183232	0.0263943	0.0725219	0.0936566
RFC5	P40937	RFC5_HUMAN Replication factor C subunit 5	11	2167.98	2400.74	2374.33	2482.03	2831.17	2465.19	-0.183121	0.042824	0.102601	0.0909419
LCLAT1	Q6UWP7	LCLT1_HUMAN Lysocardiolipin acyltransferase 1	8	1536.88	1711.29	1819.83	1755.86	2084.63	1926.4	-0.183015	0.0697165	0.145625	0.0709361
WDR61	Q9GZS3	WDR61_HUMAN WD repeat-containing protein 61	17	2664.95	2766.51	2567.75	2961.6	2849.27	3207.67	-0.183006	0.0319291	0.0825782	0.0557107
CA3	P07451	CAH3_HUMAN Carbonic anhydrase 3	1	65.8621	53.1554	58.2887	63.0464	52.2305	76.0682	-0.182859	0.260439	0.382674	0.0621949
TPPP	O94811	TPPP_HUMAN Tubulin polymerization-promoting protein	2	150.682	155.411	176.464	158.478	181.016	174.198	-0.182853	0.0538426	0.121479	0.0668706
RAB30	Q15771	RAB30_HUMAN Ras-related protein Rab-30	3	330.62	332.756	353.829	365.754	389.989	357.675	-0.18283	0.0141246	0.0472653	0.0896719
FBXL19	Q6PCT2	FXL19_HUMAN F-box/LRR-repeat protein 19	6	552.85	519.6	581.063	622.844	624.535	606.244	-0.18283	0.0186978	0.0575011	0.0820231
UBE3D	Q7Z6J8	UBE3D_HUMAN E3 ubiquitin-protein ligase E3D	2	363.155	390.854	379.645	422.047	440.832	385.71	-0.182798	0.0243002	0.0688079	0.149462
TTC26	A0AVF1	TTC26_HUMAN Tetratricopeptide repeat protein 26	4	409.491	339.594	332.4	381.416	466.899	347.581	-0.18259	0.183913	0.295859	0.061214
ZYG11B	Q9C0D3	ZY11B_HUMAN Protein zyg-11 homolog B	2	165.36	160.72	173.654	186.375	189.702	165.119	-0.182558	0.0244227	0.0690306	0.0581291
CHCHD4	Q8N4Q1-2	MIA40_HUMAN Isoform 2 of Mitochondrial intermembrane space import and assembly protein 40	3	294.366	1039.9	1058.35	810.235	699.625	794.927	-0.182556	0.704117	0.790889	0.0872115
LMAN2	Q12907	LMAN2_HUMAN Vesicular integral-membrane protein VIP36	14	4511.17	4765.21	4927.49	5261.79	5700.63	5151.48	-0.182555	0.0325101	0.0835816	0.114822
SLC9A3R1	O14745	NHRF1_HUMAN Na(+)/H(+) exchange regulatory cofactor NHE-RF1	15	4337.42	3716.38	3927.73	5162.37	4143.47	4295.07	-0.182516	0.117583	0.212549	0.106721
RBBP8	Q99708-2	COM1_HUMAN Isoform 2 of DNA endonuclease RBBP8	4	204.774	207.852	192.902	249.435	185.437	227.708	-0.182412	0.165635	0.273202	0.0710712
MVB12A	Q96EY5	MB12A_HUMAN Multivesicular body subunit 12A	3	516.025	545.217	513.738	586.822	622.259	558.308	-0.182369	0.0216995	0.0635017	0.0672812
POFUT1	Q9H488	OFUT1_HUMAN GDP-fucose protein O-fucosyltransferase 1	10	2641.68	2921.23	2889.95	2993.07	3319.52	3197.63	-0.182142	0.028966	0.0775025	0.0770102
ECM29	Q5VYK3	ECM29_HUMAN Proteasome-associated protein ECM29 homolog	41	9650	9317.97	9155.67	10650.2	12166.9	10413.4	-0.182137	0.0562075	0.125281	0.0711332
UPRT	Q96BW1	UPP_HUMAN Uracil phosphoribosyltransferase homolog	3	424.764	409.559	365.579	445.814	445.985	426.345	-0.182026	0.0614787	0.133871	0.0754233
NTHL1	P78549	NTHL1_HUMAN Endonuclease III-like protein 1	3	366.48	356.812	322.933	369.164	385.816	394.195	-0.181974	0.0535733	0.121161	0.0641032
HUS1	O60921	HUS1_HUMAN Checkpoint protein HUS1	8	1688.15	1766.33	1910.76	1874.48	2265.47	1951.13	-0.181832	0.0686424	0.143933	0.0660583
CD99	H7C2F2	H7C2F2_HUMAN CD99 antigen (Fragment)	1	101.016	67.8328	102.637	102.191	114.554	74.659	-0.181808	0.375158	0.502962	0.14529
TUBGCP6	Q96RT7	GCP6_HUMAN Gamma-tubulin complex component 6	7	595.022	579.052	588.245	598.507	723.612	643.525	-0.181766	0.0460264	0.108106	0.141535
FAF1	Q9UNN5	FAF1_HUMAN FAS-associated factor 1	13	2172.08	2140.1	2313.92	2339.75	2553.94	2547.51	-0.181566	0.0231582	0.0664578	0.0711014
METTL13	Q8N6R0	MET13_HUMAN Methyltransferase-like protein 13	20	2508.25	2380.77	2395.84	2543.93	3005.92	2593.49	-0.181443	0.0455799	0.107391	0.092289
ZNF354A	O60765	Z354A_HUMAN Zinc finger protein 354A	1	116.971	95.384	93.4105	124.061	94.8522	109.395	-0.181413	0.204346	0.319818	0.0898695
TRMT10A	Q8TBZ6	TM10A_HUMAN tRNA methyltransferase 10 homolog A	4	808.621	814.154	712.278	874.116	829.247	884.213	-0.181312	0.0584415	0.12908	0.0710068
PARP2	Q9UGN5	PARP2_HUMAN Poly [ADP-ribose] polymerase 2	16	2315.03	2442.35	2411.64	2512.9	2749.47	2771.16	-0.181282	0.0227729	0.0657767	0.0743361
ATAD2	Q6PL18	ATAD2_HUMAN ATPase family AAA domain-containing protein 2	10	2230.85	1966.49	2008.2	2282.27	2413.91	2289.38	-0.181189	0.0316479	0.0822041	0.0632494
ENGASE	Q8NFI3	ENASE_HUMAN Cytosolic endo-beta-N-acetylglucosaminidase	7	464.096	455.55	441.658	465.757	527.623	532.33	-0.181187	0.0512711	0.117431	0.0595949
NEDD1	Q8NHV4	NEDD1_HUMAN Protein NEDD1	9	1154.91	1022.92	1073.92	1222.73	1227.87	1228.21	-0.181127	0.0270114	0.073602	0.0618519
ANXA3	P12429	ANXA3_HUMAN Annexin A3	5	633.968	708.637	771.103	744.017	782.978	807.304	-0.18102	0.0592523	0.130262	0.0771799
ERAL1	O75616	ERAL1_HUMAN GTPase Era, mitochondrial	4	923.676	907.37	941.412	1053.17	1068.19	1009.56	-0.180858	0.0119331	0.0420597	0.0763958
NAA30	Q147X3	NAA30_HUMAN N-alpha-acetyltransferase 30	5	610.197	512.446	569.708	623.288	652.089	610.957	-0.180803	0.0396552	0.0969357	0.0669812
SEPT2	Q15019-2	SEPT2_HUMAN Isoform 2 of Septin-2	12	2446.25	2784.21	2787.74	2965.5	2992.4	3005.59	-0.180732	0.030976	0.0811282	0.0905319
LUZP1	Q86V48	LUZP1_HUMAN Leucine zipper protein 1	14	1742.54	1665.45	1541.16	1994	1739.38	1889.84	-0.180696	0.0732338	0.150983	0.0736872
EFTUD1	Q7Z2Z2	ETUD1_HUMAN Elongation factor Tu GTP-binding domain-containing protein 1	21	4014.02	4111.14	4123.2	4403.7	4753.43	4671.81	-0.180562	0.0158328	0.0511948	0.0999439
KIF1C	O43896	KIF1C_HUMAN Kinesin-like protein KIF1C	12	1344.85	1250.77	1368.59	1558.27	1502.15	1420.61	-0.180527	0.0256164	0.0710721	0.0895007
DHX40	Q8IX18	DHX40_HUMAN Probable ATP-dependent RNA helicase DHX40	6	1100.89	1055.29	1070.99	1202.34	1291.83	1174.76	-0.180295	0.0175934	0.0550688	0.0701259
TMEM68	Q96MH6	TMM68_HUMAN Transmembrane protein 68	2	281.987	359.66	453.661	331.777	451.701	406.248	-0.180163	0.337349	0.465487	0.0666704
HSPB1	P04792	HSPB1_HUMAN Heat shock protein beta-1	12	2672.47	2643.37	3536.86	5369.69	2292.95	2928.66	-0.179992	0.559355	0.669701	0.0815574
OARD1	Q9Y530	OARD1_HUMAN O-acetyl-ADP-ribose deacetylase 1	5	649.29	747.768	816.491	743.026	848.561	844.385	-0.179746	0.0906956	0.175762	0.0582999
BUB1	O43683	BUB1_HUMAN Mitotic checkpoint serine/threonine-protein kinase BUB1	5	755.765	651.392	621.046	892.011	655.29	720.279	-0.179731	0.220613	0.338331	0.119188
BICD2	Q8TD16-2	BICD2_HUMAN Isoform 2 of Protein bicaudal D homolog 2	14	2097.81	1846.33	1705.2	2437.38	2017.97	1943.96	-0.179671	0.15852	0.264527	0.136014
RFWD3	Q6PCD5	RFWD3_HUMAN E3 ubiquitin-protein ligase RFWD3	1	77.5364	87.0123	74.1965	84.7038	83.9648	85.1738	-0.179439	0.0539222	0.12155	0.0690121
NAA10	P41227	NAA10_HUMAN N-alpha-acetyltransferase 10	8	2113.39	1940.14	2009.18	2317.43	2198.66	2294.13	-0.179398	0.0263263	0.072422	0.0905031
STIP1	P31948	STIP1_HUMAN Stress-induced-phosphoprotein 1	61	16991.2	17300.7	17116.3	22231.2	15992.4	21339.4	-0.179318	0.142161	0.24352	0.0548833
DCAF6	Q58WW2-3	DCAF6_HUMAN Isoform 3 of DDB1- and CUL4-associated factor 6	7	675.123	621.695	606.768	731.111	677.947	703.317	-0.178642	0.0466041	0.109157	0.0749467
TIMM44	O43615	TIM44_HUMAN Mitochondrial import inner membrane translocase subunit TIM44	18	5267.42	5694.58	6272.93	6445.12	6361.32	6496.2	-0.178593	0.0451166	0.106532	0.0588606
FTSJ2	Q9UI43	RRMJ2_HUMAN Putative ribosomal RNA methyltransferase 2	1	74.2897	76.5912	74.8526	74.6714	90.1676	79.5476	-0.178178	0.0588928	0.129736	0.0680694
ERCC2	P18074	ERCC2_HUMAN TFIIH basal transcription factor complex helicase XPD subunit	9	1228.25	1255.88	1300.41	1443.05	1505.5	1319.14	-0.178009	0.0234047	0.0669643	0.108954
OSBPL2	Q9H1P3	OSBL2_HUMAN Oxysterol-binding protein-related protein 2	6	770.622	639.589	724.712	764.098	828.013	751.48	-0.177948	0.0616814	0.134042	0.133835
UAP1	Q16222	UAP1_HUMAN UDP-N-acetylhexosamine pyrophosphorylase	16	2565	2480.49	2539.95	2819.65	3084.07	2596.97	-0.177944	0.0404096	0.0982635	0.0902339
EDC3	Q96F86	EDC3_HUMAN Enhancer of mRNA-decapping protein 3	11	2580.43	2402.71	2440.27	2852.54	2681.62	2823.08	-0.177938	0.0284056	0.0764635	0.0567811
CDC42BPA	Q5VT25-6	MRCKA_HUMAN Isoform 6 of Serine/threonine-protein kinase MRCK alpha	19	2829.14	2833.15	3022.32	3019.63	3457.44	3240.56	-0.17793	0.0373526	0.0927799	0.0908578
TXNDC9	O14530	TXND9_HUMAN Thioredoxin domain-containing protein 9	7	2028.51	2151.49	1693.02	2461.54	2017.76	2134.86	-0.177747	0.173827	0.283558	0.186547
SNRPB	P14678-3	RSMB_HUMAN Isoform SM-B1 of Small nuclear ribonucleoprotein-associated proteins B and B'	16	1873.39	1875.37	1967.82	1932.72	2513.35	2039.22	-0.1776	0.10073	0.189615	0.117089
CDYL	Q9Y232	CDYL1_HUMAN Chromodomain Y-like protein	8	674.967	664.891	700.917	686.317	816.185	746.459	-0.177596	0.0409937	0.0993421	0.072404
ABCB8	Q9NUT2	ABCB8_HUMAN ATP-binding cassette sub-family B member 8, mitochondrial	10	768.164	815.262	813.28	867.955	965.894	822.663	-0.17756	0.032481	0.0835352	0.113531
SMURF2	Q9HAU4	SMUF2_HUMAN E3 ubiquitin-protein ligase SMURF2	3	291.654	255.758	281.463	295.26	321.114	284.874	-0.1775	0.0411112	0.0995481	0.0994726
PATZ1	Q9HBE1	PATZ1_HUMAN POZ-, AT hook-, and zinc finger-containing protein 1	5	706.596	681.016	708.074	735.96	801.206	768.096	-0.177441	0.0182228	0.0564542	0.0599117
TINF2	Q9BSI4	TINF2_HUMAN TERF1-interacting nuclear factor 2	2	63.2919	75.683	66.8182	83.7272	71.1115	68.0005	-0.177185	0.129118	0.228215	0.321037
TMEM126B	Q8IUX1	T126B_HUMAN Complex I assembly factor TMEM126B, mitochondrial	1	382.177	297.544	289.002	381.066	346.539	319.87	-0.176988	0.19451	0.308375	0.0767395
STON1	Q9Y6Q2-2	STON1_HUMAN Isoform 2 of Stonin-1	2	80.7855	75.7981	84.0361	85.405	86.3123	85.1189	-0.176959	0.0181931	0.0563852	0.101249
HOOK2	Q96ED9-2	HOOK2_HUMAN Isoform 2 of Protein Hook homolog 2	1	92.3998	90.4491	78.0408	98.7567	98.2562	82.7987	-0.176754	0.102721	0.19231	0.111514
PSMC5	P62195	PRS8_HUMAN 26S protease regulatory subunit 8	33	3763.98	3952.66	3978.13	4381.26	4408.77	4325.42	-0.176711	0.014451	0.0480973	0.0757308
TBCC	Q15814	TBCC_HUMAN Tubulin-specific chaperone C	5	760.136	703.801	724.569	822.207	813.579	771.37	-0.176549	0.0219459	0.0639997	0.147368
ATP6V0A2	Q9Y487	VPP2_HUMAN V-type proton ATPase 116 kDa subunit a isoform 2	5	1576.45	1443.85	1529.63	1735.87	1891.84	1547.17	-0.176318	0.0642056	0.137706	0.134503
DDX19B	Q9UMR2	DD19B_HUMAN ATP-dependent RNA helicase DDX19B	22	5692.28	5760.74	5860.34	6367.45	6424.2	6562.68	-0.175652	0.0131267	0.0449004	0.0655962
UBXN7	O94888	UBXN7_HUMAN UBX domain-containing protein 7	12	2216.48	2198.21	2177.04	2453.77	2233.58	2719.17	-0.175556	0.075141	0.15345	0.0672535
ALKBH5	Q6P6C2-1	ALKB5_HUMAN Isoform 1 of RNA demethylase ALKBH5	4	516.775	555.566	736.175	629.657	686	671.137	-0.175446	0.184884	0.296789	0.0855002
WWC1	Q8IX03-2	KIBRA_HUMAN Isoform 2 of Protein KIBRA	3	187.099	161.297	185.246	206.938	179.256	188.294	-0.175429	0.0768848	0.155999	0.0777867
UBE2V2	Q15819	UB2V2_HUMAN Ubiquitin-conjugating enzyme E2 variant 2	5	602.288	575.95	678.733	711.019	671.385	659.296	-0.1754	0.0441312	0.104747	0.0831767
FOXO1	Q12778	FOXO1_HUMAN Forkhead box protein O1	3	301.541	244.012	261.086	346.448	259.496	276.367	-0.175295	0.215725	0.33249	0.0718201
ERP29	P30040	ERP29_HUMAN Endoplasmic reticulum resident protein 29	15	4083.47	4780.01	5307.28	5494.82	5127.75	5266	-0.17517	0.112086	0.204967	0.136379
NR2C1	P13056	NR2C1_HUMAN Nuclear receptor subfamily 2 group C member 1	4	257.507	241.674	244.649	267.297	283.296	255.628	-0.17513	0.0245695	0.0691876	0.0937233
[truncated: 5,558 more rows]

## Sheet: Proteome of MAM
Proteome of Mitochondria-associated membranes
Gene Symbol	Uniprot ID	Gene Description	Peptides	WT repeat 1	WT repeat 2	WT repeat 3	UBXD8 KO repeat 1	UBXD8 KO repeat 2	UBXD8 KO repeat 3	logFC (WT vs UBXD8 KO)	P.Value	adj.P.Val	Std.Err	Overlap with Hung et al., elife 2017 (68 proteins)	Overlap with Cho et al., PNAS 2020 (101 proteins)	Overlap with Kwak et al., PNAS 2020 (115 proteins)	Protein belonging to ERAD pathway	Protein belonging to Metabolism of lipids	Proteins belonging to Lipid catabolic process	Proteins belonging to SREBP1/2 signaling pathways	Proteins localized to ER or Mitochondria
DDR2	Q16832	DDR2_HUMAN Discoidin domain-containing receptor 2	14	282.901	354.686	436.128	2341.89	2585.6	2272.3	-2.80411	1.08207e-07	0.000193655	0.12019	0	0	0	0	0	0	0	0
SQLE	Q14534	ERG1_HUMAN Squalene monooxygenase	13	899.795	801.006	1056.04	4303.51	3106.22	2453.79	-1.84698	9.99269e-06	0.00487734	0.149319	0	0	0	0	1	0	1	0
GALNS	P34059	GALNS_HUMAN N-acetylgalactosamine-6-sulfatase	1	28.6339	21.1237	22.4069	74.0388	81.7894	79.9125	-1.80557	1.4611e-06	0.00112066	0.151851	0	0	0	0	0	0	0	0
GLB1	P16278	BGAL_HUMAN Beta-galactosidase	5	235.881	162.288	164.419	490.708	535.686	548.667	-1.56056	1.23261e-05	0.0055149	0.134951	0	0	0	0	1	1	0	0
DAB2	P98082	DAB2_HUMAN Disabled homolog 2	2	47.2657	32.3634	32.7475	137.402	91.8551	86.104	-1.55309	2.20619e-05	0.0067345	0.140298	0	0	0	1	0	0	0	0
PRRG1	O14668	TMG1_HUMAN Transmembrane gamma-carboxyglutamic acid protein 1	3	113.635	85.2413	87.6524	293.059	259.703	178.734	-1.38495	2.30425e-05	0.0067345	0.159563	0	0	0	0	0	0	0	0
SIPA1L2	Q9P2F8	SI1L2_HUMAN Signal-induced proliferation-associated 1-like protein 2	1	23.4228	21.1567	17.4058	51.0891	50.2808	42.0748	-1.27877	9.19973e-06	0.00487734	0.216139	0	0	0	0	0	0	0	0
CTSC	P53634	CATC_HUMAN Dipeptidyl peptidase 1	2	174.741	172.357	159.451	363.577	383.215	424.407	-1.25946	2.38323e-05	0.0067345	0.12517	0	0	0	1	0	0	0	0
FAR1	Q8WVX9	FACR1_HUMAN Fatty acyl-CoA reductase 1	10	939.102	703.161	864.428	2831.3	2094.43	1117.46	-1.23902	0.0016121	0.0437126	0.107162	0	0	0	0	1	1	1	0
SPRY2	O43597	SPY2_HUMAN Protein sprouty homolog 2	1	17.5658	6.19821	7.27839	22.8652	17.0335	21.3098	-1.18318	0.00868551	0.0988878	0.1284	0	0	0	0	0	0	0	0
GNS	P15586	GNS_HUMAN N-acetylglucosamine-6-sulfatase	2	110.425	72.7044	70.325	178.458	192.875	171.526	-1.17788	0.000114268	0.0161449	0.158769	0	0	0	0	0	0	0	0
PPT2	Q9UMR5	PPT2_HUMAN Lysosomal thioesterase PPT2	1	52.4489	22.9361	28.3391	87.0986	73.2841	50.6032	-1.1415	0.00320829	0.0633283	0.15098	0	0	0	0	1	1	0	0
RBM26	Q5T8P6-2	RBM26_HUMAN Isoform 2 of RNA-binding protein 26	1	6.88093	5.15199	17.2171	15.8618	17.547	23.3436	-1.14138	0.0194589	0.143836	0.134173	0	0	0	0	0	0	0	0
TMUB2	Q71RG4	TMUB2_HUMAN Transmembrane and ubiquitin-like domain-containing protein 2	4	286.636	221.645	241.143	622.214	506.038	415.47	-1.08675	3.60107e-05	0.00920674	0.144644	0	0	0	1	0	0	0	0
HMGCR	P04035-3	HMDH_HUMAN Isoform 3 of 3-hydroxy-3-methylglutaryl-coenzyme A reductase	1	13.0678	7.82231	10.7627	33.0599	17.7258	13.4431	-1.08257	0.00572923	0.0824672	0.141693	0	0	0	0	1	1	1	0
LSM14A	Q8ND56-2	LS14A_HUMAN Isoform 2 of Protein LSM14 homolog A	9	448.846	390.782	496.479	736.646	1061.85	953.841	-1.0813	0.00030667	0.023364	0.304162	0	0	0	0	0	0	0	0
SEMA6A	Q9H2E6-2	SEM6A_HUMAN Isoform 2 of Semaphorin-6A	1	31.9618	23.6523	23.3944	70.6685	51.2705	37.8984	-1.07848	0.000317998	0.023364	0.171227	0	0	0	0	0	0	0	0
TMX2	Q9Y320	TMX2_HUMAN Thioredoxin-related transmembrane protein 2	15	1100.01	973.904	1417.64	2725.9	2464.07	1937.79	-1.06738	0.000187184	0.0198996	0.153806	0	0	0	0	0	0	0	1
METAP2	P50579	MAP2_HUMAN Methionine aminopeptidase 2	5	508.21	465.857	525.356	970.849	1023.45	1020.45	-1.06219	1.67576e-05	0.0067345	0.161756	0	0	0	0	0	0	0	0
DNASE2	O00115	DNS2A_HUMAN Deoxyribonuclease-2-alpha	1	53.351	28.6371	27.9497	63.9709	83.6803	59.4211	-1.02513	0.00324259	0.0635382	0.171261	0	0	0	0	0	1	0	0
GBA	P04062	GLCM_HUMAN Glucosylceramidase	9	1654.52	1236.37	1151.06	2777.24	2665.93	2441.57	-1.00896	0.000189026	0.0198996	0.206581	0	0	0	1	1	0	1	0
NDC1	Q9BTX1	NDC1_HUMAN Nucleoporin NDC1	16	1039.89	1024.16	1172.46	2302.39	2315.21	1763.17	-1.00303	3.80343e-05	0.0092821	0.165449	0	1	1	0	0	1	0	0
FDFT1	P37268	FDFT_HUMAN Squalene synthase	5	177.753	108.139	117.904	432.628	250.401	145.769	-0.999636	0.012223	0.11658	0.162187	0	0	0	0	1	0	1	0
CTSB	P07858	CATB_HUMAN Cathepsin B	2	328.183	241.193	286.185	479.036	547.738	606.766	-0.993773	0.000358683	0.0237749	0.145296	0	0	0	1	0	0	0	0
CTSA	P10619	PPGB_HUMAN Lysosomal protective protein	3	212.803	160.641	149.873	317.916	326.65	336.78	-0.983241	0.000234039	0.0220862	0.176569	0	0	0	0	1	0	0	0
DNAJB14	Q8TBM8	DJB14_HUMAN DnaJ homolog subfamily B member 14	2	289.29	235.146	271.925	574.785	530.142	405.737	-0.968421	5.04716e-05	0.0108393	0.117911	0	0	0	1	0	0	0	0
KXD1	Q9BQD3	KXDL1_HUMAN KxDL motif-containing protein 1	1	33.7456	31.6335	18.6779	44.6325	55.9403	48.6731	-0.942516	0.00355409	0.0647808	0.140991	0	0	0	0	0	0	0	0
TPD52	P55327-3	TPD52_HUMAN Isoform 3 of Tumor protein D52	1	40.6527	25.3116	22.5709	55.6578	53.9144	46.4496	-0.93986	0.00138902	0.0425185	0.135615	0	0	0	0	0	0	0	0
RDH10	Q8IZV5	RDH10_HUMAN Retinol dehydrogenase 10	6	314.357	310.504	338.146	700.343	615.008	468.648	-0.936577	6.53979e-05	0.0130045	0.162768	0	0	0	0	0	0	1	0
DVL2	O14641	DVL2_HUMAN Segment polarity protein dishevelled homolog DVL-2	5	131.438	157.579	152.454	278.931	251.405	274.31	-0.931964	0.000139977	0.0174776	0.175219	0	0	0	0	0	0	0	0
LSM14B	Q9BX40	LS14B_HUMAN Protein LSM14 homolog B	1	61.3164	57.8432	73.3481	94.2765	129.706	129.012	-0.924253	0.00143105	0.0425185	0.125032	0	0	0	0	0	0	0	0
HEXA	P06865	HEXA_HUMAN Beta-hexosaminidase subunit alpha	5	356.485	255.55	233.325	468.25	515.826	537.686	-0.919627	0.000884508	0.0342087	0.154834	0	0	0	0	1	1	0	0
NUS1	Q96E22	NGBR_HUMAN Nogo-B receptor	4	377.707	297.403	345.088	713.168	650.371	505.946	-0.914827	0.00010793	0.0156615	0.153033	0	0	0	0	0	1	1	0
BRCA1	P38398	BRCA1_HUMAN Breast cancer type 1 susceptibility protein	1	36.7178	27.1807	27.0553	57.5775	47.0765	56.1468	-0.908832	0.000401413	0.0244907	0.18915	0	0	0	0	0	0	1	0
CDCA2	Q69YH5	CDCA2_HUMAN Cell division cycle-associated protein 2	1	14.2933	10.5616	12.7107	25.6925	20.1286	20.2498	-0.903572	9.6528e-05	0.0156615	0.130712	0	0	0	0	0	0	0	0
LTF	P02788	TRFL_HUMAN Lactotransferrin	2	234.216	231.416	279.486	454.581	504.927	375.295	-0.900143	0.000130715	0.0174409	0.136578	0	0	0	0	0	0	0	0
TMEM230	Q96A57-2	TM230_HUMAN Isoform 1 of Transmembrane protein 230	3	228.549	196.036	214.517	394.907	440.273	317.051	-0.894852	8.37577e-05	0.0145063	0.142981	0	0	1	0	0	0	0	0
ARRB2	P32121-4	ARRB2_HUMAN Isoform 4 of Beta-arrestin-2	1	6.74735	16.6406	13.1164	21.233	20.3066	16.6076	-0.891495	0.0229564	0.153989	0.15509	0	0	0	1	0	0	0	0
HEXB	P07686	HEXB_HUMAN Beta-hexosaminidase subunit beta	3	174.777	132.677	129.544	246.492	279.081	241.271	-0.882984	0.000262368	0.0222083	0.129216	0	0	0	0	1	1	1	0
PAWR	Q96IZ0	PAWR_HUMAN PRKC apoptosis WT1 regulator protein	1	48.8796	22.5417	18.0802	77.7446	39.8447	32.6429	-0.867191	0.0454878	0.217281	0.213948	0	0	0	0	0	0	0	0
RBM33	Q96EV2	RBM33_HUMAN RNA-binding protein 33	3	88.453	68.3916	100.166	136.42	149.927	157.462	-0.86194	0.000946872	0.0342087	0.129285	0	0	0	0	0	0	0	0
ATF6	P18850	ATF6A_HUMAN Cyclic AMP-dependent transcription factor ATF-6 alpha	1	35.7405	25.5715	34.1245	68.3447	45.7335	50.7892	-0.85724	0.00075072	0.0322449	0.133546	0	0	0	1	0	0	1	0
ESRRA	P11474	ERR1_HUMAN Steroid hormone receptor ERR1	1	25.2141	23.943	27.125	47.155	39.648	43.0837	-0.850865	9.93661e-05	0.0156615	0.183234	0	0	0	0	1	0	0	0
FBN2	P35556	FBN2_HUMAN Fibrillin-2	3	69.2202	48.7269	52.6616	135.012	97.2107	69.1651	-0.850353	0.00216511	0.0516652	0.214236	0	0	0	0	0	0	0	0
PRDX1	Q06830	PRDX1_HUMAN Peroxiredoxin-1	11	1622.58	1407.41	1408.35	3014.8	2602.92	2264.36	-0.843282	0.000212113	0.0210895	0.292032	0	0	0	0	0	1	0	0
SGSH	P51688	SPHM_HUMAN N-sulphoglucosamine sulphohydrolase	1	117.683	81.4012	80.6013	134.986	164.509	181.113	-0.840256	0.0034454	0.0642304	0.121493	0	0	0	0	0	0	0	0
PPP1R15B	Q5SWA1	PR15B_HUMAN Protein phosphatase 1 regulatory subunit 15B	1	10.8322	9.99709	11.3982	21.2588	23.3027	11.1351	-0.837309	0.00375841	0.0667981	0.130871	0	1	0	1	0	0	0	0
AMFR	Q9UKV5	AMFR_HUMAN E3 ubiquitin-protein ligase AMFR	8	521.313	469.56	485.218	1027.86	853.007	671.311	-0.830347	0.000238036	0.0220862	0.128989	0	0	0	1	0	0	1	0
ALDOC	P09972	ALDOC_HUMAN Fructose-bisphosphate aldolase C	1	48.2905	41.823	48.7052	67.9333	99.6141	72.3505	-0.826144	0.00133497	0.0419151	0.197017	0	0	0	0	0	1	0	0
WLS	Q5T9L3-2	WLS_HUMAN Isoform 2 of Protein wntless homolog	16	1677.73	1731.04	1934.72	3822.15	3019.12	2569.18	-0.818801	0.000485596	0.0260717	0.180933	0	0	0	0	0	0	0	0
NPC2	P61916	NPC2_HUMAN Epididymal secretory protein E1	2	258.511	192.078	187.619	345.623	379.518	352.009	-0.811266	0.000619028	0.028986	0.127784	0	0	0	0	0	0	1	0
RAB5B	P61020	RAB5B_HUMAN Ras-related protein Rab-5B	5	514.276	433.878	418.179	770.88	784.908	733.155	-0.805256	0.00016547	0.0193132	0.243968	0	0	0	0	0	0	0	0
SCARB1	Q8WTV0-2	SCRB1_HUMAN Isoform 1 of Scavenger receptor class B member 1	8	1365.93	877.972	979.238	2030.45	1684.75	1689.82	-0.805136	0.00140725	0.0425185	0.135835	0	0	0	0	0	1	1	0
USP21	Q9UK80	UBP21_HUMAN Ubiquitin carboxyl-terminal hydrolase 21	2	57.3049	44.3422	42.8202	84.2338	77.7094	81.6047	-0.803909	0.000446593	0.0250611	0.142463	0	0	0	1	0	0	0	0
EIF4ENIF1	Q9NRA8-3	4ET_HUMAN Isoform 3 of Eukaryotic translation initiation factor 4E transporter	5	167.79	158.654	194.034	244.362	354.96	276.77	-0.795787	0.00186254	0.0476189	0.185412	0	0	0	0	0	1	0	0
UBE2J2	Q8N2K1-3	UB2J2_HUMAN Isoform 3 of Ubiquitin-conjugating enzyme E2 J2	4	354.257	334.282	360.836	745.193	586.735	439.104	-0.785921	0.000620859	0.028986	0.138893	0	0	0	1	0	0	0	0
C1QL1	O75973	C1QRF_HUMAN C1q-related factor	1	11.9813	9.59739	5.7505	23.3915	14.6362	8.31601	-0.784464	0.0413298	0.205463	0.138423	0	0	0	0	0	0	0	0
JPH1	Q9HDC5	JPH1_HUMAN Junctophilin-1	6	460.621	400.477	427.252	801.933	688.687	642.21	-0.780935	0.00010282	0.0156615	0.134579	0	0	1	0	0	0	0	0
KIF2C	Q99661	KIF2C_HUMAN Kinesin-like protein KIF2C	8	620.139	602.288	675.593	994.525	1054.06	1090.05	-0.780276	0.000231151	0.0220862	0.132347	0	0	0	0	0	0	0	0
RHOF	Q9HBH0	RHOF_HUMAN Rho-related GTP-binding protein RhoF	1	53.5128	46.2394	43.5941	92.32	70.2467	73.8962	-0.770798	0.000372048	0.0237801	0.114883	0	0	0	0	0	0	0	0
NEU3	Q9UQ49	NEUR3_HUMAN Sialidase-3	1	9.70738	10.3854	13.6195	16.2803	21.2737	15.6509	-0.769883	0.00278306	0.0595308	0.155129	0	0	0	0	1	1	0	0
C10orf35	Q96D05-2	CJ035_HUMAN Isoform 2 of Uncharacterized protein C10orf35	2	50.2279	31.0458	28.4161	72.926	56.2889	44.6299	-0.764143	0.00634304	0.0864361	0.140897	0	0	0	0	0	0	0	0
CDK6	Q00534	CDK6_HUMAN Cyclin-dependent kinase 6	2	109.61	132.508	129.546	248.946	226.027	144.636	-0.763295	0.00206349	0.0503611	0.137002	0	0	0	0	0	0	0	0
GLA	P06280	AGAL_HUMAN Alpha-galactosidase A	9	899.302	575.319	567.602	1028.11	1119.18	1143	-0.763019	0.00379968	0.0667981	0.119952	0	0	0	0	1	0	0	0
PTDSS1	P48651	PTSS1_HUMAN Phosphatidylserine synthase 1	7	472.431	417.178	458.58	894.468	692.553	622.28	-0.759148	0.000285137	0.0228492	0.126494	0	0	0	0	1	1	1	1
SLC38A7	Q9NVC3	S38A7_HUMAN Putative sodium-coupled neutral amino acid transporter 7	1	57.7817	44.2229	47.5126	97.8855	89.8953	59.6188	-0.7533	0.00125625	0.0406314	0.134054	0	0	0	0	0	0	0	0
AAAS	Q9NRG9	AAAS_HUMAN Aladin	23	2255.38	2295.19	2650.08	4410.43	3986.35	3688.01	-0.752302	0.00025245	0.0222083	0.116202	0	0	0	0	0	1	0	0
CLIP1	P30622	CLIP1_HUMAN CAP-Gly domain-containing linker protein 1	1	17.2283	12.1197	19.4922	38.697	23.3328	17.4069	-0.738446	0.0136057	0.122931	0.138919	0	0	0	0	0	0	0	0
TPP2	P29144	TPP2_HUMAN Tripeptidyl-peptidase 2	3	142.284	137.861	134.784	262.755	198.838	209.455	-0.73751	0.000253184	0.0222083	0.130408	0	0	0	0	0	0	0	0
HINT3	Q9NQE9	HINT3_HUMAN Histidine triad nucleotide-binding protein 3	6	523.987	633.346	697.159	897.058	1057.58	1015.42	-0.736157	0.00161152	0.0437126	0.274459	0	0	0	0	0	0	0	0
CEP290	O15078	CE290_HUMAN Centrosomal protein of 290 kDa	12	1168.07	957.021	937.711	1720.51	1762.52	1446.06	-0.734139	0.000410791	0.0245609	0.126961	0	0	0	0	0	0	0	0
ADAMTS1	Q9UHI8	ATS1_HUMAN A disintegrin and metalloproteinase with thrombospondin motifs 1	3	162.381	112.725	102.156	246.463	195.196	152.242	-0.729388	0.00389798	0.066889	0.113788	0	0	0	0	0	0	0	0
CLCN5	P51795-2	CLCN5_HUMAN Isoform 2 of H(+)/Cl(-) exchange transporter 5	9	682.642	661.229	741.282	1145	1110.06	1055.61	-0.725684	0.000138809	0.0174776	0.137616	0	0	0	0	0	0	0	0
FRS2	Q8WU20	FRS2_HUMAN Fibroblast growth factor receptor substrate 2	2	79.9214	66.3513	56.2802	100.298	142.083	82.3389	-0.724635	0.0064185	0.0870226	0.115403	0	0	0	0	0	0	0	0
CTSV	O60911	CATL2_HUMAN Cathepsin L2	1	107.289	91.9332	108.254	152.076	161.726	166.765	-0.706838	0.000708739	0.0309553	0.112326	0	0	0	1	0	0	0	0
PHF3	Q92576	PHF3_HUMAN PHD finger protein 3	11	990.099	766.667	810.422	1338.72	1249.37	1490.69	-0.706655	0.00144138	0.0425185	0.207549	0	0	0	0	0	0	0	0
ZCCHC3	Q9NUD5	ZCHC3_HUMAN Zinc finger CCHC domain-containing protein 3	6	272.527	281.951	326.993	364.72	512.569	533.545	-0.706612	0.00844866	0.0986106	0.118032	0	0	0	0	0	0	0	0
KIF1B	O60333-3	KIF1B_HUMAN Isoform 3 of Kinesin-like protein KIF1B	1	127.037	109.911	119.322	204.127	163.972	192.848	-0.705483	0.000677061	0.0308063	0.154625	0	0	0	0	0	0	0	0
MARK3	P27448	MARK3_HUMAN MAP/microtubule affinity-regulating kinase 3	4	269.956	223.745	222.843	387.441	350.15	384.351	-0.696731	0.000858679	0.0342087	0.143032	0	0	0	0	0	0	0	0
NHSL1	Q5SYE7	NHSL1_HUMAN NHS-like protein 1	5	555.044	487.271	490.235	1038.72	726.167	648.922	-0.693727	0.00183967	0.0472593	0.10974	0	0	0	0	0	0	0	0
PRRC2C	Q9Y520-7	PRC2C_HUMAN Isoform 7 of Protein PRRC2C	20	1296.75	1157.87	1195.05	1912.96	1838.86	2065.84	-0.693314	0.000431644	0.0250611	0.140742	0	0	0	0	0	0	0	0
TRIM27	P14373	TRI27_HUMAN Zinc finger protein RFP	12	1223.64	1338.18	1313.15	2245.75	2022.28	1900.55	-0.691935	0.000271136	0.0222083	0.277241	0	0	0	0	0	0	0	0
CYR61	O00622	CYR61_HUMAN Protein CYR61	1	10.2315	11.829	14.4554	22.6428	18.0486	15.5022	-0.689386	0.00254318	0.0568173	0.115625	0	0	0	0	0	0	0	0
TMEM164	Q5U3C3	TM164_HUMAN Transmembrane protein 164	2	99.2072	64.2716	83.4454	162.727	127.851	93.4649	-0.685517	0.00594939	0.0837157	0.118381	0	0	0	0	0	0	0	0
RRBP1	Q9P2E9	RRBP1_HUMAN Ribosome-binding protein 1	36	4288.24	2510.29	3541.72	7806.38	4676.02	4305.77	-0.682747	0.0313908	0.180834	0.151666	0	0	0	0	0	0	0	0
ELOVL7	A1L3X0	ELOV7_HUMAN Elongation of very long chain fatty acids protein 7	1	120.274	90.5159	85.8678	199.423	142.956	121.716	-0.682026	0.00392516	0.0671152	0.159547	0	0	0	0	1	1	1	0
CLINT1	Q14677-3	EPN4_HUMAN Isoform 3 of Clathrin interactor 1	15	1333.07	1388.66	1540.83	2059.31	2236.86	2420.08	-0.681668	0.00067583	0.0308063	0.183367	0	0	0	0	0	0	0	0
ANKLE2	Q86XL3	ANKL2_HUMAN Ankyrin repeat and LEM domain-containing protein 2	28	2108.97	1909.21	2201.31	3883.56	3416.14	2782.56	-0.67848	0.00114513	0.0381874	0.142189	0	1	0	0	0	0	0	0
LARP4	Q71RC2-4	LARP4_HUMAN Isoform 4 of La-related protein 4	2	185.927	172.153	137.013	271.092	248.781	234.164	-0.67779	0.00112347	0.0381874	0.197446	0	0	0	0	0	0	0	0
RAB21	Q9UL25	RAB21_HUMAN Ras-related protein Rab-21	12	1522.72	1295.15	1402.94	2292.7	2256.41	2067.21	-0.676947	0.000315405	0.023364	0.258566	0	0	0	0	0	0	0	0
MMGT1	Q8N4V1-2	MMGT1_HUMAN Isoform 2 of Membrane magnesium transporter 1	1	10.0791	8.13768	10.4194	17.8341	12.8019	12.6656	-0.675707	0.00123527	0.0401949	0.175652	0	1	1	0	0	0	0	0
ZC3HAV1	C9J6P4	C9J6P4_HUMAN Zinc finger CCCH-type antiviral protein 1	19	1772.21	1510.58	1580.8	2678.4	2349.55	2579.38	-0.671704	0.000690513	0.0309553	0.121194	0	0	0	0	0	1	0	0
DNAJB12	Q9NXW2-2	DJB12_HUMAN Isoform 2 of DnaJ homolog subfamily B member 12	10	1367.96	1110.45	1251.27	2387.85	2070.1	1421.65	-0.6716	0.00386402	0.0667981	0.123052	0	0	0	1	0	0	0	0
MON1B	Q7L1V2	MON1B_HUMAN Vacuolar fusion protein MON1 homolog B	3	124	100.682	110.592	179.945	176.024	157.064	-0.670382	0.000315686	0.023364	0.113845	0	0	0	0	0	0	0	0
CSNK1D	P48730	KC1D_HUMAN Casein kinase I isoform delta	1	38.9135	32.3054	26.4411	47.9841	46.421	50.6943	-0.667929	0.00352506	0.0647808	0.164268	0	0	0	1	0	0	0	0
PATL1	Q86TB9	PATL1_HUMAN Protein PAT1 homolog 1	7	542.136	480.429	624.297	688.194	1127.28	758.169	-0.666681	0.0105534	0.108132	0.213863	0	0	0	0	0	1	0	0
KLHL11	Q9NVR0	KLH11_HUMAN Kelch-like protein 11	2	67.0867	63.1568	64.6218	135.736	101.125	71.2362	-0.665774	0.00365068	0.065335	0.178139	0	0	0	0	0	0	0	0
CAPRIN1	Q14444	CAPR1_HUMAN Caprin-1	8	625.029	452.189	362.109	683.665	746.235	729.146	-0.665632	0.00968204	0.104174	0.165145	0	0	0	0	0	0	0	0
GGH	Q92820	GGH_HUMAN Gamma-glutamyl hydrolase	4	605.722	412.643	482.963	696.48	774.434	821.934	-0.6654	0.0043446	0.0713131	0.123577	0	0	0	0	0	1	0	0
CBLL1	Q75N03	HAKAI_HUMAN E3 ubiquitin-protein ligase Hakai	2	20.6453	28.0681	26.7586	29.6873	39.6075	44.5422	-0.664947	0.0203182	0.14566	0.196625	0	0	0	0	0	0	0	0
SLC11A2	P49281-3	NRAM2_HUMAN Isoform 3 of Natural resistance-associated macrophage protein 2	3	238.607	228.304	244.103	437.121	334.542	315.715	-0.664827	0.000553846	0.026853	0.16137	0	0	0	0	0	1	0	1
PRR11	Q96HE9	PRR11_HUMAN Proline-rich protein 11	4	69.2123	85.201	84.1625	183.868	108.483	88.5497	-0.662967	0.01554	0.128756	0.148685	0	1	0	0	0	0	0	0
ADAP1	O75689	ADAP1_HUMAN Arf-GAP with dual PH domain-containing protein 1	1	71.1623	72.0998	60.5911	91.3914	111.545	107.947	-0.655898	0.00342013	0.0642304	0.12322	0	0	0	0	0	0	0	0
KLHL7	Q8IXQ5	KLHL7_HUMAN Kelch-like protein 7	3	315.025	222.26	188.54	447.126	318.905	323.189	-0.654061	0.00900562	0.100314	0.164034	0	0	0	0	0	0	0	0
SNX29	Q8TEQ0	SNX29_HUMAN Sorting nexin-29	1	16.66	24.7758	21.5136	31.6364	35.2518	25.3297	-0.653459	0.00675965	0.0877357	0.156376	0	0	0	0	0	0	0	0
SLC6A15	Q9H2J7	S6A15_HUMAN Sodium-dependent neutral amino acid transporter B(0)AT2	18	1588.99	1293.52	1415.13	2534.5	2135.3	1953.53	-0.651731	0.00118245	0.0391888	0.113839	0	0	0	0	0	0	0	0
TNKS1BP1	Q9C0C2	TB182_HUMAN 182 kDa tankyrase-1-binding protein	2	28.6784	32.8167	41.3083	53.9404	49.7313	48.886	-0.650135	0.00389947	0.066889	0.156399	0	0	0	0	0	1	0	0
TMTC3	Q6ZXV5	TMTC3_HUMAN Transmembrane and TPR repeat-containing protein 3	17	1493.86	1479.09	1663.23	2637.45	2506.23	2026.98	-0.649918	0.000709164	0.0309553	0.153181	0	0	0	1	0	0	0	0
CLCN6	P51797-5	CLCN6_HUMAN Isoform 5 of Chloride transport protein 6	2	73.7116	70.4681	66.5516	114.589	117.346	88.6032	-0.646254	0.000538844	0.026853	0.131073	0	0	0	0	0	0	0	0
TMEM184C	Q9NVA4	T184C_HUMAN Transmembrane protein 184C	2	180.978	149.885	174.214	276.845	263.087	220.149	-0.643753	0.00044509	0.0250611	0.127038	0	0	0	0	0	0	0	0
NOLC1	Q14978-2	NOLC1_HUMAN Isoform Beta of Nucleolar and coiled-body phosphoprotein 1	33	3924.93	4473.91	3167.58	7289.23	5099.63	5877.62	-0.643455	0.00809272	0.0963411	0.356504	0	0	0	0	0	0	0	0
KIF1C	O43896	KIF1C_HUMAN Kinesin-like protein KIF1C	4	341.28	344.681	342.733	491.814	496.221	558.117	-0.639588	0.00142798	0.0425185	0.145438	0	0	0	0	0	0	0	0
SH3D19	Q5HYK7	SH319_HUMAN SH3 domain-containing protein 19	1	57.252	42.4873	62.8313	104.416	78.9608	62.6073	-0.629541	0.00764827	0.0935389	0.13533	0	0	0	0	0	0	0	0
RECQL5	O94762	RECQ5_HUMAN ATP-dependent DNA helicase Q5	6	832.084	821.954	901.126	1264.02	1173.17	1387.15	-0.624107	0.00140493	0.0425185	0.158045	0	0	0	0	0	0	0	0
CKAP2	Q8WWK9	CKAP2_HUMAN Cytoskeleton-associated protein 2	10	886.845	839.056	840.729	1447.07	1168.73	1232.61	-0.623835	0.000701634	0.0309553	0.123708	0	0	0	0	0	0	0	0
EIF2S2	P20042	IF2B_HUMAN Eukaryotic translation initiation factor 2 subunit 2	8	779.655	743.812	528.468	812.832	965.888	1315.26	-0.620454	0.0340066	0.188228	0.160151	0	0	0	0	0	0	0	0
EP300	Q09472	EP300_HUMAN Histone acetyltransferase p300	2	53.9729	50.1707	50.0995	70.3485	74.4709	84.5405	-0.617526	0.00327221	0.0638854	0.336966	0	0	0	0	0	0	0	0
AURKA	O14965	AURKA_HUMAN Aurora kinase A	3	289.139	284.242	281.07	455.854	423.662	379.683	-0.617311	0.000348251	0.0236678	0.129209	0	0	0	0	0	0	0	0
SDCCAG3	Q96C92	SDCG3_HUMAN Serologically defined colon cancer antigen 3	2	56.7034	41.7868	43.4744	65.8855	74.7468	68.8564	-0.616765	0.0038351	0.0667981	0.133532	0	0	0	0	0	0	0	0
RAB7L1	O14966	RAB7L_HUMAN Ras-related protein Rab-7L1	5	873.126	788.826	898.377	1402.15	1278.49	1112.26	-0.614205	0.00053374	0.026853	0.131071	0	0	0	0	0	0	0	0
APOOL	Q6UXV4	APOOL_HUMAN Apolipoprotein O-like	3	137.572	133.742	139.596	347.455	199.075	117.568	-0.61374	0.0593089	0.253937	0.149319	0	0	0	0	0	0	0	1
ALDOA	P04075-2	ALDOA_HUMAN Isoform 2 of Fructose-bisphosphate aldolase A	19	1402.57	1289.57	1436.58	1974.5	2372.93	1862	-0.613279	0.000952559	0.0342087	0.206804	0	0	0	0	0	0	0	0
PRKCH	P24723	KPCL_HUMAN Protein kinase C eta type	4	146.854	125.03	106.688	181.241	192.082	175.115	-0.611432	0.00271076	0.0585682	0.270822	0	0	0	0	0	0	0	0
CREBBP	Q92793	CBP_HUMAN CREB-binding protein	2	117.921	89.6275	97.0138	160.418	131.23	152.812	-0.609257	0.00285331	0.0600762	0.157753	0	0	0	0	0	0	0	0
SPNS1	Q9H2V7	SPNS1_HUMAN Protein spinster homolog 1	2	703.445	468.639	569.812	1100.54	842.193	648.1	-0.607412	0.0113728	0.113075	0.16771	0	0	0	0	0	0	0	1
CDKAL1	Q5VV42	CDKAL_HUMAN Threonylcarbamoyladenosine tRNA methylthiotransferase	13	1857.64	1636.52	1893.35	3265.33	2812.19	2126.49	-0.605979	0.00429947	0.0712881	0.138523	0	0	0	0	0	0	0	0
LAMTOR5	O43504	LTOR5_HUMAN Ragulator complex protein LAMTOR5	1	157.661	85.9983	55.7947	93.5378	238.038	103.375	-0.605567	0.193557	0.457598	0.147131	0	0	0	0	0	0	0	0
PPP5C	P53041	PPP5_HUMAN Serine/threonine-protein phosphatase 5	6	444.201	407.198	474.28	788.743	639.923	530.892	-0.604613	0.00160544	0.0437126	0.15382	0	0	0	0	0	0	0	0
SLCO4A1	Q96BD0	SO4A1_HUMAN Solute carrier organic anion transporter family member 4A1	1	32.1779	24.3259	23.7699	51.3547	33.4859	30.7088	-0.604128	0.00793783	0.0947491	0.169839	0	0	0	0	0	0	0	0
CPSF6	Q16630-2	CPSF6_HUMAN Isoform 2 of Cleavage and polyadenylation specificity factor subunit 6	20	2157.29	1700.02	1813.68	2178.74	2961.88	3564.47	-0.603487	0.0161625	0.130351	0.123207	0	0	0	0	0	0	0	0
CSNK1E	P49674	KC1E_HUMAN Casein kinase I isoform epsilon	8	1715.87	1539.56	1224.7	2425.15	2031.84	2174.15	-0.601917	0.00499494	0.0766223	0.123213	0	0	0	0	0	0	0	0
ROR1	Q01973	ROR1_HUMAN Tyrosine-protein kinase transmembrane receptor ROR1	5	165.452	165.132	167.158	286.484	226.049	210.65	-0.60001	0.000899456	0.0342087	0.242638	0	0	0	0	0	0	0	0
OCLN	Q16625	OCLN_HUMAN Occludin	9	788.409	558.509	607.693	1099.37	889.063	863.543	-0.597396	0.00378301	0.0667981	0.21881	0	0	0	0	0	0	0	0
USP20	Q9Y2K6	UBP20_HUMAN Ubiquitin carboxyl-terminal hydrolase 20	2	72.4492	58.7293	70.6423	100.45	100.204	90.9141	-0.594091	0.000999911	0.0350884	0.116545	0	0	0	0	0	0	0	0
SMG9	Q9H0W8	SMG9_HUMAN Protein SMG9	1	44.0876	49.7704	52.5401	73.5729	80.3812	58.744	-0.591401	0.00208403	0.0504015	0.151286	0	0	0	0	0	0	0	0
TPP1	O14773	TPP1_HUMAN Tripeptidyl-peptidase 1	4	255.427	168.989	213.511	306.073	329.584	276.468	-0.59001	0.00469737	0.0741162	0.244347	0	0	0	0	0	0	0	0
TMEM47	Q9BQJ4	TMM47_HUMAN Transmembrane protein 47	1	141.72	137.669	160.787	233.933	193.424	209.163	-0.588744	0.00145804	0.0425185	0.137867	0	0	0	0	0	0	0	0
PPP1R9A	Q9ULJ8-3	NEB1_HUMAN Isoform 3 of Neurabin-1	2	480.08	365.514	359.405	771.512	508.565	479.935	-0.588216	0.00933333	0.102476	0.140557	0	0	0	0	0	0	0	0
VRK2	Q86Y07	VRK2_HUMAN Serine/threonine-protein kinase VRK2	5	758.607	721.548	737.499	1447.43	1079.65	768.55	-0.587864	0.0104945	0.107734	0.125683	0	0	0	0	0	0	0	1
RBM27	Q9P2N5	RBM27_HUMAN RNA-binding protein 27	6	794.908	675.853	654.129	875.775	1019.56	1225.55	-0.58782	0.0117494	0.114106	0.164247	0	0	0	0	0	0	0	0
MAP3K21	Q5TCX8	M3KL4_HUMAN Mitogen-activated protein kinase kinase kinase MLK4	3	231.797	260.071	282.386	406.172	367.785	345.552	-0.587123	0.0014366	0.0425185	0.365998	0	0	0	0	0	0	0	0
BAG2	O95816	BAG2_HUMAN BAG family molecular chaperone regulator 2	4	676.602	740.882	734.545	988.857	1282.92	881.943	-0.586851	0.00384894	0.0667981	0.22864	0	0	0	0	0	0	0	0
FMNL2	Q96PY5-3	FMNL2_HUMAN Isoform 2 of Formin-like protein 2	3	769.856	654.422	790.579	1404.63	952.378	902.791	-0.586412	0.00620771	0.0852409	0.123143	0	0	0	0	0	0	0	0
UGT8	Q16880	CGT_HUMAN 2-hydroxyacylsphingosine 1-beta-galactosyltransferase	2	188.994	139.283	185.203	328.551	246.631	179.357	-0.585883	0.0118094	0.114449	0.131005	0	0	0	0	0	0	0	0
MFSD8	Q8NHS3	MFSD8_HUMAN Major facilitator superfamily domain-containing protein 8	2	104.269	79.5913	93.5203	146.555	132.072	121.066	-0.58564	0.00120843	0.0398042	0.168785	0	0	0	0	0	0	0	0
VPS26B	Q4G0F5	VP26B_HUMAN Vacuolar protein sorting-associated protein 26B	1	112.38	124.645	108.416	165.324	182.735	148.639	-0.58498	0.00155515	0.0437126	0.215403	0	0	0	0	0	0	0	0
MARK1	Q9P0L2	MARK1_HUMAN Serine/threonine-protein kinase MARK1	6	447.672	376.661	431.528	602.956	577.204	630.922	-0.584934	0.00196836	0.0491048	0.156184	0	0	0	0	0	0	0	0
PLXNA2	O75051	PLXA2_HUMAN Plexin-A2	5	462.136	430.018	414.875	682.612	627.683	580.076	-0.581881	0.000669164	0.0308063	0.224059	0	0	0	0	0	0	0	0
PDE3B	Q13370	PDE3B_HUMAN cGMP-inhibited 3',5'-cyclic phosphodiesterase B	3	48.2736	43.2188	51.0426	68.9734	77.1735	59.9089	-0.58018	0.0014892	0.0425292	0.14702	0	0	0	0	0	0	0	0
G3BP2	Q9UN86-2	G3BP2_HUMAN Isoform B of Ras GTPase-activating protein-binding protein 2	10	1024.07	962.864	899.543	1428.6	1330.23	1381.76	-0.578987	0.00114373	0.0381874	0.14252	0	0	0	0	0	0	0	0
MSMO1	Q15800	MSMO1_HUMAN Methylsterol monooxygenase 1	5	219.591	161.997	167.411	348.495	249.696	201.009	-0.574932	0.00952327	0.103503	0.122546	0	0	0	0	0	0	0	0
PCYT1A	P49585	PCY1A_HUMAN Choline-phosphate cytidylyltransferase A	4	236.537	280.104	205.4	244.455	465.735	352.819	-0.574305	0.0567533	0.246999	0.131971	0	0	0	0	0	0	0	0
SLITRK3	O94933	SLIK3_HUMAN SLIT and NTRK-like protein 3	1	40.0672	38.5989	40.5978	47.9413	59.5928	63.6821	-0.573327	0.0103492	0.106974	0.110911	0	0	0	0	0	0	0	0
EFNA5	P52803	EFNA5_HUMAN Ephrin-A5	1	103.773	64.3143	91.8779	117.617	119.617	126.331	-0.571561	0.013199	0.120725	0.151115	0	0	0	0	0	0	0	0
UBE2J1	Q9Y385	UB2J1_HUMAN Ubiquitin-conjugating enzyme E2 J1	4	420.822	306.513	344.319	650.111	475.804	427.75	-0.571189	0.00586177	0.0832588	0.196478	0	0	1	0	0	0	0	0
ZNF622	Q969S3	ZN622_HUMAN Zinc finger protein 622	1	7.60848	9.78072	10.5794	11.5531	14.6731	13.1111	-0.569098	0.0129286	0.119886	0.108349	0	0	0	0	0	0	0	0
LRP6	O75581	LRP6_HUMAN Low-density lipoprotein receptor-related protein 6	5	283.016	209.385	238.91	432.365	329.772	281.808	-0.568901	0.00461285	0.0737094	0.111726	0	0	0	0	0	0	0	0
FAM63B	Q8NBR6	FA63B_HUMAN Protein FAM63B	1	16.7184	9.92824	6.86973	16.6288	12.2297	15.3009	-0.566965	0.0773143	0.288465	0.12028	0	0	0	0	0	0	0	0
DNAJC16	Q9Y2G8	DJC16_HUMAN DnaJ homolog subfamily C member 16	7	1002.78	911.9	940.732	1608.1	1411.24	1098.04	-0.563684	0.00231046	0.0538498	0.134947	0	0	0	0	0	0	0	0
RAP1B	F5GZG1	F5GZG1_HUMAN Ras-related protein Rap-1b (Fragment)	5	775.176	703.932	727.259	1030.7	1033.33	1054.43	-0.563245	0.00122596	0.0401352	0.12582	0	0	0	0	0	0	0	0
SAMD4B	Q5PRF9	SMAG2_HUMAN Protein Smaug homolog 2	2	78.2597	64.642	52.2696	80.1947	83.306	111.854	-0.562926	0.0310349	0.179743	0.268808	0	0	0	0	0	0	0	0
RBM26	Q5T8P6	RBM26_HUMAN RNA-binding protein 26	20	2799.28	3019.67	4167.17	4150.69	5181.44	5810.22	-0.5625	0.0139545	0.123821	0.185609	0	0	0	0	0	0	0	0
ZNRF2	Q8NHG8	ZNRF2_HUMAN E3 ubiquitin-protein ligase ZNRF2	1	29.0446	27.0583	33.2973	42.9118	41.7405	39.4809	-0.560134	0.00191129	0.0481772	0.120195	0	0	0	0	0	0	0	0
COL14A1	Q05707	COEA1_HUMAN Collagen alpha-1(XIV) chain	5	254.409	259.504	213.189	354.374	340.996	329.291	-0.559049	0.00244143	0.0557789	0.150379	0	0	0	0	0	0	0	0
XK	P51811	XK_HUMAN Membrane transport protein XK	1	43.3079	42.9119	40.0695	65.1936	57.8527	56.2983	-0.555902	0.000977001	0.03451	0.119488	0	0	0	0	0	0	0	0
DIP2B	Q9P265	DIP2B_HUMAN Disco-interacting protein 2 homolog B	11	1087.92	822.874	815.234	1686.79	1253.97	996.18	-0.553883	0.0152515	0.127746	0.168063	0	0	0	0	0	0	0	0
PCNXL3	Q9H6A9	PCX3_HUMAN Pecanex-like protein 3	2	159.367	112.169	124.952	219.502	169.617	165.419	-0.550442	0.00473926	0.0741911	0.145751	0	0	0	0	0	0	0	0
KCTD3	Q9Y597	KCTD3_HUMAN BTB/POZ domain-containing protein KCTD3	2	107.12	76.3863	71.3942	145.554	118.779	94.9357	-0.550393	0.00998573	0.105538	0.124641	0	0	0	0	0	0	0	0
CRKL	P46109	CRKL_HUMAN Crk-like protein	1	53.1549	44.5786	31.5768	76.9021	60.2158	44.1847	-0.549156	0.0328902	0.186274	0.152691	0	0	0	0	0	0	0	0
SLC19A2	O60779	S19A2_HUMAN Thiamine transporter 1	1	141.924	124.01	120.175	196.745	176.239	170.326	-0.549025	0.00133129	0.0419151	0.120872	0	0	0	0	0	0	0	0
TBC1D31	Q96DN5	TBC31_HUMAN TBC1 domain family member 31	1	8.74856	9.60273	8.84934	16.1684	12.9977	9.17845	-0.548936	0.00506989	0.0771111	0.130488	0	0	0	0	0	0	0	0
DNAJC11	Q9NVH1	DJC11_HUMAN DnaJ homolog subfamily C member 11	3	248.442	200.393	236.822	474.571	305.626	225.925	-0.547803	0.0257897	0.162137	0.128618	1	0	0	0	0	0	0	1
CNOT6	Q9ULM6	CNOT6_HUMAN CCR4-NOT transcription complex subunit 6	2	238.226	269.004	256.653	385.886	375.969	316.003	-0.5465	0.00137878	0.0425185	0.137851	0	0	0	0	0	0	0	0
IGF1R	P08069	IGF1R_HUMAN Insulin-like growth factor 1 receptor	19	1725.11	1554.41	1642.3	2336.57	2418.32	2317.65	-0.545203	0.00105188	0.0362537	0.13731	0	0	0	0	0	0	0	0
TMEM55B	Q86T03-2	TM55B_HUMAN Isoform 2 of Type 1 phosphatidylinositol 4,5-bisphosphate 4-phosphatase	3	173.213	125.173	150.623	236.368	216.944	174.587	-0.54514	0.00358352	0.0647808	0.128488	0	0	0	0	0	0	0	0
SCD	O00767	ACOD_HUMAN Acyl-CoA desaturase	9	1315.62	952.394	1111.3	2909.75	1144.23	1124.59	-0.543785	0.126867	0.373633	0.116121	0	1	0	0	0	0	0	0
POP7	O75817	POP7_HUMAN Ribonuclease P protein subunit p20	1	64.1761	59.9568	50.1509	76.9687	72.8841	97.474	-0.543749	0.0199046	0.144399	0.140181	0	0	0	0	0	0	0	0
PAG1	Q9NWQ8	PHAG1_HUMAN Phosphoprotein associated with glycosphingolipid-enriched microdomains 1	11	777.694	703.172	660.489	1010.2	968.209	1023.51	-0.54303	0.00231688	0.0538498	0.175711	0	0	0	0	0	0	0	0
GPANK1	O95872	GPAN1_HUMAN G patch domain and ankyrin repeat-containing protein 1	1	66.4748	58.6531	57.3446	56.2841	107.22	100.673	-0.542188	0.0804516	0.294529	0.151276	0	0	0	0	0	0	0	0
LRP2	P98164	LRP2_HUMAN Low-density lipoprotein receptor-related protein 2	8	257.618	241.011	220.705	407.086	334.133	273.533	-0.541088	0.00261409	0.0575208	0.223835	0	0	0	0	0	0	0	0
GPC3	P51654-3	GPC3_HUMAN Isoform 3 of Glypican-3	2	715.591	357.186	357.693	853.526	666.968	445.99	-0.540907	0.094117	0.316604	0.192997	0	0	0	0	0	0	0	0
NPM1	P06748	NPM_HUMAN Nucleophosmin	46	6981.64	4202.73	4685.34	7496.54	6740.16	8567.84	-0.539343	0.0257596	0.162137	0.119917	0	0	0	0	0	0	0	0
IRS2	Q9Y4H2	IRS2_HUMAN Insulin receptor substrate 2	7	393.046	393.2	353.178	538.722	532.999	523.027	-0.538603	0.00183963	0.0472593	0.182307	0	0	0	0	0	0	0	0
OSBPL8	Q9BZF1	OSBL8_HUMAN Oxysterol-binding protein-related protein 8	26	2755.42	2784.45	3059.83	4664.77	4028.34	3771.91	-0.538601	0.00210191	0.0506062	0.167346	0	0	0	0	0	0	0	0
FYN	P06241	FYN_HUMAN Tyrosine-protein kinase Fyn	4	512.424	472.603	491.515	693.601	675.867	693.181	-0.537803	0.00151867	0.0429144	0.118811	0	0	0	0	0	0	0	0
ATP1B2	P14415	AT1B2_HUMAN Sodium/potassium-transporting ATPase subunit beta-2	2	165.285	154.276	158.588	233.235	234.711	196.006	-0.536899	0.00105338	0.0362537	0.1592	0	0	0	0	0	0	0	0
ZCCHC4	Q9H5U6	ZCHC4_HUMAN Zinc finger CCHC domain-containing protein 4	2	72.8446	68.5756	65.6754	94.9011	96.1589	96.4867	-0.535924	0.00206476	0.0503611	0.113146	0	0	0	0	0	0	0	0
TRAPPC13	A5PLN9-5	TPC13_HUMAN Isoform 4 of Trafficking protein particle complex subunit 13	2	405.993	465.549	526.467	631.11	690.029	629.294	-0.533839	0.00549997	0.0804614	0.202218	0	0	0	0	0	0	0	0
FAM129A	Q9BZQ8	NIBAN_HUMAN Protein Niban	4	204.369	297.026	315.132	377.862	403.999	332.341	-0.533417	0.0196868	0.143836	0.133654	0	0	0	0	0	0	0	0
FSCN1	Q16658	FSCN1_HUMAN Fascin	3	259.714	179.308	192.758	523.776	285.964	161.322	-0.53336	0.135797	0.384005	0.126422	0	0	0	0	0	0	0	0
FXR2	P51116	FXR2_HUMAN Fragile X mental retardation syndrome-related protein 2	20	2330.48	2217.15	2130.45	2914.13	3213.43	3574.48	-0.528548	0.00344232	0.0642304	0.161385	0	0	0	0	0	0	0	0
TPX2	Q9ULW0	TPX2_HUMAN Targeting protein for Xklp2	3	437.521	368.684	307.44	681.862	459.291	423.076	-0.527882	0.0182111	0.138296	0.112903	0	0	0	0	0	0	0	0
RAB10	P61026	RAB10_HUMAN Ras-related protein Rab-10	17	2544.44	2256.64	2007.07	3352.87	3295.69	3162.24	-0.526038	0.00318924	0.0633092	0.111246	0	0	0	0	0	0	0	0
SEC63	Q9UGP8	SEC63_HUMAN Translocation protein SEC63 homolog	56	7009.7	7255.23	9068.91	13899.1	11505.3	9683.38	-0.525099	0.0282135	0.170599	0.112768	0	0	1	0	0	0	0	0
SPAST	Q9UBP0	SPAST_HUMAN Spastin	2	59.1547	58.8236	78.7604	93.9806	85.0375	91.4225	-0.524547	0.00867797	0.0988878	0.144769	0	0	0	0	0	0	0	0
EMC7	Q9NPA0	EMC7_HUMAN ER membrane protein complex subunit 7	10	1193.18	1109.1	1294.12	2131.84	1595.07	1349.51	-0.524387	0.00869343	0.0988878	0.193708	0	0	1	0	0	0	0	0
PORCN	Q9H237	PORCN_HUMAN Protein-cysteine N-palmitoyltransferase porcupine	2	79.201	81.9491	87.6193	138.974	115.41	92.5	-0.523902	0.00354306	0.0647808	0.177683	0	0	0	0	0	0	0	0
BBS4	Q96RK4-2	BBS4_HUMAN Isoform 2 of Bardet-Biedl syndrome 4 protein	2	68.4043	55.2683	58.6169	116.075	83.6916	60.0232	-0.523703	0.0167191	0.132202	0.131637	0	0	0	0	0	0	0	0
ASPM	Q8IZT6	ASPM_HUMAN Abnormal spindle-like microcephaly-associated protein	7	343.955	294.984	253.027	433.27	396.715	394.803	-0.523373	0.0054964	0.0804614	0.147105	0	0	0	0	0	0	0	0
TRIM65	Q6PJ69	TRI65_HUMAN Tripartite motif-containing protein 65	1	35.5482	50.3283	61.8761	79.607	60.8451	58.7476	-0.522347	0.0418836	0.206495	0.125551	0	0	0	0	0	0	0	0
KIAA0754	O94854	K0754_HUMAN Uncharacterized protein KIAA0754	3	196.51	145.077	131.612	261.2	195.233	191.675	-0.521489	0.0111532	0.111511	0.126512	0	0	0	0	0	0	0	0
CPVL	Q9H3G5	CPVL_HUMAN Probable serine carboxypeptidase CPVL	10	1367.12	1176.39	1212.33	1701.68	1771.06	1782.31	-0.521356	0.00228323	0.0537661	0.132102	0	0	0	0	0	0	0	0
CD63	P08962	CD63_HUMAN CD63 antigen	1	230.855	83.1311	92.9425	228.528	161.305	127.393	-0.520085	0.170241	0.4329	0.12085	0	0	0	0	0	0	0	0
RAB11A	P62491	RB11A_HUMAN Ras-related protein Rab-11A	19	478.658	409.366	514.641	591.586	734.827	616.952	-0.519659	0.00794134	0.0947491	0.118027	0	0	0	0	0	0	0	0
ENAH	Q8N8S7	ENAH_HUMAN Protein enabled homolog	11	1620.25	1124.27	1267.7	2964.87	1647.77	1276.11	-0.519613	0.0865512	0.305117	0.135644	0	0	0	0	0	0	0	0
ABHD3	Q8WU67	ABHD3_HUMAN Abhydrolase domain-containing protein 3	3	310.804	324.141	329.741	456.467	388.126	495.223	-0.519201	0.00880708	0.0995048	0.149444	0	0	0	0	0	0	0	0
DCP1A	Q9NPI6	DCP1A_HUMAN mRNA-decapping enzyme 1A	7	1160.64	1067.78	1227.94	1393.63	1905.13	1582.77	-0.518831	0.00731108	0.0906993	0.186914	0	0	0	0	0	0	0	0
FKBP8	Q14318-2	FKBP8_HUMAN Isoform 2 of Peptidyl-prolyl cis-trans isomerase FKBP8	9	1371.51	1205.16	1350.11	2344.11	1827.09	1362.96	-0.51807	0.0144974	0.125745	0.122537	0	0	1	0	0	0	0	1
TES	Q9UGI8	TES_HUMAN Testin	4	231.904	321.844	340.855	474.333	413.544	329.445	-0.516161	0.0175618	0.135668	0.1208	0	0	0	0	0	0	0	0
ADIPOR1	Q96A54	ADR1_HUMAN Adiponectin receptor protein 1	4	471.362	390.215	448.423	597.517	576.907	623.347	-0.515539	0.00432394	0.0713131	0.142441	0	0	0	0	0	0	0	0
AGO4	Q9HCK5	AGO4_HUMAN Protein argonaute-4	1	39.1734	40.0282	44.1617	46.2029	62.449	60.7481	-0.515511	0.0236578	0.156234	0.227533	0	0	0	0	0	0	0	0
ATP13A2	Q9NQ11	AT132_HUMAN Probable cation-transporting ATPase 13A2	4	195.866	186.168	216.128	318.06	274.678	230.174	-0.515403	0.00236961	0.0548381	0.144599	0	0	0	0	0	0	0	0
SLC20A1	Q8WUM9	S20A1_HUMAN Sodium-dependent phosphate transporter 1	7	1065.95	832.346	926.991	1530.79	1231.64	1152.75	-0.515244	0.00505162	0.0770516	0.127312	0	0	0	0	0	0	0	0
TXNRD1	Q16881	TRXR1_HUMAN Thioredoxin reductase 1, cytoplasmic	2	89.8962	91.0853	90.0721	151.558	126.935	99.0398	-0.51504	0.00356536	0.0647808	0.164015	0	0	0	0	0	0	0	0
PRPSAP2	O60256	KPRB_HUMAN Phosphoribosyl pyrophosphate synthase-associated protein 2	1	11.9979	13.5773	20.6425	24.5243	16.8283	20.1867	-0.514669	0.0526171	0.237396	0.136621	0	0	0	0	0	0	0	0
PRRC2A	P48634	PRC2A_HUMAN Protein PRRC2A	20	623.257	650.253	684.184	803.665	903.246	1018.23	-0.514281	0.00985225	0.104693	0.126908	0	0	0	0	0	0	0	0
RACGAP1	Q9H0H5	RGAP1_HUMAN Rac GTPase-activating protein 1	6	593.648	449.224	514.765	656.843	716.986	780.237	-0.51414	0.0115272	0.113768	0.253022	0	0	0	0	0	0	0	0
FUCA1	P04066	FUCO_HUMAN Tissue alpha-L-fucosidase	2	184.609	165.819	154.459	214.923	216.267	255.277	-0.514016	0.0117527	0.114106	0.12764	0	0	0	0	0	0	0	0
NRD1	O43847-2	NRDC_HUMAN Isoform 2 of Nardilysin	1	21.4111	16.0802	12.7721	32.3079	20.2112	15.3901	-0.513167	0.0606877	0.256359	0.23522	0	0	0	0	0	0	0	0
TPD52L1	Q16890	TPD53_HUMAN Tumor protein D53	1	109.756	118.068	91.4705	145.259	158.616	129.336	-0.512468	0.00650275	0.0872217	0.145766	0	0	0	0	0	0	0	0
RHOA	P61586	RHOA_HUMAN Transforming protein RhoA	15	2050.88	1955	1742.96	2633.58	2840.25	2646.76	-0.512435	0.00263587	0.0577633	0.134383	0	0	0	0	0	0	0	0
PPAT	Q06203	PUR1_HUMAN Amidophosphoribosyltransferase	4	248.511	241.199	247.183	454.114	319.308	264.314	-0.511472	0.00885166	0.0995404	0.123252	0	0	0	0	0	0	0	0
PFKM	P08237-3	K6PF_HUMAN Isoform 3 of 6-phosphofructokinase, muscle type	7	760.67	1296.81	1443.62	1352.97	1557.79	1755.99	-0.511402	0.0706001	0.280157	0.17515	0	0	0	0	0	0	0	0
C5orf28	Q0VDI3	CE028_HUMAN Transmembrane protein C5orf28	1	34.66	45.3277	44.8349	55.7999	63.3079	50.2281	-0.511323	0.0131698	0.120663	0.175073	0	0	0	0	0	0	0	0
CTSL	P07711	CATL1_HUMAN Cathepsin L1	1	13.9849	8.30995	10.3189	20.2379	14.3163	9.76304	-0.510198	0.0467994	0.222042	0.163218	0	0	0	0	0	0	0	0
GPC6	Q9Y625	GPC6_HUMAN Glypican-6	4	260.113	186.898	157.478	268.889	332.873	223.309	-0.509482	0.0336409	0.186952	0.236543	0	0	0	0	0	0	0	0
ATP6V0A2	Q9Y487	VPP2_HUMAN V-type proton ATPase 116 kDa subunit a isoform 2	19	3165.01	2628.57	2751.71	5052.22	4252.31	3127.9	-0.509056	0.0238273	0.156776	0.123606	0	0	0	0	0	0	0	0
PTPRF	P10586	PTPRF_HUMAN Receptor-type tyrosine-protein phosphatase F	27	4434.25	3058.38	2624.72	6846.07	4249.54	3583.13	-0.508743	0.102239	0.331874	0.163442	0	0	0	0	0	0	0	0
SCPEP1	Q9HB40	RISC_HUMAN Retinoid-inducible serine carboxypeptidase	3	341.832	272.331	274.684	389.631	414.753	409.682	-0.508592	0.0069379	0.0879244	0.13562	0	0	0	0	0	0	0	0
IGF2R	P11717	MPRI_HUMAN Cation-independent mannose-6-phosphate receptor	73	7690.31	7238.09	7877.74	12095.8	11262.8	9669.6	-0.506816	0.00748369	0.0921558	0.161208	0	0	0	0	0	0	0	0
RAB11FIP2	Q7L804	RFIP2_HUMAN Rab11 family-interacting protein 2	1	64.1114	74.6498	89.353	98.4939	113.033	99.3889	-0.505973	0.0136684	0.122931	0.24551	0	0	0	0	0	0	0	0
SPAG16	E9PE90	E9PE90_HUMAN Sperm-associated antigen 16 protein	1	51.8705	66.5818	92.6555	64.3534	91.4753	139.162	-0.505402	0.179434	0.443341	0.206892	0	0	0	0	0	0	0	0
AMOTL1	Q8IY63	AMOL1_HUMAN Angiomotin-like protein 1	2	87.3703	55.6064	57.1871	128.342	81.0563	68.4463	-0.505307	0.0484364	0.225297	0.13085	0	0	0	0	0	0	0	0
PDHX	O00330	ODPX_HUMAN Pyruvate dehydrogenase protein X component, mitochondrial	4	295.504	285.783	344.086	418.81	398.009	446.43	-0.505223	0.00678398	0.0877357	0.164497	0	0	0	0	0	0	0	1
USP54	Q70EL1	UBP54_HUMAN Inactive ubiquitin carboxyl-terminal hydrolase 54	2	112.416	99.7729	100.408	154.187	131.147	143.049	-0.505072	0.00319337	0.0633092	0.117624	0	0	0	0	0	0	0	0
ARAF	P10398	ARAF_HUMAN Serine/threonine-protein kinase A-Raf	1	19.5436	25.8805	22.8685	33.3619	36.3099	22.3705	-0.505008	0.0201219	0.145013	0.13565	0	0	0	0	0	0	0	0
RNF217	H7C5V4	H7C5V4_HUMAN Probable E3 ubiquitin-protein ligase RNF217	2	42.723	30.5936	34.9246	59.825	42.5073	44.7267	-0.50429	0.0103065	0.106826	0.110931	0	0	0	0	0	0	0	0
RC3H1	Q5TC82	RC3H1_HUMAN Roquin-1	4	83.7106	72.9214	65.3711	95.3304	94.0781	115.847	-0.503243	0.0152834	0.127814	0.11175	0	0	0	0	0	0	0	0
PARG	Q86W56	PARG_HUMAN Poly(ADP-ribose) glycohydrolase	3	67.139	91.9525	67.541	82.5059	108.849	121.254	-0.50311	0.0592074	0.253937	0.128082	0	0	0	0	0	0	0	1
C18orf8	Q96DM3	MIC1_HUMAN Uncharacterized protein C18orf8	7	1181.48	1019.46	1009.2	1738.49	1375.07	1302.23	-0.500994	0.0049585	0.0766223	0.143311	0	0	0	0	0	0	0	0
SOGA1	O94964-2	SOGA1_HUMAN Isoform 2 of Protein SOGA1	1	30.0476	33.7251	33.8708	42.527	49.9381	38.9707	-0.500869	0.00685654	0.0877357	0.188577	0	0	0	0	0	0	0	0
C15orf39	Q6ZRI6	CO039_HUMAN Uncharacterized protein C15orf39	2	219.497	177.136	182.058	349.323	252.154	203.389	-0.500653	0.0123928	0.11735	0.117663	0	0	0	0	0	0	0	0
CASKIN2	Q8WXE0	CSKI2_HUMAN Caskin-2	4	123.011	101.092	121.777	182.373	153.725	135.646	-0.500088	0.00282006	0.0597618	0.124906	0	0	0	0	0	0	0	0
CIT	O14578-4	CTRO_HUMAN Isoform 4 of Citron Rho-interacting kinase	21	1959.27	2227.9	2083.63	2988.67	2831.11	3135.74	-0.500034	0.00266795	0.0579928	0.118749	0	0	0	0	0	0	0	0
ADAM9	Q13443	ADAM9_HUMAN Disintegrin and metalloproteinase domain-containing protein 9	3	556.693	425.851	449.5	848.179	613.189	509.676	-0.498837	0.0159578	0.130214	0.132809	0	0	0	0	0	0	0	0
SND1	Q7KZF4	SND1_HUMAN Staphylococcal nuclease domain-containing protein 1	31	2578.64	2843.88	3217.8	4382.89	4135.39	3517.38	-0.49525	0.0056837	0.0822816	0.184713	0	0	0	0	0	0	0	0
PSAT1	Q9Y617	SERC_HUMAN Phosphoserine aminotransferase	10	493.117	505.607	576.038	1056.48	685.343	486.171	-0.493812	0.0501743	0.230836	0.111103	0	0	0	0	0	0	0	0
DCP1B	Q8IZD4	DCP1B_HUMAN mRNA-decapping enzyme 1B	7	733.847	571.945	623.308	878.581	900.48	861.329	-0.492802	0.00470732	0.0741162	0.198134	0	0	0	0	0	0	0	0
KCTD2	Q14681	KCTD2_HUMAN BTB/POZ domain-containing protein KCTD2	1	12.2983	10.3631	17.3245	21.0926	16.1975	15.1046	-0.492477	0.0323408	0.183906	0.161424	0	0	0	0	0	0	0	0
RAB24	Q969Q5	RAB24_HUMAN Ras-related protein Rab-24	3	221.955	194.598	199.724	286.022	310.577	240.904	-0.49181	0.0027996	0.0596471	0.226022	1	0	0	0	0	0	0	0
BANF1	O75531	BAF_HUMAN Barrier-to-autointegration factor	10	2515.91	1041.5	792.323	3011.51	1573.62	1095.98	-0.491087	0.311748	0.584366	0.153244	0	0	0	0	0	0	0	0
DAAM1	Q9Y4D1	DAAM1_HUMAN Disheveled-associated activator of morphogenesis 1	3	169.373	111.953	134.392	219.25	191.61	147.182	-0.490298	0.0148096	0.126331	0.107876	0	0	0	0	0	0	0	0
FTSJ1	Q9UET6	TRM7_HUMAN Putative tRNA (cytidine(32)/guanosine(34)-2'-O)-methyltransferase	7	1723.83	1398.58	1371.61	2587.7	1963.03	1677.03	-0.490078	0.0195662	0.143836	0.115584	0	0	0	0	0	0	0	0
EEA1	Q15075	EEA1_HUMAN Early endosome antigen 1	25	2804.97	2897.93	2716.23	3701.83	4377.95	3802.55	-0.489908	0.00339981	0.0642304	0.12947	0	0	0	0	0	0	0	0
TARBP2	Q15633	TRBP2_HUMAN RISC-loading complex subunit TARBP2	2	259.722	313.605	244.538	345.327	377.129	387.256	-0.4885	0.0161937	0.130351	0.127209	0	0	0	0	0	0	0	0
MEX3A	A1L020	MEX3A_HUMAN RNA-binding protein MEX3A	2	80.3839	77.5762	62.619	98.6691	94.2244	103.035	-0.487443	0.0104922	0.107734	0.107816	0	0	0	0	0	0	0	0
IBTK	Q9P2D0	IBTK_HUMAN Inhibitor of Bruton tyrosine kinase	2	270.133	275.032	256.616	339.001	359.871	383.123	-0.487118	0.00858769	0.098801	0.173249	0	0	0	0	0	0	0	0
MTBP	Q96DY7	MTBP_HUMAN Mdm2-binding protein	4	166.662	156.254	165.121	233.98	205.035	215.852	-0.487053	0.00273665	0.0587722	0.186813	0	0	0	0	0	0	0	0
GOLGA3	Q08378	GOGA3_HUMAN Golgin subfamily A member 3	8	451.8	479.796	497.51	591.988	729.918	623.914	-0.48702	0.00863504	0.0988878	0.150326	0	0	0	0	0	0	0	0
KIAA0430	Q9Y4F3	MARF1_HUMAN Meiosis arrest female protein 1	2	278.4	244.919	270.474	353.192	392.287	327.442	-0.485942	0.00317976	0.0633092	0.187631	0	0	0	0	0	0	0	0
RIOK2	Q9BVS4	RIOK2_HUMAN Serine/threonine-protein kinase RIO2	2	33.8272	32.2509	26.2611	45.4717	36.1812	40.3126	-0.485596	0.0104945	0.107734	0.159332	0	0	0	0	0	0	0	0
TMPO	P42167	LAP2B_HUMAN Lamina-associated polypeptide 2, isoforms beta/gamma	8	965.686	707.961	846.881	1499.18	1140.56	839.599	-0.485305	0.031834	0.182504	0.15675	0	0	1	0	0	0	0	0
MARK2	Q7KZI7	MARK2_HUMAN Serine/threonine-protein kinase MARK2	12	1468.48	1395.7	1459.76	2027.91	1899.98	1979.75	-0.484956	0.00206035	0.0503611	0.125966	0	0	0	0	0	0	0	0
RPAP2	Q8IXW5	RPAP2_HUMAN Putative RNA polymerase II subunit B1 CTD phosphatase RPAP2	2	244.768	268.75	281.171	390.083	343.189	336.083	-0.483567	0.00342903	0.0642304	0.157436	0	0	0	0	0	0	0	0
CSRP2BP	Q9H8E8	CSR2B_HUMAN Cysteine-rich protein 2-binding protein	1	8.75001	15.4094	20.1847	19.7008	19.5286	16.8657	-0.483147	0.118292	0.358415	0.123853	0	0	0	0	0	0	0	0
RAC3	P60763	RAC3_HUMAN Ras-related C3 botulinum toxin substrate 3	1	18.3794	13.4812	14.0154	19.8888	23.1569	16.8425	-0.483083	0.0157991	0.130101	0.153498	0	0	0	0	0	0	0	0
AGPAT6	Q86UL3	GPAT4_HUMAN Glycerol-3-phosphate acyltransferase 4	6	360.086	326.177	406.787	514.529	499.929	449.67	-0.48296	0.00363178	0.0652141	0.136189	0	0	0	0	0	0	0	0
CACHD1	Q5VU97	CAHD1_HUMAN VWFA and cache domain-containing protein 1	7	642.725	571.248	535.449	840.131	810.768	720.723	-0.480563	0.00310032	0.0633092	0.207975	0	0	0	0	0	0	0	0
FBXL20	J3KTA1	J3KTA1_HUMAN F-box and leucine-rich repeat protein 20, isoform CRA_a	1	70.3997	50.2002	69.6366	93.3387	93.3282	66.7408	-0.479619	0.016895	0.133005	0.108832	0	0	0	0	0	0	0	0
C12orf23	Q8WUH6	CL023_HUMAN UPF0444 transmembrane protein C12orf23	2	295.971	255.443	338.732	362.692	392.562	438.643	-0.477752	0.022167	0.152551	0.112959	0	0	0	0	0	0	0	0
YTHDF1	Q9BYJ9	YTHD1_HUMAN YTH domain family protein 1	2	178.934	175.044	239.789	245.205	269.526	268.439	-0.477459	0.0215754	0.149559	0.11473	0	0	0	0	0	0	0	0
FXR1	P51114	FXR1_HUMAN Fragile X mental retardation syndrome-related protein 1	16	1144.83	1081.22	1091.43	1469.43	1451.91	1541.29	-0.476468	0.00319553	0.0633092	0.148925	0	0	0	0	0	0	0	0
CLNS1A	P54105	ICLN_HUMAN Methylosome subunit pICln	2	34.3102	29.2697	35.0224	52.2405	37.8995	40.2708	-0.476396	0.00733162	0.0906993	0.198832	0	0	0	0	0	0	0	0
FHOD3	Q2V2M9-4	FHOD3_HUMAN Isoform 4 of FH1/FH2 domain-containing protein 3	1	30.8084	24.9025	28.8564	36.1408	34.1712	39.5372	-0.476124	0.0112296	0.112066	0.118682	0	0	0	0	0	0	0	0
COBLL1	Q53SF7	COBL1_HUMAN Cordon-bleu protein-like 1	5	177.686	134.812	153.173	320.3	173.934	155.701	-0.4757	0.0596356	0.254518	0.120903	0	0	0	0	0	0	0	0
PEBP1	P30086	PEBP1_HUMAN Phosphatidylethanolamine-binding protein 1	5	583.196	471.969	428.984	837.532	637.908	527.756	-0.474467	0.0194932	0.143836	0.139562	0	0	0	0	0	0	0	0
RTN3	O95197-5	RTN3_HUMAN Isoform 5 of Reticulon-3	1	8.77557	11.7188	8.79402	10.6008	13.8842	15.6358	-0.473815	0.0875979	0.306393	0.193911	0	0	0	0	0	0	0	0
TMEM41B	Q5BJD5	TM41B_HUMAN Transmembrane protein 41B	2	105.218	119.587	126.02	172.13	157.745	136.501	-0.473048	0.00475354	0.0741911	0.139793	0	0	0	0	0	0	0	1
CROCC	Q5TZA2	CROCC_HUMAN Rootletin	2	344.666	230.995	271.51	390.168	418.571	314.149	-0.471988	0.0173096	0.135277	0.183185	0	0	0	0	0	0	0	0
ZC3HAV1	Q7Z2W4-3	ZCCHV_HUMAN Isoform 3 of Zinc finger CCCH-type antiviral protein 1	18	1821.83	1667.91	1570.01	2261.51	2262.86	2389.77	-0.471079	0.00497432	0.0766223	0.126269	0	0	0	0	0	1	0	0
TPM1	P09493-8	TPM1_HUMAN Isoform 8 of Tropomyosin alpha-1 chain	2	198.418	129.841	111.917	332.223	151.665	131.684	-0.469788	0.165137	0.426518	0.161464	0	0	0	0	0	0	0	0
CNOT3	O75175	CNOT3_HUMAN CCR4-NOT transcription complex subunit 3	1	157.631	244.389	188.376	237.199	313.253	230.141	-0.468841	0.0524375	0.237396	0.126351	0	0	0	0	0	0	0	0
SC5D	O75845	SC5D_HUMAN Lathosterol oxidase	2	173.953	141.081	135.67	224.57	217.012	158.614	-0.468763	0.00880339	0.0995048	0.148345	0	0	1	0	0	0	0	0
RSRC2	Q7L4I2	RSRC2_HUMAN Arginine/serine-rich coiled-coil protein 2	3	103.977	116.961	128.003	139.816	154.855	169.04	-0.468009	0.0208225	0.147407	0.114462	0	0	0	0	0	0	0	0
FAM193B	Q96PV7	F193B_HUMAN Protein FAM193B	1	51.4784	52.6404	45.2933	70.3777	73.9697	55.3196	-0.467639	0.00533352	0.0799879	0.14551	0	0	0	0	0	0	0	0
FLVCR1	Q9Y5Y0	FLVC1_HUMAN Feline leukemia virus subgroup C receptor-related protein 1	6	684.491	564.514	584.104	1032.54	708.175	728.836	-0.466191	0.0146128	0.125925	0.1669	0	0	0	0	0	0	0	1
LAMTOR2	Q9Y2Q5-2	LTOR2_HUMAN Isoform 2 of Ragulator complex protein LAMTOR2	5	405.343	306.834	273.066	478.258	460.068	364.703	-0.465327	0.0175182	0.13557	0.13214	0	0	0	0	0	0	0	0
LMAN2L	Q9H0V9-2	LMA2L_HUMAN Isoform 2 of VIP36-like protein	14	1633.82	1683.7	2006	2548.4	2510.67	2213.62	-0.464997	0.00530195	0.0799612	0.277232	0	0	0	0	0	0	0	0
RAB11FIP1	Q6WKZ4	RFIP1_HUMAN Rab11 family-interacting protein 1	16	1198.33	1187.38	1208.8	1306.24	1778.85	1821.78	-0.4635	0.0229161	0.153989	0.121883	0	0	0	0	0	0	0	0
FKBP14	Q9NWM8	FKB14_HUMAN Peptidyl-prolyl cis-trans isomerase FKBP14	1	51.1203	62.6893	61.246	78.9308	82.7108	70.6111	-0.463308	0.0102414	0.106659	0.187205	0	0	0	0	0	0	0	0
AP1AR	Q63HQ0	AP1AR_HUMAN AP-1 complex-associated regulatory protein	6	312.511	306.968	318.654	396.294	414.985	425.907	-0.462139	0.00681079	0.0877357	0.136319	0	0	0	0	0	0	0	0
IGF2BP3	O00425	IF2B3_HUMAN Insulin-like growth factor 2 mRNA-binding protein 3	32	4516.24	4800.32	5668.44	5870.62	7089.83	7969.48	-0.46188	0.00982159	0.104693	0.171701	0	0	0	0	0	0	0	0
PFDN2	Q9UHV9	PFD2_HUMAN Prefoldin subunit 2	3	100.211	79.5267	68.5118	130.33	105.021	93.3253	-0.46185	0.0150798	0.127305	0.144042	0	0	0	0	0	0	0	1
DICER1	Q9UPY3	DICER_HUMAN Endoribonuclease Dicer	11	572.989	749.959	675.584	783.93	910.089	965.564	-0.461173	0.0255262	0.161998	0.18311	0	0	0	0	0	0	0	0
ERN1	O75460	ERN1_HUMAN Serine/threonine-protein kinase/endoribonuclease IRE1	9	227.491	241.405	280.932	377.87	336.098	279.452	-0.46076	0.00638191	0.0867455	0.14967	0	0	0	0	0	0	0	0
DDX6	P26196	DDX6_HUMAN Probable ATP-dependent RNA helicase DDX6	24	2559.61	2728.73	3342.33	3397.06	4426.7	3947.17	-0.459853	0.0168112	0.13254	0.257887	0	0	0	0	0	0	0	0
SLC5A6	Q9Y289	SC5A6_HUMAN Sodium-dependent multivitamin transporter	3	605.17	500.022	482.975	933.202	616.901	581.245	-0.457008	0.0269542	0.166917	0.113556	0	0	0	0	0	0	0	0
BRI3	O95415	BRI3_HUMAN Brain protein I3	1	23.3712	19.9488	15.4175	28.613	21.636	25.2328	-0.455551	0.0310674	0.179743	0.212559	0	0	0	0	0	0	0	0
MCL1	Q07820	MCL1_HUMAN Induced myeloid leukemia cell differentiation protein Mcl-1	2	111.461	68.447	66.0907	139.319	99.3017	87.2308	-0.455252	0.0597607	0.254844	0.135147	1	0	0	0	0	0	0	1
MINOS1	Q5TGZ0	MOS1_HUMAN Mitochondrial inner membrane organizing system protein 1	1	382.047	247.388	274.501	681.277	357.069	248.34	-0.454786	0.157949	0.41509	0.125392	0	0	0	0	0	0	0	1
MXRA7	P84157-2	MXRA7_HUMAN Isoform 2 of Matrix-remodeling-associated protein 7	1	94.0835	48.8278	56.7193	107.901	97.3154	56.3693	-0.454549	0.118847	0.35969	0.227296	0	0	0	0	0	0	0	0
LAMTOR3	Q9UHA4	LTOR3_HUMAN Ragulator complex protein LAMTOR3	2	661.889	545.508	643.055	866.889	869.55	724.211	-0.453198	0.00448628	0.0725441	0.125874	0	0	0	0	0	0	0	0
CERS1	P27544	CERS1_HUMAN Ceramide synthase 1	7	759.661	611.511	612.454	1109.05	882.907	672.075	-0.453029	0.0221782	0.152551	0.126853	0	0	0	0	0	0	0	0
CDK17	Q00537	CDK17_HUMAN Cyclin-dependent kinase 17	1	100.938	92.4942	100.221	135.129	125.138	127.644	-0.451663	0.00412056	0.0697896	0.13653	0	0	0	0	0	0	0	0
SEMA4D	Q92854	SEM4D_HUMAN Semaphorin-4D	2	51.0816	37.4464	53.5955	70.271	61.6806	52.3781	-0.451653	0.0151881	0.127675	0.140342	0	0	0	0	0	0	0	0
RCE1	Q9Y256	FACE2_HUMAN CAAX prenyl protease 2	1	128.115	105.232	128.517	189.684	159.35	131.362	-0.450304	0.00764085	0.0935389	0.183959	0	0	0	0	0	0	0	0
AGPAT4	Q9NRZ5	PLCD_HUMAN 1-acyl-sn-glycerol-3-phosphate acyltransferase delta	6	514.036	495.984	601.208	741.193	718.918	654.801	-0.449839	0.00532188	0.0799879	0.212198	0	0	0	0	0	0	0	0
NKTR	P30414	NKTR_HUMAN NK-tumor recognition protein	2	39.5484	42.5788	40.646	54.4313	44.627	63.3972	-0.449729	0.0360497	0.193164	0.264446	0	0	0	0	0	0	0	0
COLEC12	Q5KU26	COL12_HUMAN Collectin-12	5	756.589	700.585	724.199	992.247	1103.41	794.91	-0.449665	0.00727171	0.0906993	0.135861	0	0	0	0	0	0	0	0
LARP1	Q6PKG0	LARP1_HUMAN La-related protein 1	18	1826.46	1760.31	2076.64	2542.36	2495.27	2670.34	-0.449283	0.00588055	0.0833053	0.120547	0	0	0	0	0	0	0	0
EPHA7	Q15375	EPHA7_HUMAN Ephrin type-A receptor 7	8	422.127	367.66	327.218	601.427	472.952	412.343	-0.448465	0.0129112	0.119886	0.183109	0	0	0	0	0	0	0	0
LRP8	Q14114	LRP8_HUMAN Low-density lipoprotein receptor-related protein 8	5	202.663	170.999	200.924	269.662	267.316	215.965	-0.448011	0.00466564	0.0741162	0.160052	0	0	0	0	0	0	0	0
TYW1	Q9NV66	TYW1_HUMAN tRNA wybutosine-synthesizing protein 1 homolog	9	1093.77	1009.15	993.794	1515.31	1371.04	1175.3	-0.447414	0.00438623	0.0715796	0.197145	0	0	0	0	0	0	0	0
CDS1	Q92903	CDS1_HUMAN Phosphatidate cytidylyltransferase 1	2	46.743	56.2762	56.6995	64.0151	79.6272	65.7303	-0.447183	0.0233723	0.155465	0.316897	0	0	0	0	0	0	0	0
LACTB2	Q53H82	LACB2_HUMAN Beta-lactamase-like protein 2	1	22.0567	22.6215	24.1541	31.9881	34.9863	22.6546	-0.446759	0.0119481	0.115169	0.137969	0	0	0	0	0	0	0	1
MYO9A	B2RTY4-4	MYO9A_HUMAN Isoform 4 of Unconventional myosin-IXa	6	524.329	488.376	480.844	719.897	608.847	628.764	-0.446699	0.00435549	0.0713131	0.133088	0	0	0	0	0	0	0	0
TCTEX1D2	Q8WW35	TC1D2_HUMAN Tctex1 domain-containing protein 2	3	230.744	264.601	289.455	311.494	351.675	360.615	-0.446459	0.022603	0.153907	0.128426	0	0	0	0	0	0	0	0
DPY19L4	Q7Z388	D19L4_HUMAN Probable C-mannosyltransferase DPY19L4	5	308.592	260.061	301.383	464.451	374.46	310.442	-0.446431	0.00830752	0.0982446	0.183145	0	0	0	0	0	0	0	0
SLC35F2	Q8IXU6	S35F2_HUMAN Solute carrier family 35 member F2	1	92.2459	71.5716	86.898	126.706	102.353	100.239	-0.446201	0.00724398	0.0906993	0.110197	0	0	0	0	0	0	0	0
EFNB3	Q15768	EFNB3_HUMAN Ephrin-B3	1	30.0751	27.5054	27.4189	34.2196	40.2227	34.1028	-0.446181	0.00852703	0.098682	0.142286	0	0	0	0	0	0	0	0
PA2G4	Q9UQ80	PA2G4_HUMAN Proliferation-associated protein 2G4	12	1777.99	1892.87	1522.22	1968.77	2580.49	2455.26	-0.445535	0.0247288	0.159005	0.179552	0	0	0	0	0	0	0	0
DDX5	P17844	DDX5_HUMAN Probable ATP-dependent RNA helicase DDX5	28	5349.78	5326.99	4701.11	6324.31	7114.34	7550.15	-0.445242	0.00689665	0.0879244	0.193927	0	0	0	0	0	0	0	0
WDR62	O43379-4	WDR62_HUMAN Isoform 4 of WD repeat-containing protein 62	1	35.1619	38.9592	43.5672	62.2082	49.5846	42.967	-0.444287	0.0129214	0.119886	0.1411	0	0	0	0	0	0	0	0
NFXL1	Q6ZNB6	NFXL1_HUMAN NF-X1-type zinc finger protein NFXL1	29	3713.63	3848.42	4515.86	5886.19	5716.49	4637.4	-0.442655	0.0135304	0.12271	0.134581	0	0	0	0	0	0	0	0
SAV1	Q9H4B6	SAV1_HUMAN Protein salvador homolog 1	4	177.811	178.681	178.728	232.251	232.139	236.038	-0.442405	0.00674237	0.0877357	0.141331	0	0	0	0	0	0	0	0
DNAJB6	O75190	DNJB6_HUMAN DnaJ homolog subfamily B member 6	2	180.532	185.234	181.088	270.88	232.966	212.687	-0.43962	0.00368358	0.0657049	0.11332	0	0	0	0	0	0	0	0
ANKRD27	Q96NW4	ANR27_HUMAN Ankyrin repeat domain-containing protein 27	6	588.038	509.449	543.293	774.912	777.083	614.027	-0.439298	0.00504052	0.0770516	0.15473	0	0	0	0	0	0	0	0
NUMBL	Q9Y6R0	NUMBL_HUMAN Numb-like protein	1	69.681	82.3213	80.6542	106.608	100.094	95.228	-0.438687	0.0100262	0.105551	0.194411	0	0	0	0	0	0	0	0
MFAP3	P55082	MFAP3_HUMAN Microfibril-associated glycoprotein 3	10	847.619	700.732	899.668	1047.14	1076.32	1047.98	-0.437433	0.009221	0.101867	0.212794	0	0	0	0	0	0	0	0
PUM2	Q8TB72-3	PUM2_HUMAN Isoform 3 of Pumilio homolog 2	4	302.54	276.919	286.859	328.973	393.909	410.972	-0.436687	0.0230797	0.154507	0.237904	0	0	0	0	0	0	0	0
SLIT2	O94813	SLIT2_HUMAN Slit homolog 2 protein	14	1145.81	814.265	813.275	1383.14	1170.91	1043.84	-0.436316	0.0251071	0.160264	0.169735	0	0	0	0	0	0	0	0
SMG6	Q86US8	EST1A_HUMAN Telomerase-binding protein EST1A	3	205.019	139.991	144.988	197.812	203.864	217.846	-0.43606	0.0334256	0.186952	0.123858	0	0	0	0	0	0	0	0
LMBR1	Q8WVP7-3	LMBR1_HUMAN Isoform 3 of Limb region 1 protein homolog	2	173.318	139.684	151.789	247.092	210.444	151.463	-0.43588	0.0166684	0.131995	0.150958	0	0	0	0	0	0	0	0
EDC3	Q96F86	EDC3_HUMAN Enhancer of mRNA-decapping protein 3	16	2262.23	2137.76	2622.77	2698.57	3622.13	3189.17	-0.435679	0.0188692	0.14169	0.113856	0	0	0	0	0	0	0	0
EIF2S1	P05198	IF2A_HUMAN Eukaryotic translation initiation factor 2 subunit 1	10	1177.22	1173.36	887.848	1244.41	1363.95	1645.26	-0.435002	0.0484668	0.225297	0.210567	0	0	0	0	0	0	0	0
IL1RAP	Q9NPH3	IL1AP_HUMAN Interleukin-1 receptor accessory protein	1	89.2483	72.7903	64.9	103.67	99.515	92.4539	-0.433877	0.0111493	0.111511	0.129935	0	0	0	0	0	0	0	0
GOLT1B	Q9Y3E0	GOT1B_HUMAN Vesicle transport protein GOT1B	1	123.143	98.4125	99.4232	164.238	123.4	128.83	-0.433739	0.013642	0.122931	0.171022	0	0	0	0	0	0	0	0
PLEKHA7	Q6IQ23-2	PKHA7_HUMAN Isoform 2 of Pleckstrin homology domain-containing family A member 7	8	359.497	280.345	294.279	468.877	356.836	387.5	-0.433398	0.0159544	0.130214	0.109753	0	0	0	0	0	0	0	0
TRIO	O75962	TRIO_HUMAN Triple functional domain protein	13	825.268	775.687	702.887	1065.98	1000.28	940.297	-0.433076	0.00617072	0.0850149	0.16772	0	0	0	0	0	0	0	0
AIMP1	Q12904-2	AIMP1_HUMAN Isoform 2 of Aminoacyl tRNA synthase complex-interacting multifunctional protein 1	13	1447.5	1417.35	1366.7	2086.69	1766.33	1729.97	-0.432052	0.00585718	0.0832588	0.109779	0	0	0	0	0	0	0	0
USP33	Q8TEY7	UBP33_HUMAN Ubiquitin carboxyl-terminal hydrolase 33	8	880.107	786.542	829.295	1328.99	1073	896.138	-0.431822	0.0114587	0.113508	0.128616	0	0	0	0	0	0	0	0
FARP2	O94887	FARP2_HUMAN FERM, RhoGEF and pleckstrin domain-containing protein 2	10	1383.76	1207.94	1083.03	2104.81	1426.51	1315.21	-0.431523	0.0389045	0.199311	0.11648	0	0	0	0	0	0	0	0
NEURL4	Q96JN8	NEUL4_HUMAN Neuralized-like protein 4	6	563.156	557.465	549.131	912.285	713.257	575.547	-0.430189	0.0144098	0.125188	0.163613	0	0	0	0	0	0	0	0
MID1	O15344	TRI18_HUMAN E3 ubiquitin-protein ligase Midline-1	5	790.848	756.008	760.105	958.417	1022.97	1018.52	-0.430183	0.00670283	0.0877357	0.113766	0	0	0	0	0	0	0	0
MAPKAP1	B7Z5E5	B7Z5E5_HUMAN Target of rapamycin complex 2 subunit MAPKAP1	1	160.461	141.102	132.497	143.509	191.579	227.907	-0.429926	0.082088	0.297042	0.259835	0	0	0	0	0	0	0	0
TTF2	Q9UNY4	TTF2_HUMAN Transcription termination factor 2	16	1349.59	1183.44	1194.98	2199.85	1490.73	1232.84	-0.429569	0.0446218	0.214097	0.15435	0	0	0	0	0	0	0	0
TMEM9	Q9P0T7	TMEM9_HUMAN Transmembrane protein 9	5	220.397	165.859	155.618	276.824	205.049	213.038	-0.429462	0.023898	0.157048	0.16608	0	0	0	0	0	0	0	0
RP2	O75695	XRP2_HUMAN Protein XRP2	8	1781.55	1627.8	1693.09	2278.69	2216.66	2310.94	-0.428984	0.00527132	0.0797232	0.123441	0	0	0	0	0	0	0	0
EXD2	Q9NVH0	EXD2_HUMAN Exonuclease 3'-5' domain-containing protein 2	6	492.562	469.548	495.032	599.584	704.252	594.498	-0.428534	0.00893259	0.0999148	0.147649	1	1	1	0	0	0	0	1
KIAA1671	Q9BY89	K1671_HUMAN Uncharacterized protein KIAA1671	4	228.176	218.141	231.439	348.089	267.162	265.052	-0.428148	0.00686328	0.0877357	0.1433	0	0	0	0	0	0	0	0
EIF4B	P23588	IF4B_HUMAN Eukaryotic translation initiation factor 4B	2	145.617	114.738	118.947	161.453	189.539	135.025	-0.427933	0.0161763	0.130351	0.248021	0	0	0	0	0	0	0	0
SNRPD2	P62316-2	SMD2_HUMAN Isoform 2 of Small nuclear ribonucleoprotein Sm D2	1	70.3843	86.0151	86.2631	84.864	116.813	115.317	-0.427706	0.0677671	0.272527	0.117936	0	0	0	0	0	0	0	0
PAQR8	Q8TEZ7	MPRB_HUMAN Membrane progestin receptor beta	1	25.7551	20.6349	19.3142	43.4387	26.1277	18.2558	-0.427271	0.0933732	0.315892	0.144712	0	0	0	0	0	0	0	0
SYNCRIP	O60506-3	HNRPQ_HUMAN Isoform 3 of Heterogeneous nuclear ribonucleoprotein Q	2	491.968	517.864	475.991	547.718	664.194	723.376	-0.427009	0.0357585	0.193164	0.112368	0	0	0	0	0	0	0	0
LSG1	Q9H089	LSG1_HUMAN Large subunit GTPase 1 homolog	20	1910.82	1910.95	2168.04	3120.21	2808.52	2198.83	-0.426111	0.0159827	0.130214	0.110459	0	0	0	0	0	0	0	0
SLITRK5	O94991	SLIK5_HUMAN SLIT and NTRK-like protein 5	6	788.69	626.094	709.585	962.517	909.072	869.57	-0.425945	0.00721665	0.0906993	0.161546	0	0	0	0	0	0	0	0
STARD3NL	O95772	MENTO_HUMAN MLN64 N-terminal domain homolog	2	227.942	152.717	170.678	291.317	243.083	178.942	-0.42416	0.039663	0.200142	0.1409	0	0	0	0	0	0	0	0
TIAM1	Q13009	TIAM1_HUMAN T-lymphoma invasion and metastasis-inducing protein 1	1	51.8675	42.985	51.5669	71.766	58.1638	59.1504	-0.423877	0.00837641	0.0984726	0.226251	0	0	0	0	0	0	0	0
GRAMD4	Q6IC98	GRAM4_HUMAN GRAM domain-containing protein 4	1	19.4536	20.6848	18.3673	22.7908	26.6181	23.6153	-0.423427	0.019486	0.143836	0.14989	0	0	0	0	0	0	0	1
N4BP2L2	Q92802-2	N42L2_HUMAN Isoform 2 of NEDD4-binding protein 2-like 2	5	226.661	240.489	235.403	266.506	284.364	367.173	-0.423282	0.0537791	0.239995	0.2738	0	0	0	0	0	0	0	0
CLPTM1L	Q96KA5	CLP1L_HUMAN Cleft lip and palate transmembrane protein 1-like protein	10	988.403	908.591	1002.69	1508.23	1260.31	1032.91	-0.422549	0.011618	0.113922	0.127903	0	0	0	0	0	0	0	0
RAB33B	Q9H082	RB33B_HUMAN Ras-related protein Rab-33B	6	315.495	308.277	350.651	401.454	422.11	430.621	-0.422031	0.0128989	0.119886	0.119665	0	0	0	0	0	0	0	0
CCHCR1	Q8TD31-2	CCHCR_HUMAN Isoform 2 of Coiled-coil alpha-helical rod protein 1	1	17.1219	18.8528	20.4019	26.3125	26.3435	18.994	-0.421638	0.0148192	0.126331	0.119314	0	0	0	0	0	0	0	0
RHOBTB3	O94955	RHBT3_HUMAN Rho-related BTB domain-containing protein 3	3	173.999	158.992	131.957	236.144	200.401	162.499	-0.419548	0.0163592	0.130898	0.140638	0	0	0	0	0	0	0	0
SLC18B1	Q6NT16	S18B1_HUMAN MFS-type transporter SLC18B1	2	134.579	116.388	142.504	158.368	166.162	179.487	-0.419305	0.0196005	0.143836	0.221288	0	0	0	0	0	0	0	0
MUL1	Q969V5	MUL1_HUMAN Mitochondrial ubiquitin ligase activator of NFKB 1	2	37.6862	34.2398	38.5569	48.6272	45.8913	46.2467	-0.41906	0.00680442	0.0877357	0.125791	0	0	0	0	0	0	0	1
CDCA3	Q99618	CDCA3_HUMAN Cell division cycle-associated protein 3	1	94.0577	46.6295	36.7686	98.1118	65.1483	52.919	-0.416582	0.227713	0.498001	0.305139	0	0	0	0	0	0	0	0
RAB11FIP5	Q9BXF6	RFIP5_HUMAN Rab11 family-interacting protein 5	2	65.9602	66.1142	72.0258	85.3926	92.7746	85.7406	-0.415562	0.0110956	0.111511	0.135343	0	0	0	0	0	0	0	1
STK11	Q15831	STK11_HUMAN Serine/threonine-protein kinase STK11	2	32.7992	33.8996	39.938	47.8288	42.3147	45.0053	-0.415194	0.0173627	0.135298	0.147773	0	0	0	0	0	0	0	1
CNN3	Q15417	CNN3_HUMAN Calponin-3	2	220.422	213.763	198.11	396.012	257.27	192.254	-0.414809	0.0604627	0.255715	0.201958	0	0	0	0	0	0	0	0
CLIC1	O00299	CLIC1_HUMAN Chloride intracellular channel protein 1	1	29.8038	22.6588	26.512	58.4527	29.5859	20.1152	-0.414211	0.179379	0.443341	0.117561	0	0	0	0	0	0	0	0
ZC3H15	Q8WU90	ZC3HF_HUMAN Zinc finger CCCH domain-containing protein 15	9	960.676	934.765	1113.82	1200.72	1212.88	1498.21	-0.414092	0.0295295	0.174206	0.123157	0	0	0	0	0	0	0	0
ATP8A1	Q9Y2Q0-3	AT8A1_HUMAN Isoform 3 of Probable phospholipid-transporting ATPase IA	9	801.615	853.701	895.059	1094.39	1140.84	1030.32	-0.413074	0.00607349	0.0842599	0.248961	0	0	0	0	0	0	0	0
DLAT	P10515	ODP2_HUMAN Dihydrolipoyllysine-residue acetyltransferase component of pyruvate dehydrogenase complex, mitochondrial	12	1578.45	1492.89	1731.28	2127.49	2005.69	2170.39	-0.412912	0.00817999	0.0971645	0.140334	0	0	0	0	0	0	0	1
TFRC	P02786	TFR1_HUMAN Transferrin receptor protein 1	47	6202.76	5300.71	4989.42	9410.95	7324.4	5672.35	-0.41287	0.0909312	0.311369	0.11972	0	0	0	0	0	0	0	0
ERBB2IP	Q96RT1-8	LAP2_HUMAN Isoform 8 of Protein LAP2	11	1332.4	1021.1	1117.94	1805.63	1429.18	1238.75	-0.412359	0.024792	0.159221	0.116594	0	0	0	0	0	0	0	0
SH3BP4	Q9P0V3	SH3B4_HUMAN SH3 domain-binding protein 4	4	298.34	299.996	266.122	411.91	352.162	343.543	-0.411622	0.00838182	0.0984726	0.145301	0	0	0	0	0	0	0	0
THAP4	Q8WY91	THAP4_HUMAN THAP domain-containing protein 4	2	36.1159	48.2173	51.7028	60.7822	56.164	53.9912	-0.410178	0.038236	0.197204	0.120196	0	0	0	0	0	0	0	0
ATP5G2	Q06055-2	AT5G2_HUMAN Isoform 2 of ATP synthase F(0) complex subunit C2, mitochondrial	7	275.177	247.851	316.903	425.222	342.807	298.922	-0.408715	0.0140704	0.12425	0.301241	0	0	0	0	0	0	0	1
MAP4K3	Q8IVH8	M4K3_HUMAN Mitogen-activated protein kinase kinase kinase kinase 3	1	100.18	74.0812	71.9584	122.941	104.879	89.3481	-0.408353	0.01947	0.143836	0.136147	0	0	0	0	0	0	0	0
NUCB2	P80303-2	NUCB2_HUMAN Isoform 2 of Nucleobindin-2	6	758.576	483.332	599.953	739.299	1046.73	602.421	-0.407908	0.0903093	0.311014	0.138473	0	0	0	0	0	0	0	0
AZI1	Q9UPN4	AZI1_HUMAN 5-azacytidine-induced protein 1	4	167.272	162.31	142.108	215.713	214.662	168.516	-0.40751	0.0107385	0.109402	0.132758	0	0	0	0	0	0	0	0
RAB23	Q9ULC3	RAB23_HUMAN Ras-related protein Rab-23	5	1432.68	1033.65	939.711	1492.51	1470.04	1318.17	-0.407393	0.0377912	0.195938	0.127515	0	0	0	0	0	0	0	0
EML5	Q05BV3-5	EMAL5_HUMAN Isoform 5 of Echinoderm microtubule-associated protein-like 5	1	16.9996	20.213	26.7509	24.2765	24.6236	28.2559	-0.407253	0.0812431	0.29599	0.117662	0	0	0	0	0	0	0	0
ABL2	P42684	ABL2_HUMAN Abelson tyrosine-protein kinase 2	4	197.025	185.302	224.335	295.405	249.726	225.754	-0.406459	0.0102376	0.106659	0.11341	0	0	0	0	0	0	0	0
EBP	Q15125	EBP_HUMAN 3-beta-hydroxysteroid-Delta(8),Delta(7)-isomerase	2	237.872	172.073	189.174	286.828	239.611	228.152	-0.404525	0.0176706	0.136313	0.161111	0	0	0	0	0	0	0	0
DHCR24	Q15392	DHC24_HUMAN Delta(24)-sterol reductase	9	751.262	677.708	733.522	1078.34	911.009	785.105	-0.40354	0.00958135	0.103714	0.122201	0	0	0	0	0	0	0	0
TFR2	Q9UP52	TFR2_HUMAN Transferrin receptor protein 2	2	130.03	133.582	110.877	174.796	161.752	138.638	-0.403457	0.011492	0.113629	0.125462	0	0	0	0	0	0	0	0
ATL2	Q8NHH9	ATLA2_HUMAN Atlastin-2	9	597.797	582.83	583.756	784.351	770.202	713.85	-0.403289	0.00513591	0.0778946	0.110337	0	0	0	0	0	0	0	0
MOB4	Q9Y3A3	PHOCN_HUMAN MOB-like protein phocein	1	18.8271	20.8609	12.2162	22.5049	21.1179	18.742	-0.402548	0.0846996	0.300961	0.132081	0	0	0	0	0	0	0	0
NRP2	O60462	NRP2_HUMAN Neuropilin-2	3	285.994	220.407	222.277	327.23	329.06	262.065	-0.402141	0.0146619	0.125952	0.14159	0	0	0	0	0	0	0	0
B3GALNT2	Q8NCR0	B3GL2_HUMAN UDP-GalNAc:beta-1,3-N-acetylgalactosaminyltransferase 2	4	202.734	207.841	205.466	244.4	260.307	273.645	-0.401873	0.0208927	0.147596	0.157009	0	0	0	0	0	0	0	0
CEP192	Q8TEP8	CE192_HUMAN Centrosomal protein of 192 kDa	1	20.709	15.7261	19.2818	28.3073	19.6038	22.5146	-0.401812	0.0311812	0.180013	0.14648	0	0	0	0	0	0	0	0
PFN1	P07737	PROF1_HUMAN Profilin-1	8	1742.41	1537.38	1734.76	3311.75	1943.2	1537.7	-0.401785	0.12282	0.366549	0.158546	0	0	0	0	0	0	0	0
SLC15A4	Q8N697	S15A4_HUMAN Solute carrier family 15 member 4	3	344.487	219.589	262.336	423.354	333.03	282.374	-0.40102	0.0469354	0.222042	0.15453	0	0	0	0	0	0	0	0
LAMTOR1	Q6IAA8	LTOR1_HUMAN Ragulator complex protein LAMTOR1	3	360.699	240.342	216.404	345.967	359.34	310.838	-0.400496	0.0609236	0.256891	0.161759	0	0	0	0	0	0	0	0
EHBP1	Q8NDI1	EHBP1_HUMAN EH domain-binding protein 1	5	213.823	210.97	220.602	302.272	261.6	253.296	-0.400226	0.00617541	0.0850149	0.20426	0	0	0	0	0	0	0	0
SLC8A1	P32418	NAC1_HUMAN Sodium/calcium exchanger 1	1	22.2874	20.1714	17.5328	27.0915	25.2465	21.8498	-0.40011	0.0110749	0.111511	0.150627	0	0	0	0	0	0	0	0
DHRS3	O75911	DHRS3_HUMAN Short-chain dehydrogenase/reductase 3	6	591.583	528.2	540.43	771.731	711.225	634.523	-0.400084	0.00595631	0.0837157	0.110069	0	0	0	0	0	0	0	0
MFSD5	Q6N075-2	MFSD5_HUMAN Isoform 2 of Molybdate-anion transporter	3	161.054	145.546	147.268	216.103	206.08	152.814	-0.399237	0.0108937	0.110773	0.132708	0	0	0	0	0	0	0	0
CNPY2	Q9Y2B0	CNPY2_HUMAN Protein canopy homolog 2	3	312.925	284.319	223.422	316.405	421.107	300.113	-0.398908	0.0521284	0.237385	0.218364	0	0	0	0	0	0	0	0
FAM73A	Q8NAN2	FA73A_HUMAN Protein FAM73A	2	237.571	184.118	186.24	311.345	260.17	205.967	-0.398779	0.0226545	0.153907	0.161935	0	1	0	0	0	0	0	1
METTL9	Q9H1A3	METL9_HUMAN Methyltransferase-like protein 9	3	51.67	41.7531	47.5931	75.1172	59.8389	46.3222	-0.398604	0.0229224	0.153989	0.139893	0	0	0	0	0	0	0	0
PTPRK	Q15262-3	PTPRK_HUMAN Isoform 3 of Receptor-type tyrosine-protein phosphatase kappa	5	161.048	168.654	168.364	217.179	204.76	204.668	-0.397396	0.00920194	0.101866	0.123138	0	0	0	0	0	0	0	0
SLC9A7	Q96T83	SL9A7_HUMAN Sodium/hydrogen exchanger 7	3	353.643	372.458	465.927	563.217	482.871	452.451	-0.39395	0.0198127	0.144139	0.119171	0	0	0	0	0	0	0	0
CRELD2	Q6UXH1-5	CREL2_HUMAN Isoform 5 of Cysteine-rich with EGF-like domain protein 2	1	67.3271	35.9028	33.4556	54.6573	61.1311	47.2737	-0.393745	0.137867	0.385928	0.204391	0	0	0	0	0	0	0	0
CLIC4	Q9Y696	CLIC4_HUMAN Chloride intracellular channel protein 4	8	1428.23	811.01	958.143	2423.76	1329.39	690.295	-0.393643	0.329984	0.598048	0.148729	0	0	0	0	0	0	0	1
RNF219	Q5W0B1	RN219_HUMAN RING finger protein 219	1	20.2596	25.8225	27.5567	35.8281	29.3085	24.8637	-0.393297	0.0334077	0.186952	0.174611	0	0	0	0	0	0	0	0
VEZT	Q9HBM0	VEZA_HUMAN Vezatin	6	156.021	164.919	182.22	204.867	235.594	191.443	-0.393066	0.0197176	0.143836	0.159775	0	1	1	0	0	0	0	0
DARS2	Q6PI48	SYDM_HUMAN Aspartate--tRNA ligase, mitochondrial	4	243.322	293.408	371.956	383.896	380.231	375.944	-0.392457	0.0524579	0.237396	0.113054	0	0	0	0	0	0	0	1
C17orf59	Q96GS4	CQ059_HUMAN Uncharacterized protein C17orf59	2	61.2694	42.7737	40.1406	61.497	71.7981	49.1362	-0.392083	0.0590174	0.253694	0.115507	0	0	0	0	0	0	0	0
FAM120C	Q9NX05	F120C_HUMAN Constitutive coactivator of PPAR-gamma-like protein 2	3	156.795	157.895	163.06	167.892	210.762	219.467	-0.390981	0.0511905	0.234507	0.141197	0	0	0	0	0	0	0	0
G3BP1	Q13283	G3BP1_HUMAN Ras GTPase-activating protein-binding protein 1	20	2083.04	1912.41	1577.83	2354.27	2557.63	2275.79	-0.389294	0.0251289	0.160264	0.12284	0	0	0	0	0	0	0	0
EPHA4	P54764	EPHA4_HUMAN Ephrin type-A receptor 4	9	723.681	673.932	679.437	937.688	898.022	802.364	-0.388818	0.00661015	0.0877357	0.144944	0	0	0	0	0	0	0	0
EDC4	Q6P2E9	EDC4_HUMAN Enhancer of mRNA-decapping protein 4	38	3656.08	3672.91	4106.22	4315.44	5658.29	5121.27	-0.388434	0.0196506	0.143836	0.113186	0	0	0	0	0	0	0	0
ELAVL2	Q12926	ELAV2_HUMAN ELAV-like protein 2	8	925.186	993.799	1013.56	1016.35	1279.08	1453.66	-0.388202	0.0559754	0.245733	0.119094	0	0	0	0	0	0	0	0
PPT1	P50897	PPT1_HUMAN Palmitoyl-protein thioesterase 1	4	152.047	123.258	131.173	182.906	185.126	143.426	-0.38814	0.0124437	0.117457	0.119677	0	0	0	0	0	0	0	0
KRAS	P01116-2	RASK_HUMAN Isoform 2B of GTPase KRas	2	112.241	105.876	95.7984	134.434	142.953	119.724	-0.38796	0.0130083	0.120209	0.123871	0	0	0	0	0	0	0	0
SLC35A2	P78381	S35A2_HUMAN UDP-galactose translocator	2	542.478	519.271	483.071	752.986	665.82	538.388	-0.387848	0.0125255	0.117981	0.215177	0	0	0	0	0	0	0	0
VPS13A	Q96RL7	VP13A_HUMAN Vacuolar protein sorting-associated protein 13A	15	984.8	1027.85	946.305	1392.33	1224.39	1139	-0.386703	0.00886204	0.0995404	0.230878	1	0	0	0	0	0	0	1
MTHFR	P42898	MTHR_HUMAN Methylenetetrahydrofolate reductase	3	268.881	253.907	294.523	320.657	356.244	351.738	-0.386195	0.021881	0.151391	0.289279	0	0	0	0	0	0	0	0
SPRYD3	Q8NCJ5	SPRY3_HUMAN SPRY domain-containing protein 3	1	36.5556	38.2736	36.5103	53.37	41.0553	43.9349	-0.385877	0.0162682	0.130364	0.260415	0	0	0	0	0	0	0	0
CASK	O14936-4	CSKP_HUMAN Isoform 4 of Peripheral plasma membrane protein CASK	33	3987.83	3618.72	3502.46	5437.28	4657.94	4278.91	-0.385257	0.0215415	0.149559	0.143516	0	0	0	0	0	0	0	0
EPRS	P07814	SYEP_HUMAN Bifunctional glutamate/proline--tRNA ligase	58	7858.25	8379.09	8074.21	12215.2	10011.7	10171.1	-0.384898	0.0251855	0.160264	0.163642	0	0	0	0	0	0	0	0
WDR60	Q8WVS4	WDR60_HUMAN WD repeat-containing protein 60	2	158.415	176.104	172.048	184.584	208.325	241.42	-0.384097	0.0600988	0.255076	0.282196	0	0	0	0	0	0	0	0
TANC2	Q9HCD6-2	TANC2_HUMAN Isoform 2 of Protein TANC2	1	71.5186	71.721	59.8348	111.299	75.6202	72.4798	-0.382708	0.0389864	0.199527	0.144592	0	0	0	0	0	0	0	0
FMN2	Q9NZ56	FMN2_HUMAN Formin-2	4	75.5285	60.2085	63.4551	91.2973	76.1763	84.1582	-0.381902	0.0179067	0.137541	0.118348	0	0	0	0	0	0	0	0
PTPN18	Q99952	PTN18_HUMAN Tyrosine-protein phosphatase non-receptor type 18	1	31.7034	40.948	46.7276	37.468	62.3852	49.8534	-0.380522	0.163449	0.42409	0.175927	0	0	0	0	0	0	0	0
SMG8	Q8ND04-2	SMG8_HUMAN Isoform 2 of Protein SMG8	5	186.865	219.777	207.27	246.972	263.001	251.43	-0.379666	0.0245102	0.15874	0.26076	0	0	0	0	0	0	0	0
RAB35	Q15286	RAB35_HUMAN Ras-related protein Rab-35	6	429.087	444.69	454.451	492.21	593.582	577.543	-0.379634	0.0295324	0.174206	0.14669	0	0	0	0	0	0	0	0
TMEM134	Q9H6X4	TM134_HUMAN Transmembrane protein 134	1	77.311	65.1733	73.6039	105.885	85.5367	79.9025	-0.379219	0.0122247	0.11658	0.264198	0	0	0	0	0	0	0	0
ROR2	Q01974	ROR2_HUMAN Tyrosine-protein kinase transmembrane receptor ROR2	4	126.13	115.854	130.179	159.2	147.242	157.334	-0.379063	0.0143391	0.125182	0.17597	0	0	0	0	0	0	0	0
DERL1	Q9BUN8	DERL1_HUMAN Derlin-1	6	529.158	373.537	390.92	695.314	532.867	405.997	-0.37898	0.0659274	0.268876	0.221678	0	0	0	0	0	0	0	0
KARS	Q15046-2	SYK_HUMAN Isoform Mitochondrial of Lysine--tRNA ligase	18	2158.08	2057.55	1949.92	2978.9	2501.23	2505.07	-0.378901	0.0142355	0.124886	0.437567	0	0	0	0	0	0	0	1
KCTD18	Q6PI47	KCD18_HUMAN BTB/POZ domain-containing protein KCTD18	7	101.831	140.552	115.513	114.005	145.7	194.092	-0.378505	0.178775	0.442731	0.12353	0	0	0	0	0	0	0	0
MPDU1	O75352	MPU1_HUMAN Mannose-P-dolichol utilization defect 1 protein	2	787.971	512.773	564.738	1158.16	714.176	544.169	-0.377101	0.154108	0.410215	0.345313	0	0	0	0	0	0	0	0
EIF2S3	P41091	IF2G_HUMAN Eukaryotic translation initiation factor 2 subunit 3	19	3051.67	3176.71	2540.07	3517	3274.69	4931.51	-0.376584	0.072451	0.28249	0.211282	0	0	0	0	0	0	0	0
ABCC5	O15440	MRP5_HUMAN Multidrug resistance-associated protein 5	10	902.112	861.245	936.715	1276.02	1077.47	1051.36	-0.37651	0.00938761	0.102652	0.21607	0	0	0	0	0	0	0	0
NKIRAS2	Q9NYR9	KBRS2_HUMAN NF-kappa-B inhibitor-interacting Ras-like protein 2	2	79.7413	89.4874	96.6934	107.851	110.871	110.876	-0.376455	0.0275768	0.168441	0.128459	0	0	0	0	0	0	0	0
CCDC88A	Q3V6T2	GRDN_HUMAN Girdin	6	366.904	381.253	345.034	509.187	461.548	400.82	-0.375366	0.0101296	0.106431	0.122198	0	0	0	0	0	0	0	0
CISD1	Q9NZ45	CISD1_HUMAN CDGSH iron-sulfur domain-containing protein 1	7	1231.84	950.926	842.402	1424.42	1252.41	1074.21	-0.374607	0.0477176	0.224513	0.246723	0	1	1	0	0	0	0	1
GGCX	P38435	VKGC_HUMAN Vitamin K-dependent gamma-carboxylase	8	1277.8	1172.19	1159.54	1744.31	1495.48	1293.2	-0.373913	0.0153879	0.128487	0.174909	0	0	0	0	0	0	0	0
DAZAP1	Q96EP5	DAZP1_HUMAN DAZ-associated protein 1	5	521.807	469.941	564.797	556.021	644.715	757.936	-0.373437	0.0695839	0.277713	0.1078	0	0	0	0	0	0	0	0
YTHDF2	Q9Y5A9	YTHD2_HUMAN YTH domain family protein 2	7	526.726	486.248	719.439	736.502	711.838	675.343	-0.373282	0.0396174	0.2001	0.184709	0	0	0	0	0	0	0	0
CCDC85B	Q15834	CC85B_HUMAN Coiled-coil domain-containing protein 85B	1	11.0232	12.1848	8.65359	16.9304	10.2952	12.7456	-0.373196	0.0953735	0.318248	0.14199	0	0	0	0	0	0	0	0
TROVE2	P10155	RO60_HUMAN 60 kDa SS-A/Ro ribonucleoprotein	1	205.21	167.161	180.06	282.132	207.955	200.758	-0.372762	0.0214446	0.149334	0.161907	0	0	0	0	0	0	0	0
ZCCHC6	Q5VYS8	TUT7_HUMAN Terminal uridylyltransferase 7	10	318.637	287.601	310.524	386.092	382.246	380.109	-0.372007	0.0137458	0.123414	0.181697	0	0	0	0	0	0	0	0
KIAA1467	A2RU67	K1467_HUMAN Uncharacterized protein KIAA1467	1	41.2603	37.5217	36.2996	51.367	52.1206	38.4919	-0.371937	0.0141747	0.124557	0.155548	0	0	0	0	0	0	0	0
ANKZF1	Q9H8Y5	ANKZ1_HUMAN Ankyrin repeat and zinc finger domain-containing protein 1	4	118.445	140.06	145.688	146.266	166.483	190.466	-0.371826	0.0734033	0.285718	0.120812	0	0	0	0	0	0	0	1
ALG10B	Q5I7T1	AG10B_HUMAN Putative Dol-P-Glc:Glc(2)Man(9)GlcNAc(2)-PP-Dol alpha-1,2-glucosyltransferase	1	20.4764	17.615	19.105	27.811	21.9926	20.3757	-0.370976	0.0124479	0.117457	0.166782	0	0	0	0	0	0	0	0
SNX13	Q9Y5W8	SNX13_HUMAN Sorting nexin-13	7	337.152	320.646	352.317	407.96	433.053	415.19	-0.370682	0.0155059	0.128756	0.206691	0	0	0	0	0	0	0	0
TMEM33	P57088	TMM33_HUMAN Transmembrane protein 33	8	1520.91	1057.75	1061.6	2111.86	1396.75	1106.5	-0.370402	0.133911	0.381214	0.133351	0	0	0	0	0	0	0	0
TRIM71	Q2Q1W2	LIN41_HUMAN E3 ubiquitin-protein ligase TRIM71	1	19.1239	26.7198	25.2868	24.3175	32.8573	29.9351	-0.369956	0.111246	0.347456	0.380582	0	0	0	0	0	0	0	0
CHEK1	O14757	CHK1_HUMAN Serine/threonine-protein kinase Chk1	3	220.73	182.33	211.792	333.068	239.338	199.585	-0.369915	0.0394271	0.199891	0.1573	0	1	0	0	0	0	0	0
GAA	P10253	LYAG_HUMAN Lysosomal alpha-glucosidase	8	942.267	719.392	692.224	1031.14	930.379	961.76	-0.369889	0.0360464	0.193164	0.126862	0	0	0	0	0	0	0	0
TRPM7	Q96QT4	TRPM7_HUMAN Transient receptor potential cation channel subfamily M member 7	4	293.29	265.885	291.356	418.829	354.013	289.739	-0.369871	0.0138695	0.123821	0.13316	0	0	0	0	0	0	0	0
SAMM50	Q9Y512	SAM50_HUMAN Sorting and assembly machinery component 50 homolog	7	490.312	373.551	463.109	876.137	547.96	328.037	-0.369516	0.195217	0.460307	0.142594	1	0	0	0	0	0	0	1
WWP1	Q9H0M0	WWP1_HUMAN NEDD4-like E3 ubiquitin-protein ligase WWP1	3	333.34	295.491	264.847	386.225	398.405	326.888	-0.369224	0.0190936	0.142897	0.216503	0	0	0	0	0	0	0	0
FAM76A	Q8TAV0-3	FA76A_HUMAN Isoform 3 of Protein FAM76A	2	289.582	287.286	273.22	325.253	354.693	377.663	-0.369118	0.0330456	0.186368	0.133283	0	0	0	0	0	0	0	0
SEMA4C	Q9C0C4	SEM4C_HUMAN Semaphorin-4C	7	768.946	666.639	724.341	993.385	870.35	827.853	-0.369071	0.0110574	0.111511	0.118398	0	0	0	0	0	0	0	0
SMG7	Q92540-4	SMG7_HUMAN Isoform 4 of Protein SMG7	2	201.68	191.035	197.58	252.187	255.28	225.1	-0.368867	0.00943306	0.102939	0.236302	0	0	0	0	0	0	0	0
METAP1	P53582	MAP11_HUMAN Methionine aminopeptidase 1	6	1163.46	1294.95	827.664	1223.28	1339.17	1506.49	-0.368636	0.103734	0.334232	0.165425	0	0	0	0	0	0	0	0
WNK1	Q9H4A3-6	WNK1_HUMAN Isoform 5 of Serine/threonine-protein kinase WNK1	20	1392.61	1768.04	1673.09	2367.92	2026.1	1722.79	-0.368443	0.0368773	0.194134	0.128388	0	0	0	0	0	0	0	0
UNC5B	Q8IZJ1	UNC5B_HUMAN Netrin receptor UNC5B	3	106.067	120.026	128.849	190.42	133.352	122.318	-0.368382	0.0429923	0.209678	0.130828	0	0	0	0	0	0	0	0
ATXN2L	Q8WWM7-3	ATX2L_HUMAN Isoform 3 of Ataxin-2-like protein	9	578.87	552.294	689.957	798.94	711.615	742.705	-0.367947	0.0189653	0.142213	0.189731	0	0	0	0	0	0	0	0
FAM117B	Q6P1L5	F117B_HUMAN Protein FAM117B	1	159.757	105.124	99.9286	197.882	121.942	127.427	-0.367125	0.113544	0.350651	0.154739	0	0	0	0	0	0	0	0
YIPF6	Q96EC8	YIPF6_HUMAN Protein YIPF6	1	110.691	74.9239	80.909	133.471	115.508	86.8399	-0.366488	0.0528507	0.237519	0.130145	0	0	0	0	0	0	0	0
DDX26B	Q5JSJ4	DX26B_HUMAN Protein DDX26B	2	74.5835	81.0337	78.2236	88.5122	96.3236	105.661	-0.366483	0.0507272	0.232782	0.115219	0	0	0	0	0	0	0	0
B4GALNT1	Q00973	B4GN1_HUMAN Beta-1,4 N-acetylgalactosaminyltransferase 1	1	23.063	22.0022	26.7608	29.2508	27.2496	29.9361	-0.366354	0.0291129	0.172916	0.113448	0	0	0	0	0	0	0	0
SLC17A5	Q9NRA2	S17A5_HUMAN Sialin	1	224.826	167.273	218.76	299.926	236.178	217.237	-0.366284	0.032226	0.18387	0.167777	0	0	0	0	0	0	0	0
SYT1	P21579	SYT1_HUMAN Synaptotagmin-1	1	95.4365	123.245	114.189	130.339	148.222	130.538	-0.365947	0.0429209	0.209678	0.11116	0	0	0	0	0	0	0	0
TMEM206	Q9H813-2	TM206_HUMAN Isoform 2 of Transmembrane protein 206	5	333.564	285.842	358.695	433.222	408.494	368.204	-0.365797	0.0144046	0.125188	0.168004	0	0	0	0	0	0	0	0
DCAF7	P61962	DCAF7_HUMAN DDB1- and CUL4-associated factor 7	3	397.401	426.765	416.735	551.601	537.48	451.895	-0.365507	0.0107355	0.109402	0.137297	0	0	0	0	0	0	0	0
ST7	Q9NRC1	ST7_HUMAN Suppressor of tumorigenicity 7 protein	6	641.75	654.618	729.233	976.091	852.366	694.67	-0.365268	0.0180857	0.138296	0.13966	0	0	0	0	0	0	0	0
PEX13	Q92968	PEX13_HUMAN Peroxisomal membrane protein PEX13	1	10.9278	10.4338	10.3323	17.3976	15.3161	8.09836	-0.364481	0.107708	0.341182	0.218852	0	1	0	0	0	0	0	0
CWF19L2	Q2TBE0	C19L2_HUMAN CWF19-like protein 2	4	376.61	377.083	397.961	463.829	463.611	516.073	-0.364435	0.0261077	0.163562	0.160899	0	0	0	0	0	0	0	0
FAM98A	Q8NCA5	FA98A_HUMAN Protein FAM98A	15	2210.93	1879.49	1686.02	2002.23	2604.27	2877.12	-0.363283	0.0781754	0.290065	0.334932	0	0	0	0	0	0	0	0
POFUT1	Q9H488	OFUT1_HUMAN GDP-fucose protein O-fucosyltransferase 1	5	324.727	342.169	305.961	419.823	430.561	352.103	-0.363077	0.0146216	0.125925	0.146952	0	0	0	0	0	0	0	0
ERAP1	Q9NZ08-2	ERAP1_HUMAN Isoform 2 of Endoplasmic reticulum aminopeptidase 1	1	22.0928	23.4928	15.6617	22.0252	27.6284	23.4186	-0.362809	0.0949474	0.318012	0.140136	0	0	0	0	0	0	0	0
ANGEL2	Q5VTE6	ANGE2_HUMAN Protein angel homolog 2	2	100.303	124.327	127.602	126.509	147.443	159.227	-0.362335	0.0839147	0.299168	0.19484	0	0	0	0	0	0	0	0
KIAA0922	A2VDJ0-5	T131L_HUMAN Isoform 4 of Transmembrane protein 131-like	2	183.455	145.033	140.158	311.195	194.537	113.187	-0.362013	0.215417	0.483049	0.107306	0	0	0	0	0	0	0	0
HYPK	Q9NX55	HYPK_HUMAN Huntingtin-interacting protein K	1	124.307	90.1911	59.355	82.3835	167.15	92.7532	-0.36198	0.296435	0.570889	0.153787	0	0	0	0	0	0	0	0
MET	P08581-2	MET_HUMAN Isoform 2 of Hepatocyte growth factor receptor	1	129.832	136.304	152.577	201.582	160.583	156.692	-0.360905	0.0198083	0.144139	0.140256	0	0	0	0	0	0	0	0
DNAJC10	Q8IXB1	DJC10_HUMAN DnaJ homolog subfamily C member 10	10	1686.13	1710.3	1588.56	2346.06	2067.52	1890.98	-0.360774	0.0161427	0.130351	0.153536	0	0	0	0	0	0	0	0
CNST	Q6PJW8	CNST_HUMAN Consortin	2	91.0908	96.9236	94.8182	105.863	135.542	108.259	-0.360348	0.039248	0.199548	0.135207	0	0	0	0	0	0	0	0
MRPL47	Q9HD33	RM47_HUMAN 39S ribosomal protein L47, mitochondrial	1	38.4033	16.9618	19.0646	31.5557	24.0457	27.389	-0.360123	0.210965	0.478169	0.168694	0	0	0	0	0	0	0	1
PSMA2	P25787	PSA2_HUMAN Proteasome subunit alpha type-2	2	210.839	187.91	204.652	319.293	233.417	202.144	-0.359954	0.0295036	0.174206	0.231415	0	0	0	0	0	0	0	0
TMEM120B	A0PK00	T120B_HUMAN Transmembrane protein 120B	1	149.014	116.087	136.771	195.872	172.727	129.44	-0.359767	0.0290684	0.172916	0.195561	0	0	0	0	0	0	0	0
PPP1R12A	O14974	MYPT1_HUMAN Protein phosphatase 1 regulatory subunit 12A	7	360.372	292.521	295.367	500.179	355.241	327.691	-0.359292	0.0431177	0.209881	0.131406	0	0	0	0	0	0	0	0
PARP16	Q8N5Y8-3	PAR16_HUMAN Isoform 3 of Mono [ADP-ribose] polymerase PARP16	1	149.609	145.133	184.933	216.541	215.751	160.896	-0.359261	0.0346677	0.190124	0.131007	0	1	0	0	0	0	0	0
PRDX2	P32119	PRDX2_HUMAN Peroxiredoxin-2	7	1380.72	1133.84	1214.68	1776	1526.79	1317.24	-0.359203	0.0227854	0.153968	0.20652	0	0	0	0	0	0	0	0
IGF2BP1	Q9NZI8	IF2B1_HUMAN Insulin-like growth factor 2 mRNA-binding protein 1	78	9419.46	9619.24	10582	10724.6	13485.9	14991.9	-0.359131	0.0237803	0.156776	0.119043	0	0	0	0	0	0	0	0
GRK6	P43250-2	GRK6_HUMAN Isoform GRK6B of G protein-coupled receptor kinase 6	3	248.708	206.807	178.436	319.525	247.259	217.073	-0.358854	0.0438227	0.211587	0.113306	0	0	0	0	0	0	0	0
SULT1A1	P50225	ST1A1_HUMAN Sulfotransferase 1A1	4	205.393	315.018	277.895	322.177	398.593	257.123	-0.358471	0.113956	0.351349	0.16332	0	0	0	0	0	0	0	0
PRKCSH	K7ELL7	K7ELL7_HUMAN Glucosidase 2 subunit beta	2	151.86	144.441	123.748	196.579	177.316	142.548	-0.358305	0.0229736	0.153989	0.156955	0	0	0	0	0	0	0	0
UVRAG	Q9P2Y5	UVRAG_HUMAN UV radiation resistance-associated gene protein	2	89.3746	71.6293	86.2497	102.467	99.7938	101.297	-0.357971	0.0224356	0.153448	0.148384	0	0	0	0	0	0	0	0
RAB9B	Q9NP90	RAB9B_HUMAN Ras-related protein Rab-9B	3	104.177	91.7724	85.1501	103.807	118.019	125.82	-0.357256	0.0557619	0.245445	0.124938	0	0	0	0	0	0	0	0
C5orf34	Q96MH7	CE034_HUMAN Uncharacterized protein C5orf34	1	16.5369	28.2693	18.8431	33.9104	21.7393	20.5946	-0.357202	0.16125	0.421085	0.159914	0	0	0	0	0	0	0	0
C8orf33	Q9H7E9-2	CH033_HUMAN Isoform 2 of UPF0488 protein C8orf33	1	92.2026	56.6828	59.9149	77.8177	78.7308	95.8788	-0.356577	0.128854	0.374968	0.148485	0	0	0	0	0	0	0	0
TRO	Q12816	TROP_HUMAN Trophinin	2	49.8214	64.599	59.1657	72.94	70.748	68.4239	-0.356548	0.0418726	0.206495	0.117508	0	0	0	0	0	0	0	0
SPTLC1	O15269	SPTC1_HUMAN Serine palmitoyltransferase 1	19	2806.51	2578.84	3019.61	3970.7	3747.44	3151.37	-0.35647	0.0240891	0.15741	0.174484	0	0	0	0	0	0	0	0
LAMP1	P11279	LAMP1_HUMAN Lysosome-associated membrane glycoprotein 1	3	849.802	444.875	575.496	735.822	970.014	593.793	-0.356228	0.176679	0.440425	0.129628	0	0	0	0	0	0	0	0
SNX14	Q9Y5W7	SNX14_HUMAN Sorting nexin-14	3	137.32	128.599	152.6	173.518	189.506	150.209	-0.355722	0.0205627	0.146403	0.124161	0	0	0	0	0	0	0	0
FBRS	Q9HAH7-1	FBRS_HUMAN Isoform 1 of Probable fibrosin-1	2	119.883	109.761	110.124	136.524	140.074	139.338	-0.355321	0.0202047	0.145415	0.235885	0	0	0	0	0	0	0	0
LMAN2	Q12907	LMAN2_HUMAN Vesicular integral-membrane protein VIP36	34	4287.18	4103.87	5034.87	6182.8	5937.98	5105.41	-0.355286	0.0297722	0.174315	0.128722	0	0	0	0	0	0	0	0
KIF23	Q02241	KIF23_HUMAN Kinesin-like protein KIF23	15	928.275	739.374	704.866	908.412	916.476	1099.15	-0.355258	0.0708415	0.280907	0.143708	0	0	0	0	0	0	0	0
ZCCHC11	Q5TAX3	TUT4_HUMAN Terminal uridylyltransferase 4	3	258.391	231.871	271.079	321.986	306.869	301.624	-0.354794	0.0166369	0.13194	0.160093	0	0	0	0	0	0	0	0
CCAR1	Q8IX12	CCAR1_HUMAN Cell division cycle and apoptosis regulator protein 1	14	842.668	853.634	916.715	749.814	1189.98	1433.94	-0.35449	0.199835	0.466136	0.138956	0	0	0	0	0	0	0	0
LASP1	Q14847	LASP1_HUMAN LIM and SH3 domain protein 1	2	61.8932	62.1917	57.8444	119.935	73.9928	48.022	-0.353696	0.168584	0.430763	0.124788	0	0	0	0	0	0	0	0
MARCKS	P29966	MARCS_HUMAN Myristoylated alanine-rich C-kinase substrate	17	2793.81	2183.12	1867.64	3078.78	2742.8	2843.81	-0.353652	0.0648664	0.267077	0.157094	0	0	0	0	0	0	0	0
SNTB1	Q13884	SNTB1_HUMAN Beta-1-syntrophin	3	565.246	559.694	606.396	813.643	656.742	675.908	-0.353476	0.0165439	0.13194	0.193843	0	0	0	0	0	0	0	0
CLCC1	Q96S66	CLCC1_HUMAN Chloride channel CLIC-like protein 1	26	4634.29	4207.68	5123.43	6657.87	6247.63	5246.94	-0.353324	0.0367685	0.194134	0.136817	0	1	1	0	0	0	0	1
C5orf15	Q8NC54	KCT2_HUMAN Keratinocyte-associated transmembrane protein 2	2	68.7807	39.9217	43.9165	67.8632	58.3294	56.4316	-0.352298	0.0914491	0.311596	0.12963	0	0	0	0	0	0	0	0
STIP1	P31948	STIP1_HUMAN Stress-induced-phosphoprotein 1	12	1107.68	1043.38	1135.32	1831.62	1392.17	958.461	-0.352296	0.095321	0.318248	0.207104	0	0	0	0	0	0	0	0
FNBP1L	Q5T0N5	FBP1L_HUMAN Formin-binding protein 1-like	3	96.521	106.869	122.762	120.464	155.104	126.13	-0.352161	0.0615701	0.258056	0.144073	0	0	0	0	0	0	0	0
ARHGEF2	Q92974	ARHG2_HUMAN Rho guanine nucleotide exchange factor 2	20	2264.82	2577.74	2495.42	3068.98	3072.65	3239.74	-0.352024	0.0150803	0.127305	0.151233	0	0	0	0	0	0	0	0
ECH1	Q13011	ECH1_HUMAN Delta(3,5)-Delta(2,4)-dienoyl-CoA isomerase, mitochondrial	5	378.015	317.182	471.356	561.853	492.256	382.711	-0.351687	0.0558182	0.245445	0.169882	0	0	0	0	0	0	0	1
YTHDF3	Q7Z739	YTHD3_HUMAN YTH domain family protein 3	3	124.594	117.745	164.948	152.991	174.204	169.548	-0.351407	0.0693457	0.277022	0.168476	0	0	0	0	0	0	0	0
RAB2A	P61019	RAB2A_HUMAN Ras-related protein Rab-2A	8	1719.43	1341.42	1490.11	2114.25	1922.09	1624.16	-0.350759	0.0335022	0.186952	0.149057	0	0	0	0	0	0	0	0
DCP2	Q8IU60	DCP2_HUMAN m7GpppN-mRNA hydrolase	6	1663.81	1407.59	1924.56	1842.44	2412.74	2049.31	-0.350735	0.0552087	0.243763	0.10992	0	0	0	0	0	0	0	0
RBM15	Q96T37	RBM15_HUMAN Putative RNA-binding protein 15	24	3664.53	3982.71	3264.61	3892.01	4735.9	5695.81	-0.349969	0.0613656	0.257465	0.161544	0	0	0	0	0	0	0	0
ESPL1	Q14674	ESPL1_HUMAN Separin	7	510.258	557.416	596.731	648.884	693.781	712.498	-0.349562	0.0366302	0.194134	0.24773	0	0	0	0	0	0	0	0
CEP170	Q5SW79	CE170_HUMAN Centrosomal protein of 170 kDa	6	320.245	253.077	342.655	387.414	367.323	365.939	-0.349257	0.0369725	0.194134	0.238532	0	0	0	0	0	0	0	0
ADAM22	Q9P0K1	ADA22_HUMAN Disintegrin and metalloproteinase domain-containing protein 22	1	21.237	14.9592	18.5697	23.7536	22.4003	19.5296	-0.348261	0.0302642	0.176426	0.132397	0	0	0	0	0	0	0	0
ARV1	Q9H2C2	ARV1_HUMAN Protein ARV1	1	211.327	194.013	193.128	261.619	243.065	228.401	-0.348215	0.012142	0.116204	0.263567	0	0	0	0	0	0	0	0
RPAP3	Q9H6T3	RPAP3_HUMAN RNA polymerase II-associated protein 3	7	601.994	598.521	668.219	770.485	823.77	706.245	-0.3482	0.0156554	0.129314	0.156559	0	0	0	0	0	0	0	0
DHX37	Q8IY37	DHX37_HUMAN Probable ATP-dependent RNA helicase DHX37	23	2995.37	2772.51	2309.37	2889.39	3531.56	3819.16	-0.347849	0.0662099	0.2691	0.232738	0	0	0	0	0	0	0	0
PPFIBP1	Q86W92	LIPB1_HUMAN Liprin-beta-1	9	643.902	602.367	623.556	779.071	791.635	738.979	-0.347826	0.0128907	0.119886	0.205073	0	0	0	0	0	0	0	0
GALNT13	Q8IUC8	GLT13_HUMAN Polypeptide N-acetylgalactosaminyltransferase 13	6	341.763	254.079	300.91	398.002	386.24	309.743	-0.34724	0.0288147	0.172154	0.117294	0	0	0	0	0	0	0	0
LTV1	Q96GA3	LTV1_HUMAN Protein LTV1 homolog	5	176.408	127.596	119.415	185.396	162.096	161.13	-0.347101	0.0522896	0.237396	0.130579	0	0	0	0	0	0	0	0
RAB11B	Q15907	RB11B_HUMAN Ras-related protein Rab-11B	17	2169.83	1942.01	2152.18	2463.06	2926.65	2536.07	-0.346356	0.0205875	0.146403	0.128353	0	0	0	0	0	0	0	0
SLC38A1	Q9H2H9	S38A1_HUMAN Sodium-coupled neutral amino acid transporter 1	7	1779.35	1657.58	2072.3	2775.06	1880.99	2319.32	-0.346288	0.0722803	0.282235	0.117752	0	0	0	0	0	0	0	0
SELENOH	Q8IZQ5	SELH_HUMAN Selenoprotein H	2	164.989	127.652	127.411	171.958	160.514	173.267	-0.346071	0.0371596	0.194134	0.127861	0	0	0	0	0	0	0	0
TMEM201	Q5SNT2	TM201_HUMAN Transmembrane protein 201	4	303.235	257.567	262.452	412.993	299.338	296.179	-0.345782	0.0336505	0.186952	0.253945	0	1	0	0	0	0	0	0
PQBP1	O60828	PQBP1_HUMAN Polyglutamine-binding protein 1	8	1209.43	1134.66	902.554	1056.23	1410.72	1579.78	-0.344846	0.132761	0.379753	0.114388	0	0	0	0	0	0	0	0
KEAP1	Q14145	KEAP1_HUMAN Kelch-like ECH-associated protein 1	3	185.428	183.448	185.717	285.735	210.915	186.654	-0.344712	0.0309563	0.179486	0.167002	0	0	0	0	0	0	0	0
ZNF207	O43670-4	ZN207_HUMAN Isoform 4 of Zinc finger protein 207	3	953.739	824.414	967.046	966.772	1163.62	1283.7	-0.344265	0.0659546	0.268876	0.131034	0	0	0	0	0	0	0	0
HERC2	O95714	HERC2_HUMAN E3 ubiquitin-protein ligase HERC2	55	5565.33	5241.78	5049.77	8010.55	6867.32	5908.95	-0.343821	0.0554192	0.244491	0.176128	0	0	0	0	0	0	0	0
SRPR	P08240	SRPR_HUMAN Signal recognition particle receptor subunit alpha	27	2917.22	2796.75	3081.95	4302.31	3823.12	3081.23	-0.343563	0.0426038	0.208704	0.111047	0	0	0	0	0	0	0	0
GPR125	Q8IWK6	GP125_HUMAN Probable G-protein coupled receptor 125	2	23.7324	29.7056	25.894	40.3465	30.1425	25.8573	-0.343201	0.0474657	0.223743	0.175038	0	0	0	0	0	0	0	0
SGOL1	Q5FBB7	SGOL1_HUMAN Shugoshin-like 1	1	34.5166	26.6166	29.1263	35.538	30.3065	41.4337	-0.342677	0.0855722	0.303459	0.127903	0	0	0	0	0	0	0	0
NUDT21	O43809	CPSF5_HUMAN Cleavage and polyadenylation specificity factor subunit 5	10	2694.44	1599.4	1570.11	2153.62	2583.56	2343.56	-0.342581	0.152525	0.40771	0.113897	0	0	0	0	0	0	0	0
CEP164	Q9UPV0	CE164_HUMAN Centrosomal protein of 164 kDa	1	20.5305	24.3083	21.8344	25.1519	33.4103	22.2121	-0.342523	0.071924	0.282235	0.16531	0	0	0	0	0	0	0	0
PCM1	Q15154-2	PCM1_HUMAN Isoform 2 of Pericentriolar material 1 protein	27	2512.52	2025.65	1897.12	3171.02	2662.91	2305.26	-0.34195	0.0603288	0.255446	0.13775	0	0	0	0	0	0	0	0
TAOK2	Q9UL54-2	TAOK2_HUMAN Isoform 2 of Serine/threonine-protein kinase TAO2	17	2096.41	1877.12	1946.56	2781.4	2557.91	2160.11	-0.341885	0.0242668	0.157925	0.157538	0	0	0	0	0	0	0	0
KLRG2	A4D1S0	KLRG2_HUMAN Killer cell lectin-like receptor subfamily G member 2	5	705.41	547.013	533.347	878.851	673.15	639.237	-0.341793	0.0497625	0.229876	0.131268	0	0	0	0	0	0	0	0
WDR92	Q96MX6	WDR92_HUMAN WD repeat-containing protein 92	2	177.938	150.99	142.908	218.667	189.187	162.91	-0.341505	0.0235681	0.155834	0.125885	0	0	0	0	0	0	0	0
SHC1	P29353-6	SHC1_HUMAN Isoform 6 of SHC-transforming protein 1	6	382.516	412.354	448.942	539.63	491.965	481.17	-0.340967	0.0191892	0.143092	0.133693	0	0	0	0	0	0	0	1
PEAK1	Q9H792	PEAK1_HUMAN Pseudopodium-enriched atypical kinase 1	3	91.7215	68.1473	61.2397	104.7	80.2176	84.434	-0.34038	0.0660937	0.268958	0.160244	0	0	0	0	0	0	0	0
NARS	O43776	SYNC_HUMAN Asparagine--tRNA ligase, cytoplasmic	5	254.031	274.833	333.027	475.121	321.557	272.313	-0.340192	0.0911876	0.311558	0.156309	0	0	0	0	0	0	0	0
TMUB1	Q9BVT8	TMUB1_HUMAN Transmembrane and ubiquitin-like domain-containing protein 1	3	493.158	425.191	437.725	697.936	517.712	448.745	-0.33992	0.0400287	0.200854	0.121468	0	0	0	0	0	0	0	0
MPDZ	O75970	MPDZ_HUMAN Multiple PDZ domain protein	1	188.122	158.768	163.638	241.085	187.298	193.537	-0.338898	0.0240391	0.157397	0.337039	0	0	0	0	0	0	0	0
FAM204A	Q9H8W3	F204A_HUMAN Protein FAM204A	1	85.593	84.0285	82.6715	103.83	118.027	88.6711	-0.33885	0.0246787	0.159005	0.194872	0	0	0	0	0	0	0	0
CUL3	Q13618	CUL3_HUMAN Cullin-3	20	3094.56	2859.26	2778.1	4088.55	3539.36	3409.07	-0.338577	0.021168	0.148559	0.257375	0	0	0	0	0	0	0	0
SLC6A9	P48067-2	SC6A9_HUMAN Isoform GlyT-1A of Sodium- and chloride-dependent glycine transporter 1	5	179.468	154.49	159.566	250.817	186.772	169.673	-0.33847	0.030498	0.177404	0.168738	0	0	0	0	0	0	0	0
CAMSAP2	Q08AD1	CAMP2_HUMAN Calmodulin-regulated spectrin-associated protein 2	6	216.172	234.77	221.678	271.23	267.53	273.157	-0.338271	0.0288934	0.172365	0.153279	0	0	0	0	0	0	0	0
LIN28B	Q6ZN17	LN28B_HUMAN Protein lin-28 homolog B	12	1347.6	1404.43	1465.47	1431.84	1771.78	2055.54	-0.338112	0.075136	0.286143	0.169378	0	0	0	0	0	0	0	0
TMTC4	Q5T4D3-3	TMTC4_HUMAN Isoform 3 of Transmembrane and TPR repeat-containing protein 4	1	90.8221	89.3934	76.6105	94.9302	132.794	88.3069	-0.336684	0.0792215	0.292684	0.121121	0	0	0	0	0	0	0	0
CDCA5	Q96FF9	CDCA5_HUMAN Sororin	2	108.826	86.5468	72.9438	160.696	100.897	76.2968	-0.336617	0.168655	0.430763	0.135807	0	0	0	0	0	0	0	0
LARP1B	Q659C4	LAR1B_HUMAN La-related protein 1B	2	58.7168	52.3916	62.1287	63.3788	73.0231	75.6326	-0.336476	0.0696222	0.277713	0.289496	0	0	0	0	0	0	0	0
HERC5	Q9UII4	HERC5_HUMAN E3 ISG15--protein ligase HERC5	8	1159.58	1183.67	1081.57	1291.13	1392.65	1505.68	-0.336455	0.0381369	0.196882	0.158447	0	0	0	0	0	0	0	0
[truncated: 3,938 more rows]

## Sheet: Overlap with Known MAM datasets
Proteins overlapping with known MAM datasets
[truncated: 92 more rows]

## Sheet: Categorization of proteins
Cellular location/functional categorization of proteins
[truncated: 553 more rows]
