# Supplementary material for: The p97-UBXD8 complex regulates ER-Mitochondria contact sites by altering membrane lipid saturation and composition
Source: Nat Commun. 2023 Feb 6;14:638. doi: 10.1038/s41467-023-36298-2 (PMC9902492; doi:10.1038/s41467-023-36298-2)
Supplement: Supplementary file 5 — Supplementary Dataset 2 [file 41467_2023_36298_MOESM5_ESM.xlsx]

## Sheet: Supplementary Table 2a
All lipid species identified from whole cell extracts
Name	Retention time (ms)	Identified Tails	Experiment 1 fold change KO/WT	Experiment 2 fold change KO/WT	Experiment 3 fold change KO/WT	Average (Experiment 1-3 fold change (KO/WT))	Experiment 1 log2 (KO/WT)	Experiment 2 log2 (KO/WT)	Experiment 3 log2 (KO/WT)	Average (Experiment 1-3 log2 (KO/WT))	N	p-value (two-tailed t test)
CE(14:0)	11.473	C14:0	0.96567	1.73371	1.44627	1.38188	-0.0503975	0.793861	0.532335	0.466635	6	0.158531
CE(14:1)	11.062	C14:1	1.47745			1.47745	0.563112			0.563112	2
CE(16:0)	11.976	C16:0	0.783774	0.847559	0.899293	0.843542	-0.351491	-0.238615	-0.153137	-0.245469	6	0.00751609
CE(16:1)	11.571	C16:1	0.686368	0.818975	1.01607	0.840473	-0.542946	-0.288109	0.0230066	-0.250727	6	0.170123
CE(16:2)	11.371	C16:2	1.02732			1.02732	0.0388828			0.0388828	2
CE(18:0)	12.473	C18:0	0.76948	0.78984	1.04001	0.866442	-0.378044	-0.340368	0.0565908	-0.206825	6	0.182743
CE(18:1)	12.068	C18:1	0.599751	0.70169	0.981141	0.760861	-0.737565	-0.511095	-0.0274672	-0.394296	6	0.106059
CE(18:2)	11.709	C18:2	0.826333	0.756314	0.911314	0.83132	-0.275205	-0.402943	-0.13398	-0.266524	6	0.0192341
CE(18:3)	11.392	C18:3	0.911996	0.702943	1.03782	0.884253	-0.132901	-0.50852	0.0535551	-0.177469	6	0.296429
CE(20:0)	12.949	C20:0	1.08397	0.974735	1.63807	1.23226	0.116326	-0.0369178	0.711997	0.301305	6	0.306432
CE(20:1)	12.541	C20:1	0.624267	1.07273	1.17234	0.956445	-0.679765	0.101287	0.229389	-0.0642459	6	0.698113
CE(20:2)	12.197	C20:2	0.486016	0.918347	0.851221	0.751861	-1.04092	-0.122889	-0.232394	-0.411461	6	0.177191
CE(20:3)	11.862	C20:3	0.932309	0.926889	0.960603	0.939934	-0.101119	-0.109531	-0.0579879	-0.0893687	6	0.00486328
CE(20:4)	11.598	C20:4	0.895604	0.782581	0.927952	0.868712	-0.159068	-0.353688	-0.107878	-0.20305	6	0.0446998
CE(20:5)	11.285	C20:5	0.951508	0.870679	0.766785	0.862991	-0.0717126	-0.199788	-0.383106	-0.212583	6	0.0681765
CE(22:0)	13.412	C22:0	1.02175	1.39831	2.71217	1.71074	0.0310408	0.483683	1.43945	0.774622	6	0.185699
CE(22:1)	13.013	C22:1	0.786101	1.3338	1.30353	1.14115	-0.347214	0.415546	0.382426	0.190482	6	0.572653
CE(22:2)	12.678	C22:2	0.624946			0.624946	-0.678197			-0.678197	2
CE(22:3)	12.334	C22:3	1.02211	1.26799	0.589424	0.959842	0.0315554	0.342542	-0.762621	-0.0591306	6	0.708961
CE(22:4)	12.009	C22:4	0.950822	1.46433	0.357209	0.924121	-0.0727525	0.550243	-1.48516	-0.113846	6	0.601695
CE(22:6)	11.492	C22:6	1.05829	0.970115	0.797924	0.942109	0.0817331	-0.0437725	-0.325677	-0.0860339	6	0.464528
CE(24:0)	13.863	C24:0	1.19611	1.64818	2.33626	1.72685	0.258353	0.720871	1.2242	0.788141	6	0.0519743
CE(24:1)	13.458	C24:1	0.866794	1.56649	1.99105	1.47478	-0.206239	0.647532	0.993527	0.560495	6	0.245869
CE(26:0)	14.276	C26:0	1.51357	2.57352	3.91356	2.66689	0.597957	1.36375	1.96848	1.41516	6	0.0248304
CE(26:1)	13.889	C26:1	1.13352	2.26647	2.3541	1.91803	0.180812	1.18045	1.23518	0.939627	6	0.0164321
CE(28:0)	14.654	C28:0	1.49783	2.59601	9.59874	4.56419	0.582872	1.37629	3.26284	2.19036	6	0.0766067
CE(28:1)	14.299	C28:1	1.20057	2.42404	3.61054	2.41172	0.263718	1.27741	1.85222	1.27006	6	0.0235331
CE(30:0)	15.045	C30:0	1.37891			1.37891	0.46353			0.46353	2
CE(30:1)	14.693	C30:1	1.20457	2.32394	3.61565	2.38139	0.268519	1.21657	1.85426	1.2518	6	0.0292835
CE(30:2)	14.392	C30:2	1.34413	6.82504	6.58641	4.91852	0.426668	2.77084	2.71949	2.29823	6	0.0280607
CE(32:1)	15.074	C32:1	0.962212	1.6154	3.14002	1.90588	-0.0555732	0.691887	1.65077	0.930454	6	0.0794716
CE(32:2)	14.766	C32:2	1.15393	2.19824	4.00674	2.45297	0.20655	1.13635	2.00243	1.29453	6	0.0599545
CE(34:1)	15.429	C34:1	0.668999	1.06244	1.95151	1.22765	-0.579925	0.087385	0.96459	0.295899	6	0.736718
CE(34:2)	15.132	C34:2	0.652053				-0.616938			-0.616938	2
CE(34:4)	14.571	C34:4	0.724737				-0.46447			-0.46447	2
CE(34:5)	14.297	C34:5	0.943164				-0.0844199			-0.0844199	2
CE(34:6)	14.004	C34:6	0.959319				-0.059917			-0.059917	2
CE(36:1)	15.776	C36:1	0.54509				-0.875433			-0.875433	2
CE(36:2)	15.466	C36:2	0.343174				-1.54299			-1.54299	2
CE(36:6)	14.395	C36:6	0.397925				-1.32943			-1.32943	2
DG(30:0)	7.9	C14:0-C16:0	0.948591	1.62434	1.71688	1.42994	-0.0761412	0.699852	0.77979	0.467834	6	0.156701
DG(32:0)	8.3	C16:0-C16:0	1.1181	0.652235	1.32382	1.03138	0.161045	-0.616536	0.404702	-0.0169296	6	0.953794
DG(32:1)	7.9	C14:0-C18:1, C16:0-C16:1	1.18135	0.870015	2.00256	1.35131	0.240436	-0.200887	1.00184	0.347131	6	0.372994
DG(34:0)	8.7	C16:0-C18:0	1.28699	0.746186	0.852076	0.961749	0.363996	-0.422393	-0.230945	-0.0964475	6	0.698602
DG(34:1)	8.4	C16:0-C18:1	1.00478	0.739315	2.16772	1.30394	0.00688192	-0.435739	1.11618	0.229108	6	0.640677
DG(34:2)	8	C16:1-C18:1, C18:2	1.18386	0.670604		0.927233	0.2435	-0.576466		-0.166483	4	0.618777
DG(36:0)	9.2	C16:0-C20:0, C18:0-C18:0		1.35114	0.730003	1.04057		0.434173	-0.454026	-0.00992644	4	0.97196
DG(36:1)	8.8	C16:0-C20:1, C18:0-C18:1	1.03552	0.535056	2.30061	1.2904	0.0503612	-0.902238	1.20201	0.116712	6	0.852205
DG(36:2)	8.4	C16:0-C20:2, C16:1-C20:1, C18:0-C18:2, C18:1-C18:1	1.10877	0.634286	2.23736	1.32681	0.148962	-0.656794	1.1618	0.217989	6	0.693883
DG(36:3)	8.2	C16:0-C20:3, C18:1-C18:2, C18:3, C20:2	1.25329		2.85071	2.052	0.325715		1.51132	0.918518	4	0.12315
DG(36:4)	8	C16:0-C20:4	0.940093		2.15787	1.54898	-0.0891247		1.10961	0.510241	4	0.330296
DG(38:1)	9.2	C14:0-C24:1, C16:0-C22:1, C18:0-C20:1, C18:1-C20:0	1.35389	0.664659		1.00928	0.437114	-0.589314		-0.0760997	4	0.84903
DG(38:2)	9	C16:0-C22:2 C18:0-C20:2, C18:1-C20:1	0.740571	0.615455	2.89584	1.41729	-0.433291	-0.700275	1.53398	0.133472	6	0.852957
DG(38:3)	8.8	C18:0-C20:3, C18:1-C20:2, C18:2-C20:1	0.867854	0.661813	3.38073	1.6368	-0.204476	-0.595505	1.75734	0.319118	6	0.678733
DG(38:4)	8.5	C18:0-C20:4 C18:1-C20:3, C22:4	0.97825	0.746499	2.77388	1.49954	-0.0317242	-0.421787	1.47191	0.339465	6	0.583119
DG(38:5)	8.1	C18:1-C20:4, C22:5	1.07833	0.728092	2.76946	1.5253	0.108804	-0.457807	1.4696	0.373534	6	0.544318
DG(40:0)	10.2	C16:0-C24:0, C22:0	3.00497			3.00497	1.58735			1.58735	2
DG(40:1)	9.8	C16:0-C24:1, C18:1, C22:1	2.07435	0.698599	2.38463	1.71919	1.05266	-0.517463	1.25377	0.596321	6	0.0996217
DG(40:2)	9.4	C16:1-C24:1 C18:0-C22:2, C18:1-C22:1, C20:1-C20:1	1.04293	0.486973		0.76495	0.060637	-1.03809		-0.488725	4	0.313433
DG(40:3)	9.1	C18:0-C22:3, C18:1-C22:2, C20:3	0.649666			0.649666	-0.622231			-0.622231	2
DG(40:4)	9	C18:0-C22:4	1.13004	0.591681	3.28047	1.6674	0.176368	-0.757108	1.7139	0.377721	6	0.621762
DG(40:5)	8.7	C18:0-C22:5, C20:4,	1.36639			1.36639	0.450372			0.450372	2
DG(40:6)	8.4	C18:0-C22:6	1.29969			1.29969	0.378165			0.378165	2
DG(42:0)	10.5	C16:0-C26:0	3.94039	0.899063	0.71317	1.85087	1.97834	-0.153505	-0.487682	0.445717	6	0.588805
DG(42:1)	10.3	C16:0-C26:1, C18:1-C24:0	2.29855	0.71226	2.9495	1.98677	1.20072	-0.489525	1.56047	0.757223	6	0.083081
DG(42:2)	9.9	C18:1-C24:1, C16:1-C26:1	1.78273	0.604819	3.07948	1.82234	0.834088	-0.725424	1.62269	0.577117	6	0.444931
DG(44:0)	11	C16:0-C28:0, C26:0	3.83231			3.83231	1.93822			1.93822	2
DG(44:1)	10.7	C16:0-C28:1, C18:1-C26:0	3.27387			3.27387	1.71099			1.71099	2
DG(44:2)	10.3	C18:1-C26:1, C16:1	2.45588			2.45588	1.29624			1.29624	2
DG(46:0)	12.1	C14:0, C16:0	1.00553	6.58917	5.08964	4.22811	0.00795526	2.7201	2.34756	1.69187	6	0.0320035
DG(46:1)	11.8	C14:0, C16:1	1.29725	13.4659	5.97298	6.91204	0.375459	3.75124	2.57845	2.23505	6	0.0467301
DG(46:2)	10.7	C18:1-C28:1, C30:1	2.60697			2.60697	1.38237			1.38237	2
DG(48:0)	12.5	C16:0-C32:0	0.833751	2.80756	2.77805	2.13978	-0.262312	1.48932	1.47407	0.900358	6	0.0527098
DG(48:1)	12.2	C14:0, C16:0, C16:1	0.93548	4.86033	5.49368	3.76316	-0.0962214	2.28105	2.45777	1.54753	6	0.0313565
DG(48:2)	11.8	C16:1	1.19855			1.19855	0.261286			0.261286	2
LPC(16:0)	4.332	C16:0	2.41232	2.65903	2.0614	2.37758	1.27042	1.4109	1.04362	1.2495	6	0.00029508
LPC(16:1)	3.026	C16:1		2.62093	2.03943	2.33018		1.39008	1.02816	1.22044	4	0.00282924
LPC(18:0)	5.056	C18:0	1.71035	3.20255	1.55599	2.1563	0.774296	1.67922	0.637837	1.10856	6	0.0293994
LPC(18:1)	4.505	C18:1	1.82901	3.09959	2.05542	2.32801	0.871063	1.63208	1.03943	1.2191	6	0.00680199
LPC(20:1)	5.045	C20:1	3.8272	4.29624	2.82303	3.64882	1.93629	2.10308	1.49724	1.86743	6	0.000217661
LPC(20:2)	4.584			5.29411		5.29411		2.40439		2.40439	2
LPC(20:3)	4.352	C20:3	2.74311	4.70089	2.36379	3.26926	1.45581	2.23293	1.2411	1.70897	6	0.00519012
LPC(20:4)	3.957	C20:4	2.7637	4.13657	1.3424	2.74755	1.4666	2.04843	0.424814	1.45815	6	0.0622499
LPC(22:1)	5.399			6.06679		6.06679		2.60093		2.60093	2
LPC(22:2)	5.185		2.88527			2.88527	1.52871			1.52871	2
LPC(22:3)	4.836			3.64648		3.64648		1.8665		1.8665	2
LPC(22:4)	4.635	C22:4	4.44234	6.50357	1.70405	4.21665	2.15132	2.70123	0.768965	2.0761	6	0.0260801
LPC(22:5)	4.226		7.65117	5.19587	1.5439	4.79698	2.93568	2.37737	0.626583	2.26213	6	0.0405659
LPC(24:0)	6.359		2.93347			2.93347	1.55261			1.55261	2
LPC(24:4)	4.973			5.12083		5.12083		2.35638		2.35638	2
LPC(24:5)	4.725			4.91385		4.91385		2.29685		2.29685	2
LPE(16:0)	4.34	C16:0	4.15511	1.33943	1.37979	2.29145	2.05489	0.421618	0.464454	1.19626	6	0.137198
LPE(16:1)	3.429	C16:1	3.6494	1.02536	3.19339	2.62271	1.86766	0.0361279	1.67509	1.39106	6	0.311686
LPE(18:0)	5.051	C18:0	4.16329	1.74371	1.48429	2.46377	2.05772	0.802163	0.569778	1.30087	6	0.115245
LPE(18:1)	4.522	C18:1	4.06929	1.32027	2.1568	2.51545	2.02478	0.400832	1.10889	1.33082	6	0.0613142
LPE(18:2)	4.015	C18:2	6.75893			6.75893	2.75679			2.75679	2
LPE(20:0)	5.322	C20:0		2.28206		2.28206		1.19034		1.19034	2
LPE(20:1)	5.033	C20:1	5.07713	1.65853	2.4054	3.04702	2.34401	0.729909	1.26628	1.6074	6	0.0330924
LPE(20:2)	4.77	C20:2	3.87055	1.52157	2.15576	2.51596	1.95254	0.605564	1.1082	1.33111	6	0.0308796
LPE(20:3)	4.368	C20:3	3.8413	1.67678	2.64868	2.72226	1.9416	0.745698	1.40527	1.4448	6	0.0118943
LPE(20:4)	4.059	C20:4	5.50677	1.69284	1.87537	3.02499	2.46121	0.759446	0.907178	1.59693	6	0.0588099
LPE(22:1)	5.471	C22:1	6.27283	1.51796	1.43908	3.07662	2.64912	0.602131	0.525152	1.62135	6	0.138566
LPE(22:2)	5.201	C22:2	3.65063	1.23282	1.35503	2.07949	1.86814	0.301961	0.438327	1.05623	6	0.152593
LPE(22:3)	4.969	C22:3	7.32088	1.35683	1.22521	3.30097	2.87202	0.440245	0.293031	1.72289	6	0.219038
LPE(22:4)	4.648	C22:4	7.07443	2.05725	1.47043	3.53404	2.82261	1.04071	0.556242	1.82132	6	0.215846
LPE(22:5)	4.301	C22:5	6.74305	2.14292	1.75858	3.54818	2.7534	1.09958	0.814413	1.82708	6	0.170994
LPE(22:6)	4.053	C22:6	6.33785	2.02183	1.8522	3.40396	2.66399	1.01566	0.889237	1.76721	6	0.13519
LPE(24:0)	6.215	C24:0	3.81731	3.0601	8.53012	5.13584	1.93256	1.61358	3.09257	2.3606	6	0.00190405
LPE(24:4)	5.09	C24:4	6.44134	2.00583	1.24502	3.23073	2.68736	1.0042	0.316173	1.69186	6	0.254575
LPE(24:5)	4.842	C24:5	9.18433	1.85391	1.73691	4.25838	3.19917	0.890573	0.796521	2.09031	6	0.101859
LPE(24:6)	4.581	C24:6	7.94454	1.53837	2.41455	3.96582	2.98996	0.621399	1.27176	1.98762	6	0.207641
PC(28:0)	6.414	C14:0-C14:0	0.885593	1.79351	1.50586	1.39499	-0.175285	0.842784	0.590587	0.480251	6	0.236555
PC(30:0)	6.893	C14:0-C16:0	1.38611	2.63833	1.57255	1.86567	0.471045	1.39963	0.653107	0.899691	6	0.0355022
PC(30:1)	6.551	C16:0, C14:0-C16:1	0.683987	1.3651	1.06029	1.03646	-0.547959	0.449003	0.084462	0.0516625	6	0.982559
PC(30:2)neg	6.36	C16:1, C16:0	0.624197			0.624197	-0.679928			-0.679928	2
PC(32:0)	7.401	C16:0-C16:0	1.26961	3.0035	1.27255	1.84855	0.34438	1.58665	0.347728	0.886397	6	0.135114
PC(32:1)	7.005	C16:0-C16:1, C18:1-C14:0	1.24026	2.36863	1.22341	1.61077	0.310639	1.24405	0.290911	0.687746	6	0.117076
PC(32:2)	6.682	C18:1, C18:0, C16:0, C16:1-C16:1	0.629076	1.27237	0.827242	0.909564	-0.668694	0.347522	-0.273618	-0.136753	6	0.534356
PC(34:0)	7.884	C16:0-C18:0	1.54656	2.92069	1.34714	1.93813	0.629061	1.54631	0.4299	0.954665	6	0.0599356
PC(34:1)	7.471	C16:0-C18:1	1.29439	3.01262	1.64753	1.98485	0.372275	1.59102	0.720303	0.989029	6	0.0531092
PC(34:2)	7.14	C16:0-C18:2, C16:1-C18:1, C18:0	1.03521	2.15088	1.15386	1.44665	0.0499255	1.10493	0.206467	0.532715	6	0.234555
PC(34:3)	6.957	C18:1, C18:2-C16:1	0.779219	2.05213	0.944833	1.25873	-0.359899	1.03712	-0.0818689	0.331967	6	0.660239
PC(34:4)neg	6.3	C18:1, C18:2,	0.684326			0.684326	-0.547244			-0.547244	2
PC(36:0)neg	8.4	C16:0,	1.92447			1.92447	0.944461			0.944461	2
PC(36:1)	7.979	C18:0-C18:1, C16:0-C20:1	1.72821	3.53247	1.84796	2.36955	0.789283	1.82068	0.88593	1.24461	6	0.0179429
PC(36:2)	7.62	C18:1-C18:1	1.25739	3.31504	1.41154	1.99466	0.330428	1.72903	0.497272	0.996141	6	0.12047
PC(36:3)	7.372	C18:1-C18:2, C20:3-C16:0, C20:1	1.29721	3.31083	1.36869	1.99224	0.375408	1.72719	0.452795	0.994394	6	0.11787
PC(36:4)	7.115	C16:0-C20:4, C18:1, C20:3	1.22838	3.18383	1.29538	1.90253	0.296758	1.67077	0.373371	0.92792	6	0.148944
PC(36:5)	6.91	C16:0, C16:5, C18:0, C20:4, C20:3, C22:4,	0.963823	2.50874		1.73628	-0.0531598	1.32696		0.796	4	0.298677
PC(36:6)neg	6.56	C18:1, C20:4	0.802393			0.802393	-0.31762			-0.31762	2
PC(38:0)	8.917		2.37816		2.13577	2.25697	1.24985		1.09476	1.17439	4	0.000162001
PC(38:1)	8.478	C18:1-C20:0, C18:0-C20:1	2.22493	3.54331	1.8835	2.55058	1.15376	1.8251	0.913416	1.35083	6	0.00393249
PC(38:2)	8.031	C18:1-C20:1, C16:1, C22:0	1.70433	2.87917	1.50954	2.03102	0.769206	1.52565	0.594112	1.0222	6	0.0220689
PC(38:3)	7.822	C18:1-C20:2, C18:0-C20:3, C18:2	1.76323	4.12893	1.39676	2.42964	0.818218	2.04577	0.482086	1.28074	6	0.0727691
PC(38:4)	7.567	C18:0-C20:4, C22:4, C18:1-C20:3	2.13468	4.14129	1.16153	2.47917	1.09402	2.05008	0.216032	1.30986	6	0.0121297
PC(38:5)	7.26	C18:0, C18:1-C20:4, C22:4, C22:5	1.32517	3.49222	1.12564	1.98101	0.406173	1.80414	0.170751	0.986235	6	0.189477
PC(38:6)	6.998	C18:1, C20:4, C22:5, C20:1, C22:6	1.29445	3.61133	1.2063	2.03736	0.372341	1.85253	0.270588	1.0267	6	0.173026
PC(40:0)	9.435	C16:0	2.59364	3.18755	2.10585	2.62901	1.37498	1.67245	1.0744	1.39452	6	0.0013304
PC(40:1)	9.017	C16:0, C16:1, C18:1	2.27539	3.94068	1.78751	2.66786	1.18611	1.97844	0.837954	1.41568	6	0.0107663
PC(40:2)	8.567	C18:1-C22:1, C24:0	1.93822	4.01222	1.9964	2.64895	0.954736	2.0044	0.9974	1.40542	6	0.0123801
PC(40:3)	8.263		1.83348	3.5117	1.20322	2.1828	0.874582	1.81217	0.266903	1.12618	6	0.0605997
PC(40:4)	7.977	C22:4, C20:1	2.67299	4.54575	1.06021	2.75965	1.41846	2.18452	0.0843548	1.46449	6	0.0686316
PC(40:5)	7.713	C18:1, C22:5,	2.1042	4.72499	1.60852	2.81257	1.07327	2.24031	0.685733	1.49189	6	0.0402355
PC(40:6)	7.578	C18:0-C22:6, C18:1-C22:5	2.69021	4.4457	1.37651	2.83747	1.42772	2.15241	0.461011	1.50461	6	0.0088536
PC(40:7)	7.185	C18:1-C22:6,	1.74121	3.07773	1.04139	1.95345	0.800094	1.62187	0.0585123	0.966021	6	0.135017
PC(42:0)	9.981	C16:0	3.06143	3.53825	3.26685	3.28884	1.6142	1.82304	1.7079	1.71758	6	9.43883e-06
PC(42:1)	9.521	C14:0, C14:1, C18:1-C24:0,	2.52804	4.61307	2.56022	3.23378	1.33802	2.20573	1.35627	1.69322	6	0.0045635
PC(42:2)	9.072	C18:1-C24:1	2.30761	4.97925	2.23678	3.17454	1.2064	2.31593	1.16142	1.66655	6	0.00843418
PC(44:0)	10.534		3.24352			3.24352	1.69756			1.69756	2
PC(44:1)	10.069	C18:1-C26:0, C16:0, C16:1	3.16236	4.31759	3.90104	3.79366	1.661	2.11023	1.96386	1.92359	6	3.24878e-05
PC(44:2)	9.617	C18:1-C24:1,	2.75721	4.0029	6.07875	4.27962	1.46321	2.00105	2.60377	2.09748	6	0.00354741
PC(46:1)	10.647	C18:1,	3.16634	5.7068	3.48014	4.11776	1.66281	2.51268	1.79914	2.04186	6	0.00134284
PC(46:2)	10.13		3.70061	7.96192	3.34022	5.00092	1.88776	2.99312	1.73994	2.32219	6	0.00495205
PC(48:1)	11.207	C16:0-C32:1	2.25165		3.95131	3.10148	1.17098		1.98233	1.63296	4	0.00871442
PC(48:2)	10.637	C16:1, C18:1	3.28048	5.56892	7.85514	5.56818	1.71391	2.4774	2.97364	2.47721	6	0.00255909
PC(48:3)	10.177		3.0734			3.0734	1.61984			1.61984	2
PC(50:2)	11.155	C18:1-C32:1, C16:1	2.9401	5.19108	4.2859	4.13903	1.55587	2.37604	2.0996	2.04929	6	0.00102702
PC(50:3)	10.838		3.04677		2.55738	2.80208	1.60728		1.35466	1.4865	4	0.00045839
PC(50:4)	10.444		3.17843			3.17843	1.66831			1.66831	2
PC(52:2)	11.71		2.027		5.90537	3.96618	1.01934		2.56203	1.98775	4	0.107773
PC(52:6)	10.149		2.24177	4.42583	2.02316	2.89692	1.16464	2.14595	1.01661	1.53452	6	0.0102177
PC(52:7)	9.825		1.91208	4.44466	2.42251	2.92642	0.935143	2.15207	1.27651	1.54914	6	0.0109479
PC(54:6)	10.71		1.23322	3.69966	1.40353	2.11214	0.302426	1.88739	0.48906	1.0787	6	0.143734
PC(54:7)	10.306		1.27769				0.353541			0.353541	2
PE(30:0)	6.662	C14:0-C16:0		1.31907	1.07417	1.19662		0.399521	0.103227	0.258967	4	0.101283
PE(32:0)	7.241	C16:0-C16:0, C14:0	1.13914	0.745799	0.456543	0.780495	0.187948	-0.423141	-1.13118	-0.35754	6	0.292101
PE(32:1)	6.884	C16:0-C16:1, C14:0-C18:1	1.39718	0.697804	0.853554	0.982847	0.482522	-0.519106	-0.228446	-0.0249608	6	0.776292
PE(34:0)	7.712	C16:0-C18:0	1.01561	0.630899	0.470373	0.705626	0.0223403	-0.664519	-1.08812	-0.503025	6	0.143229
PE(34:1)	7.37	C16:0-C18:1, C16:1-C18:0	1.48576	1.06319	1.24801	1.26565	0.571202	0.0883943	0.319635	0.339883	6	0.0742679
PE(34:2)	6.999	C16:1-C18:1, C16:0-C18:2	1.47753	0.977421	0.934664	1.12987	0.563183	-0.0329487	-0.0974795	0.176157	6	0.524433
PE(36:1)	7.818	C18:0-C18:1	1.7412	1.46602	1.38582	1.53101	0.800081	0.551901	0.470738	0.614484	6	0.00328199
PE(36:2)	7.493	C18:1-C18:1, C18:0-C18:2	1.47833	1.06759	1.10135	1.21576	0.563964	0.0943608	0.139272	0.281853	6	0.145203
PE(36:3)	7.168	C16:0-C20:3, C18:1-C18:2	1.65965	1.60922	1.10559	1.45815	0.730882	0.686358	0.144812	0.544141	6	0.0446371
PE(36:4)	7.046	C16:0-C20:4	2.21629	1.57809	1.15654	1.65031	1.14815	0.658181	0.209819	0.722736	6	0.0621933
PE(38:1)	8.263	C16:1-C22:0, C18:0-C20:1, C18:1-C20:0	1.76675	1.55182	1.48626	1.60161	0.821098	0.633963	0.571683	0.679522	6	0.000538743
PE(38:2)	7.879	C18:1-C20:1, C18:0-C20:2	1.81013	1.43611	1.14237	1.46287	0.856094	0.522169	0.192035	0.548804	6	0.0474158
PE(38:3)	7.698	C18:0-C20:3, C18:1-C20:2, C20:1	2.35234	2.07542	1.5894	2.00572	1.2341	1.0534	0.668485	1.00412	6	0.00400934
PE(38:4)	7.518	C18:0-C20:4, C16:0-C22:4, C18:1-C20:3	2.09933	1.74853	1.2501	1.69932	1.06993	0.80614	0.322047	0.764957	6	0.0226815
PE(38:5)	7.154	C16:0-C22:5, C18:0-C20:5, C18:1-C20:4	2.12931	0.968218	0.794293	1.29727	1.09039	-0.0465969	-0.332257	0.375483	6	0.608177
PE(38:6)	7.004	C16:0-C22:6, C18:0	2.86303	1.72414	1.25853	1.94857	1.51754	0.785879	0.331735	0.962412	6	0.0577827
PE(40:1)	8.715	C18:1-C22:0, C16:1, C20:1	2.11501	1.4502	1.46578	1.677	1.08066	0.53625	0.551667	0.745879	6	0.00961311
PE(40:2)	8.329	C18:1-C22:1, C16:1,	1.70351	1.70965	1.09609	1.50308	0.768507	0.773704	0.132362	0.587924	6	0.0537005
PE(40:3)	8.004	C18:1, C20:1, C22:3		2.37739		2.37739		1.24938		1.24938	2
PE(40:4)	7.871	C18:0-C22:4, C18:1-C22:3, C20:4	2.31333	2.4597	1.33349	2.0355	1.20997	1.29848	0.415204	1.02539	6	0.0205801
PE(40:5)	7.606	C20:1-C20:4, C18:0-C22:5, C18:1-C22:4	3.44309	1.36847	1.338	2.04985	1.7837	0.452559	0.42008	1.03552	6	0.114025
PE(40:6)	7.482	C18:0-C22:6, C18:1,	2.71087	2.09893	1.76239	2.19073	1.43875	1.06965	0.81753	1.13141	6	0.00345469
PE(42:1)	9.137	C16:1, C18:1-C24:0,	2.98872	1.8738	1.69595	2.18616	1.57953	0.90597	0.762097	1.1284	6	0.00767874
PE(42:2)	8.756	C18:1-C24:1	2.43833	1.92069	1.29675	1.88526	1.28589	0.941624	0.374898	0.91476	6	0.0248967
PE(42:4)	8.415	C20:4-C22:0	2.28663	2.16052	1.5794	2.00885	1.19322	1.11138	0.659374	1.00637	6	0.00389893
PE(42:5)	7.915	C22:1-C20:4, C20:1-C22:4, C18:1, C20:3, C24:5,		1.43685	1.03722	1.23704		0.522914	0.0527278	0.306891	4	0.193018
PE(44:1)	9.558	C18:1-C26:0	4.2159			4.2159	2.07584			2.07584	2
PE(44:4)	8.856	C20:4-C24:0	2.79148	2.04987	2.10839	2.31658	1.48103	1.03553	1.07614	1.212	6	0.00098885
PE(44:5)	8.468	C20:4-C24:1	3.17536	2.48273	1.73669	2.46492	1.66692	1.31193	0.796337	1.30154	6	0.00260235
PE(46:6)	8.634			5.9644	5.94794	5.95617		2.57638	2.57239	2.57439	4	3.4006e-10
PE(O-34:1)	7.886	C16:0		2.5869	1.92355	2.25522		1.37122	0.943772	1.17327	4	0.00535931
PE(O-36:2)	8.089	C16:1, C18:1, C20:1	1.33759	2.91822	2.42416	2.22666	0.419639	1.54509	1.27749	1.15488	6	0.0284158
PE(O-36:3)	7.733	C18:1, C18:2, C20:2, C20:3	1.13829	2.38975	2.11341	1.88049	0.186872	1.25686	1.07958	0.911106	6	0.0985212
PE(O-36:5)	7.327	C20:4	1.55046	3.06965	2.01338	2.21116	0.632698	1.61807	1.00962	1.1448	6	0.0143359
PE(O-38:2)	8.522	C18:1, C20:0, C20:1, C22:1	1.47983	3.29829	2.4639	2.41401	0.565431	1.72172	1.30095	1.27143	6	0.0190193
PE(O-38:4)	7.974	C20:3, C20:2, C20:4, C22:3	1.25746	1.10087	1.6133	1.32388	0.33051	0.138644	0.690017	0.404769	6	0.0700857
PE(O-38:5)	7.762	C16:0, C20:4, C20:3, C22:4, C22:5	1.646	3.49801	1.70235	2.28212	0.718968	1.80654	0.767531	1.19038	6	0.0314108
PE(O-38:6)	7.418	C20:5, C20:4, C22:5, C22:6	1.46725	3.28369	2.03782	2.26292	0.553113	1.71532	1.02703	1.17819	6	0.0252054
PE(O-40:5)	8.132	C16:0, C20:4, C22:3, C22:4, C24:4	2.23584	4.63668	1.20967	2.69407	1.16082	2.21309	0.274614	1.42979	6	0.0169119
PE(O-40:6)	7.867	C22:5, C22:4, C20:4, C16:0, C16:1, C24:5, C22:6	1.84064	3.77758	1.79443	2.47088	0.880207	1.91746	0.843524	1.30503	6	0.0201056
PG(32:0)	6.381	C16:0-C16:0		0.491316	0.190828	0.341072		-1.02528	-2.38965	-1.55185	4	0.0387975
PG(34:1)	6.617	C16:0-C18:1	1.44067	2.34673		1.8937	0.526738	1.23065		0.921207	4	0.0380741
PG(36:1)	6.932	C18:0-C18:1, C16:0, C16:1		1.41734	0.349795	0.883568		0.503187	-1.51542	-0.178587	4	0.543281
PG(36:2)	6.303	C18:1-C18:1		5.50346	1.97927	3.74137		2.46034	0.98497	1.90357	4	0.0478013
PI(34:1)	6.491	C18:1	1.77979	2.23314	1.92666	1.97986	0.831708	1.15907	0.946099	0.985401	6	0.000419324
PI(36:1)	6.925	C18:1-C18:0	1.80113	2.68406	2.20779	2.231	0.848905	1.42442	1.1426	1.15769	6	0.00235314
PI(36:2)	6.496	C18:1-C18:1		2.18883	1.91937	2.0541		1.13016	0.940636	1.03851	4	0.000668523
PI(38:1)	7.343		2.33142	2.97		2.65071	1.22121	1.57046		1.40638	4	0.00163362
PI(38:2)	6.949	C20:2		2.47987	2.47593	2.4779		1.31027	1.30797	1.30912	4	7.83669e-10
PI(38:3)	6.876	C18:0-C20:3	1.42303	3.5651	2.01996	2.33603	0.508962	1.83394	1.01433	1.22406	6	0.0391745
PI(38:4)	6.65	C18:0-C20:4	2.28763	3.29638	2.13215	2.57206	1.19385	1.72088	1.09231	1.36292	6	0.00226943
PI(40:4)	6.872			4.538	2.20149	3.36974		2.18206	1.13848	1.75264	4	0.0185909
PS(34:1)	6.634	C16:0-C18:1, C16:1-C18:0	1.23638	1.57759	1.36938	1.39445	0.306128	0.657726	0.45352	0.472458	6	0.00377246
PS(36:1)	7.017	C18:0-C18:1, C16:0-C20:1, C16:1	1.40916	2.20608	1.91735	1.84419	0.494834	1.14148	0.93911	0.858476	6	0.0048624
PS(36:2)	6.729	C18:1-C18:1, C20:1	1.24233	2.22256	1.73965	1.73485	0.313053	1.15223	0.798799	0.754692	6	0.0301321
PS(38:1)	7.558	C18:1-C20:0	1.20221	1.9982	1.96829	1.7229	0.265684	0.998698	0.976941	0.747108	6	0.0311269
PS(38:2)	7.077	C18:1-C20:1		2.20673	1.60864	1.90769		1.14191	0.685844	0.913877	4	0.00659767
PS(38:4)	6.706	C18:1-C20:4, C18:0-C20:4		1.71668	1.16166	1.43917		0.779618	0.216189	0.497904	4	0.0923953
PS(40:1)	8.004	C18:1-C22:0	1.31461	2.7152	2.45588	2.1619	0.394631	1.44106	1.29624	1.04398	6	0.0272434
PS(40:4)	7.028	C18:0-C22:4		3.20707	1.46519	2.33613		1.68126	0.551084	1.11617	4	0.0709914
PS(40:6)	6.642	C18:0		2.30165	1.48651	1.89408		1.20267	0.57193	0.887299	4	0.0275602
PS(42:1)	8.442	C18:1-C24:0	2.00931	3.36922	3.62225	3.00026	1.0067	1.75241	1.85689	1.53867	6	0.00424119
TG(42:0)	10.6	C14:0, C16:0	1.36425	2.32304	2.42004	2.03578	0.448103	1.21601	1.27503	0.979716	6	0.0152361
TG(44:0)	11.1	C14:0, C16:0	1.13188	6.10052	4.13095	3.78778	0.178715	2.60893	2.04647	1.61137	6	0.0320353
TG(44:1)	10.7	C14:0, C16:0, C16:1, C18:0, C18:1	1.15807	8.75901	5.78341	5.2335	0.211727	3.13077	2.53192	1.95814	6	0.0291171
TG(44:2)	10.3	C18:1			7.9696	7.9696			2.99451	2.99451	2
TG(46:0)	11.4	C14:0, C14:1, C16:0, C18:0	1.0496	4.94371	3.44024	3.14452	0.0698352	2.30559	1.78251	1.38598	6	0.0385927
TG(46:1)	11.2	C14:0, C16:0, C16:1, C18:1	1.12891	9.0495	4.47944	4.88595	0.174926	3.17784	2.16332	1.83869	6	0.0447102
TG(46:2)	10.8	C14:0, C14:1, C16:0, C16:1, C18:1	1.15969	6.51785	5.70154	4.45969	0.213744	2.7044	2.51135	1.80983	6	0.0245915
TG(48:0)	11.8	C14:0, C16:0, C18:0	0.949847	2.77467	2.70377	2.14276	-0.0742329	1.47231	1.43497	0.944352	6	0.0340715
TG(48:1)	11.5	C14:0, C16:0, C16:1, C18:0, C18:1	0.930975	5.06595	3.66718	3.22137	-0.103185	2.34083	1.87467	1.37077	6	0.0358067
TG(48:2)	11.3	C14:0, C14:1, C16:0, C16:1, C16:2, C18:1, C18:2	1.01181	5.37067	4.0841	3.48886	0.0169336	2.4251	2.03002	1.49068	6	0.0316773
TG(48:3)	11	C14:1, C16:1, C18:1	0.990163		4.02712	2.50864	-0.014262		2.00975	0.997743	4	0.190769
TG(50:0)	12.4	C16:0, C18:0, C20:0	1.31202	1.93395	3.23356	2.15984	0.391785	0.951553	1.69313	1.01215	6	0.0437375
TG(50:1)	11.9	C14:0, C16:0, C16:1, C18:0, C18:1, C20:1	0.997784	3.41469	3.49139	2.63462	-0.00320047	1.77175	1.8038	1.19078	6	0.0301113
TG(50:2)	11.6	C14:0, C16:0, C16:1, C18:1, C18:2	1.01987	3.96249	4.46951	3.15062	0.0283813	1.98641	2.16012	1.39163	6	0.0313641
TG(50:3)	11.3	C14:0, C16:0, C16:1, C16:2, C18:1, C18:2, C20:3	1.00273	4.60889	5.08824	3.56662	0.00392634	2.20442	2.34717	1.5185	6	0.0297554
TG(51:0)	12.7	C16:0, C18:0	2.03445			2.03445	1.02464			1.02464	2
TG(52:0)	12.6	C16:0, C18:0, C20:0	1.76875	1.46406	2.30243	1.84508	0.822732	0.549976	1.20316	0.858622	6	0.00555207
TG(52:1)	12.3	C16:0, C16:1, C18:0, C18:1, C20:1, C22:1	1.15304	2.69929	3.5051	2.45248	0.205446	1.43258	1.80946	1.14916	6	0.0276567
TG(52:2)	12	C16:0, C16:1, C18:0, C18:1, C18:2, C20:1	0.872905	3.15828	3.91294	2.64804	-0.196104	1.65914	1.96825	1.14376	6	0.0431716
TG(52:3)	11.7	C16:0, C16:1, C18:1, C18:2	0.880998	3.47321	4.75019	3.0348	-0.18279	1.79627	2.24799	1.28716	6	0.0370829
TG(52:4)	11.4	C16:1, C18:1, C18:2, C18:3, C20:3, C20:4	0.855889	3.12612	4.2227	2.7349	-0.224504	1.64437	2.07816	1.16601	6	0.0464767
TG(54:0)	13.1	C14:0, C16:0, C18:0, C20:0,C22:0, C24:0	2.1777	1.51147	1.335	1.67472	1.1228	0.595952	0.416842	0.711866	6	0.0233087
TG(54:1)	12.7	C14:0, C16:0, C18:0, C18:1, C20:0, C20:1, C22:1, C24:1	1.54055	2.63014	4.54323	2.90464	0.623446	1.39514	2.18372	1.40077	6	0.029875
TG(54:2)	12.4	C16:0, C18:0, C18:1, C20:1, C20:2	1.09935	3.07209	5.45161	3.20768	0.136653	1.61922	2.44668	1.40085	6	0.0410656
TG(54:3)	12.1	C16:0, C16:1, C18:1, C18:2, C20:1, C20:2	0.932716	3.59428	5.10157	3.20952	-0.100491	1.8457	2.35094	1.36538	6	0.0476587
TG(54:4)	11.9	C16:0, C18:0, C18:1, C18:2, C20:2, C20:3, C22:4, 24:2	0.773164	3.37986	5.54556	3.23286	-0.371153	1.75696	2.47133	1.28571	6	0.0616591
TG(56:0)	13.5	C14:0, C16:0, C18:0, C20:0, C22:0, C24:0, C26:0	2.40354		3.89258	3.14806	1.26516		1.96073	1.61294	4	0.00336848
TG(56:1)	13.2	C14:0, C16:0, C18:0, C18:1, C20:0, C20:1, C22:0, C22:1, C24:0, C24:1, C26:1	2.05972		5.27194	3.66583	1.04245		2.39833	1.72039	4	0.0373173
TG(56:2)	12.8	C14:0, C16:0, C16:1, C18:0, C18:1, C20:0, C20:1, C22:1, C24:1	1.28371	3.16764	5.72165	3.391	0.360321	1.66341	2.51643	1.51339	6	0.0354049
TG(56:3)	12.5	C16:1, C18:0, C18:1, C20:1, C20:2, C22:1	1.12522		6.81295	3.96909	0.17021		2.76828	1.46924	4	0.220441
TG(56:4)	12.3	C18:1, C18:2, C20:1, C20:2, C22:1	0.993439		6.8279	3.91067	-0.00949658		2.77144	1.38097	4	0.19922
TG(56:5)	12.1	C18:1, C20:3, C22:4			6.13142	6.13142			2.61622	2.61622	2
TG(56:6)	11.8	C20:4, C22:5	1.28118		4.6135	2.94734	0.357475		2.20586	1.28167	4	0.153738
TG(56:7)	11.5	C22:6			4.36845	4.36845			2.12712	2.12712	2
TG(58:0)	13.8	C14:0, C16:0, C18:0, C20:0, C24:0, C26:0, C28:0	2.92751		4.53953	3.73352	1.54967		2.18254	1.86611	4	0.00418898
TG(58:1)	13.6	C16:0, C18:0, C18:1, C22:0, C24:0, C24:1, C26:1	2.02086	3.11504	5.18515	3.44035	1.01497	1.63925	2.37439	1.6762	6	0.006985
TG(58:2)	13.2	C16:0, C18:0, C18:1, C20:1, C22:0, C22:1, C24:1, C26:1	1.61279	3.61966	6.12294	3.78513	0.689559	1.85586	2.61422	1.71988	6	0.0311986
TG(58:3)	12.9	C16:1, C18:1, C20:1, C22:1, C24:1, C26:1	1.31465		5.71317	3.51391	0.394676		2.51429	1.45448	4	0.156832
TG(60:0)	14.2	C14:0, C16:0, C18:0, C20:0, C24:0, C26:0, C28:0	3.28119			3.28119	1.71422			1.71422	2
TG(60:1)	13.9	C16:0, C18:0, C18:1, C20:1, C24:0, C24:1, C26:0, C28:1, C30:1	2.55079		7.35206	4.95142	1.35094		2.87815	2.11454	4	0.0279187
TG(60:2)	13.6	C16:0, C18:0, C18:1, C20:0, C20:1, C24:1, C26:1, C28:1	1.81234	3.47425	6.3383	3.87496	0.85785	1.7967	2.6641	1.77288	6	0.0222967
TG(60:3)	13.3	C16:1, C18:1, C20:1, C22:1, C24:1, C26:1	1.57801		6.59018	4.0841	0.658111		2.72032	1.68921	4	0.129703
TG(62:0)	14.6	C18:0, C20:0, C26:0, C28:0, C30:0	3.21084			3.21084	1.68295			1.68295	2
TG(62:1)	14.3	C14:0, C16:0, C18:0, C18:1, C24:0, C26:0, C26:1, C28:0, C28:1, C30:1, C32:1	2.52324		8.51881	5.52103	1.33528		3.09065	2.21297	4	0.0370036
TG(62:2)	14	C16:0, C18:0, C18:1, C20:1, C22:1, C24:1, C26:1, C28:1, C30:1	2.2716		7.07861	4.67511	1.18371		2.82347	2.00359	4	0.0414729
TG(62:3)	13.7	C18:1, C20:1, C24:1, C26:1, C28:1	2.07856		6.72955	4.40405	1.05558		2.75051	1.90305	4	0.10735
TG(64:0)	14.9	C16:0, C18:0, C24:0, C30:0, C32:0	3.19426			3.19426	1.67548			1.67548	2
TG(64:1)	14.6	C16:0, C18:0, C30:1 C32:1, C34:1	2.26231		5.89949	4.0809	1.1778		2.56059	1.86919	4	0.0300658
TG(64:2)	14.3	C16:0, C18:0, C18:1, C28:1, C30:1, C32:1	2.27218	4.11453	5.8475	4.07807	1.18408	2.04073	2.54782	1.92421	6	0.00242992
TG(64:3)	14	C16:1, C18:1, C26:1, C28:1, C30:1	2.03994		7.96898	5.00446	1.02853		2.9944	2.01146	4	0.117708
TG(66:1)	14.9	C16:0, C18:0, C30:0, C32:1, C34:1	1.58949			1.58949	0.668562			0.668562	2
TG(66:2)	14.6	C16:0, C16:1, C18:1, C30:1, C32:1, C34:1	1.87291		5.97441	3.92366	0.90528		2.5788	1.74204	4	0.0632401
TG(66:3)	14.4	C16:1, C18:1, C20:1, C30:1, C32:1	1.89129		7.03813	4.46471	0.919372		2.81519	1.86728	4	0.106086
TG(68:1)	15.2	C16:0, C18:0, C32:1, C34:1	1.86259			1.86259	0.897307			0.897307	2
TG(68:2)	14.9	C16:0, C18:1, C20:1, C32:1, C34:1	1.36169		6.62484	3.99326	0.445394		2.72789	1.58664	4	0.153001
TG(68:3)	14.6	C18:1, C32:1, C34:1	1.56168		6.09683	3.82925	0.643099		2.60806	1.62558	4	0.142344
TG(68:6)	13.9	C34:5	1.62893			1.62893	0.703928			0.703928	2
TG(70:2)	15.3	C16:0, C18:0, C18:1, C32:1, C34:1, C36:1	1.36214			1.36214	0.445879			0.445879	2
TG(70:3)	15	C18:1, C32:1, C34:1, C36:2	1.15073		7.57229	4.36151	0.202546		2.92073	1.56164	4	0.214836
TG(70:7)	14.1	C36:6	1.09796			1.09796	0.134819			0.134819	2
TG(72:3)	15.3	C18:1, C36:1	1.07374			1.07374	0.10265			0.10265	2

## Sheet: Supplementary Table 2b
Lipid species identified from whole cell extracts with fold changes (KO/WT) >2 & p-value<0.05
Name	Retention time (ms)	Identified Tails	Average (Experiment 1-3 fold change (KO/WT))	p-value (two-tailed t test)
CE(26:0)	14.276	C26:0	2.66689	0.0248304
CE(28:1)	14.299	C28:1	2.41172	0.0235331
CE(30:1)	14.693	C30:1	2.38139	0.0292835
CE(30:2)	14.392	C30:2	4.91852	0.0280607
DG(46:0)	12.1	C14:0, C16:0	4.22811	0.0320035
DG(46:1)	11.8	C14:0, C16:1	6.91204	0.0467301
DG(48:1)	12.2	C14:0, C16:0, C16:1	3.76316	0.0313565
LPC(16:0)	4.332	C16:0	2.37758	0.00029508
LPC(16:1)	3.026	C16:1	2.33018	0.00282924
LPC(18:0)	5.056	C18:0	2.1563	0.0293994
LPC(18:1)	4.505	C18:1	2.32801	0.00680199
LPC(20:1)	5.045	C20:1	3.64882	0.000217661
LPC(20:3)	4.352	C20:3	3.26926	0.00519012
LPC(22:4)	4.635	C22:4	4.21665	0.0260801
LPC(22:5)	4.226		4.79698	0.0405659
LPE(20:1)	5.033	C20:1	3.04702	0.0330924
LPE(20:2)	4.77	C20:2	2.51596	0.0308796
LPE(20:3)	4.368	C20:3	2.72226	0.0118943
LPE(24:0)	6.215	C24:0	5.13584	0.00190405
PC(36:1)	7.979	C18:0-C18:1, C16:0-C20:1	2.36955	0.0179429
PC(38:0)	8.917		2.25697	0.000162001
PC(38:1)	8.478	C18:1-C20:0, C18:0-C20:1	2.55058	0.00393249
PC(38:2)	8.031	C18:1-C20:1, C16:1, C22:0	2.03102	0.0220689
PC(38:4)	7.567	C18:0-C20:4, C22:4, C18:1-C20:3	2.47917	0.0121297
PC(40:0)	9.435	C16:0	2.62901	0.0013304
PC(40:1)	9.017	C16:0, C16:1, C18:1	2.66786	0.0107663
PC(40:2)	8.567	C18:1-C22:1, C24:0	2.64895	0.0123801
PC(40:5)	7.713	C18:1, C22:5,	2.81257	0.0402355
PC(40:6)	7.578	C18:0-C22:6, C18:1-C22:5	2.83747	0.0088536
PC(42:0)	9.981	C16:0	3.28884	9.43883e-06
PC(42:1)	9.521	C14:0, C14:1, C18:1-C24:0,	3.23378	0.0045635
PC(42:2)	9.072	C18:1-C24:1	3.17454	0.00843418
PC(44:1)	10.069	C18:1-C26:0, C16:0, C16:1	3.79366	3.24878e-05
PC(44:2)	9.617	C18:1-C24:1,	4.27962	0.00354741
PC(46:1)	10.647	C18:1,	4.11776	0.00134284
PC(46:2)	10.13		5.00092	0.00495205
PC(48:1)	11.207	C16:0-C32:1	3.10148	0.00871442
PC(48:2)	10.637	C16:1, C18:1	5.56818	0.00255909
PC(50:2)	11.155	C18:1-C32:1, C16:1	4.13903	0.00102702
PC(50:3)	10.838		2.80208	0.00045839
PC(52:6)	10.149		2.89692	0.0102177
PC(52:7)	9.825		2.92642	0.0109479
PE(38:3)	7.698	C18:0-C20:3, C18:1-C20:2, C20:1	2.00572	0.00400934
PE(40:4)	7.871	C18:0-C22:4, C18:1-C22:3, C20:4	2.0355	0.0205801
PE(40:6)	7.482	C18:0-C22:6, C18:1,	2.19073	0.00345469
PE(42:1)	9.137	C16:1, C18:1-C24:0,	2.18616	0.00767874
PE(42:4)	8.415	C20:4-C22:0	2.00885	0.00389893
PE(44:4)	8.856	C20:4-C24:0	2.31658	0.00098885
PE(44:5)	8.468	C20:4-C24:1	2.46492	0.00260235
PE(46:6)	8.634		5.95617	3.4006e-10
PE(O-34:1)	7.886	C16:0	2.25522	0.00535931
PE(O-36:2)	8.089	C16:1, C18:1, C20:1	2.22666	0.0284158
PE(O-36:5)	7.327	C20:4	2.21116	0.0143359
PE(O-38:2)	8.522	C18:1, C20:0, C20:1, C22:1	2.41401	0.0190193
PE(O-38:5)	7.762	C16:0, C20:4, C20:3, C22:4, C22:5	2.28212	0.0314108
PE(O-38:6)	7.418	C20:5, C20:4, C22:5, C22:6	2.26292	0.0252054
PE(O-40:5)	8.132	C16:0, C20:4, C22:3, C22:4, C24:4	2.69407	0.0169119
PE(O-40:6)	7.867	C22:5, C22:4, C20:4, C16:0, C16:1, C24:5, C22:6	2.47088	0.0201056
PG(32:0)	6.381	C16:0-C16:0	0.341072	0.0387975
PG(36:2)	6.303	C18:1-C18:1	3.74137	0.0478013
PI(36:1)	6.925	C18:1-C18:0	2.231	0.00235314
PI(36:2)	6.496	C18:1-C18:1	2.0541	0.000668523
PI(38:1)	7.343		2.65071	0.00163362
PI(38:2)	6.949	C20:2	2.4779	7.83669e-10
PI(38:3)	6.876	C18:0-C20:3	2.33603	0.0391745
PI(38:4)	6.65	C18:0-C20:4	2.57206	0.00226943
PI(40:4)	6.872		3.36974	0.0185909
PS(40:1)	8.004	C18:1-C22:0	2.1619	0.0272434
PS(42:1)	8.442	C18:1-C24:0	3.00026	0.00424119
TG(42:0)	10.6	C14:0, C16:0	2.03578	0.0152361
TG(44:0)	11.1	C14:0, C16:0	3.78778	0.0320353
TG(44:1)	10.7	C14:0, C16:0, C16:1, C18:0, C18:1	5.2335	0.0291171
TG(46:0)	11.4	C14:0, C14:1, C16:0, C18:0	3.14452	0.0385927
TG(46:1)	11.2	C14:0, C16:0, C16:1, C18:1	4.88595	0.0447102
TG(46:2)	10.8	C14:0, C14:1, C16:0, C16:1, C18:1	4.45969	0.0245915
TG(48:0)	11.8	C14:0, C16:0, C18:0	2.14276	0.0340715
TG(48:1)	11.5	C14:0, C16:0, C16:1, C18:0, C18:1	3.22137	0.0358067
TG(48:2)	11.3	C14:0, C14:1, C16:0, C16:1, C16:2, C18:1, C18:2	3.48886	0.0316773
TG(50:0)	12.4	C16:0, C18:0, C20:0	2.15984	0.0437375
TG(50:1)	11.9	C14:0, C16:0, C16:1, C18:0, C18:1, C20:1	2.63462	0.0301113
TG(50:2)	11.6	C14:0, C16:0, C16:1, C18:1, C18:2	3.15062	0.0313641
TG(50:3)	11.3	C14:0, C16:0, C16:1, C16:2, C18:1, C18:2, C20:3	3.56662	0.0297554
TG(52:1)	12.3	C16:0, C16:1, C18:0, C18:1, C20:1, C22:1	2.45248	0.0276567
TG(52:2)	12	C16:0, C16:1, C18:0, C18:1, C18:2, C20:1	2.64804	0.0431716
TG(52:3)	11.7	C16:0, C16:1, C18:1, C18:2	3.0348	0.0370829
TG(52:4)	11.4	C16:1, C18:1, C18:2, C18:3, C20:3, C20:4	2.7349	0.0464767
TG(54:1)	12.7	C14:0, C16:0, C18:0, C18:1, C20:0, C20:1, C22:1, C24:1	2.90464	0.029875
TG(54:2)	12.4	C16:0, C18:0, C18:1, C20:1, C20:2	3.20768	0.0410656
TG(54:3)	12.1	C16:0, C16:1, C18:1, C18:2, C20:1, C20:2	3.20952	0.0476587
TG(56:0)	13.5	C14:0, C16:0, C18:0, C20:0, C22:0, C24:0, C26:0	3.14806	0.00336848
TG(56:1)	13.2	C14:0, C16:0, C18:0, C18:1, C20:0, C20:1, C22:0, C22:1, C24:0, C24:1, C26:1	3.66583	0.0373173
TG(56:2)	12.8	C14:0, C16:0, C16:1, C18:0, C18:1, C20:0, C20:1, C22:1, C24:1	3.391	0.0354049
TG(58:0)	13.8	C14:0, C16:0, C18:0, C20:0, C24:0, C26:0, C28:0	3.73352	0.00418898
TG(58:1)	13.6	C16:0, C18:0, C18:1, C22:0, C24:0, C24:1, C26:1	3.44035	0.006985
TG(58:2)	13.2	C16:0, C18:0, C18:1, C20:1, C22:0, C22:1, C24:1, C26:1	3.78513	0.0311986
TG(60:1)	13.9	C16:0, C18:0, C18:1, C20:1, C24:0, C24:1, C26:0, C28:1, C30:1	4.95142	0.0279187
TG(60:2)	13.6	C16:0, C18:0, C18:1, C20:0, C20:1, C24:1, C26:1, C28:1	3.87496	0.0222967
TG(62:1)	14.3	C14:0, C16:0, C18:0, C18:1, C24:0, C26:0, C26:1, C28:0, C28:1, C30:1, C32:1	5.52103	0.0370036
TG(62:2)	14	C16:0, C18:0, C18:1, C20:1, C22:1, C24:1, C26:1, C28:1, C30:1	4.67511	0.0414729
TG(64:1)	14.6	C16:0, C18:0, C30:1 C32:1, C34:1	4.0809	0.0300658
TG(64:2)	14.3	C16:0, C18:0, C18:1, C28:1, C30:1, C32:1	4.07807	0.00242992

## Sheet: Supplementary Table 2c
All lipid species identified from MAM fractions
Name	N	Experiment 1 fold change KO/WT	Experiment 2 fold change KO/WT	Experiment 3 fold change KO/WT	Experiment 4 fold change KO/WT	Average (Experiment 1-4 fold change (KO/WT))	Standard deviation (Experiment 1-4 fold change (KO/WT))	SEM (Experiment 1-4 fold change (KO/WT))	Experiment 1 log2 (KO/WT)	Experiment 2 log2 (KO/WT)	Experiment 3 log2 (KO/WT)	Experiment 4 log2 (KO/WT)	Average (Experiment 1-4 log2 (KO/WT))	Std Dev (Experiment 1-4 log2 (KO/WT))	SEM (Experiment 1-4 log2 (KO/WT))	p-value (two-tailed t test)
CE(16:0)	1				1.0258	1.0258	--	--				0.0367524	0.03675	--	--	--
CE(16:1)	4	0.935295	0.204414	0.619905	0.492842	0.56311	0.30296	0.15148	-0.0965066	-2.29044	-0.689882	-1.0208	-1.02441	0.9266	0.4633	0.06331
CE(18:1)	4	0.750486	0.140721	0.589157	0.369179	0.46239	0.26535	0.13267	-0.414103	-2.82909	-0.763276	-1.43761	-1.36102	1.06693	0.53347	0.02707
CE(18:2)	4	0.735808	0.345462	1.14384	0.586211	0.70283	0.33511	0.16755	-0.442598	-1.5334	0.193882	-0.770507	-0.63816	0.71868	0.35934	0.17424
CE(18:3)	1				0.587491	0.58749	--	--				-0.767361	-0.76736	--	--	--
CE(20:1)	4	0.735999	0.185551	0.558616	0.364086	0.46106	0.23834	0.11917	-0.442224	-2.43011	-0.84007	-1.45765	-1.29251	0.86585	0.43293	0.02022
CE(20:4)	4	1.00115	0.517987	1.1781	0.736325	0.85839	0.29061	0.14531	0.00165551	-0.949012	0.236467	-0.441584	-0.28812	0.52265	0.26133	0.40166
CE(22:1)	4	0.826248	0.164456	0.712076	0.424443	0.53181	0.29758	0.14879	-0.275353	-2.60422	-0.489897	-1.23636	-1.15146	1.05245	0.52623	0.0514
CE(22:6)	4	1.14558	0.35738	1.31047	0.557739	0.84279	0.45727	0.22863	0.196076	-1.48447	0.390088	-0.842338	-0.43516	0.88437	0.44219	0.5411
CE(24:0)	4	1.55446	0.328765	1.2855	1.8665	1.25881	0.66392	0.33196	0.636414	-1.60487	0.362335	0.900333	0.07355	1.14031	0.57015	0.49246
CE(24:1)	4	1.07101	0.234902	0.706622	0.617	0.65738	0.34333	0.17167	0.0989669	-2.08987	-0.500989	-0.696657	-0.79714	0.92591	0.46296	0.13989
CE(26:0)	4	1.91969	0.222125	0.942431	2.79871	1.47074	1.12594	0.56297	0.940871	-2.17055	-0.0855413	1.48476	0.04238	1.61257	0.80629	0.46442
CE(26:1)	4	1.03247	0.266328	0.800023	0.911937	0.75269	0.33785	0.16892	0.0461014	-1.90872	-0.321888	-0.132994	-0.57938	0.89888	0.44944	0.2394
CE(28:0)	1				2.4783	2.4783	--	--				1.30935	1.30935	--	--	--
CE(28:1)	4	1.12764	0.259263	0.824972	0.899276	0.77779	0.36889	0.18445	0.173304	-1.94751	-0.277583	-0.153165	-0.55124	0.95007	0.47503	0.31467
CE(30:1)	4	1.22835	0.27188	0.675397	0.779139	0.73869	0.39299	0.19649	0.296718	-1.87896	-0.566193	-0.360048	-0.62712	0.91207	0.45603	0.27563
CE(32:1)	4	0.899069	0.31011	0.744798	0.716564	0.66764	0.25149	0.12574	-0.153496	-1.68915	-0.42508	-0.480832	-0.68714	0.68314	0.34157	0.07744
CE(34:1)	4	0.681475	0.224553	0.610774	0.522536	0.50983	0.20099	0.1005	-0.553268	-2.15487	-0.71129	-0.936397	-1.08896	0.72779	0.3639	0.01647
CE(34:5)	1				0.332547	0.33255	--	--				-1.58837	-1.58837	--	--	--
CE(36:6)	1				0.224445	0.22444	--	--				-2.15557	-2.15557	--	--	--
DG(28:0)	1				0.950386	0.95039	--	--				-0.0734151	-0.07342	--	--	--
DG(30:0)	1				1.36146	1.36146	--	--				0.445154	0.44515	--	--	--
DG(30:1)	1				0.890052	0.89005	--	--				-0.168038	-0.16804	--	--	--
DG(32:0)	1				1.37494	1.37494	--	--				0.459374	0.45937	--	--	--
DG(32:1)	4	0.715246	0.397675	0.952243	1.09865	0.79095	0.3061	0.15305	-0.483488	-1.33034	-0.0705987	0.135729	-0.43717	0.64871	0.32436	0.26536
DG(34:1)	4	0.561096	0.437433	1.01121	1.08429	0.77351	0.32205	0.16103	-0.833682	-1.19286	0.0160797	0.116748	-0.47343	0.64169	0.32084	0.25425
DG(34:2)	4	0.665975	0.316292	0.674146	0.706992	0.59085	0.1839	0.09195	-0.58646	-1.66067	-0.568867	-0.500235	-0.82906	0.55565	0.27783	0.02112
DG(36:1)	4	0.757387	0.481075	1.20404	1.30251	0.93625	0.38516	0.19258	-0.400897	-1.05567	0.267887	0.381298	-0.20184	0.66567	0.33283	0.76241
DG(36:2)	4	0.57377	0.38494	0.892205	0.667926	0.62971	0.21088	0.10544	-0.801455	-1.3773	-0.164553	-0.58224	-0.73139	0.50519	0.2526	0.03914
DG(36:3)	1				0.58459	0.58459	--	--				-0.774503	-0.7745	--	--	--
DG(38:1)	1				1.57933	1.57933	--	--				0.659309	0.65931	--	--	--
DG(38:2)	4	0.679359	0.572643	1.13971	0.832545	0.80606	0.24669	0.12334	-0.557754	-0.804293	0.18867	-0.264401	-0.35944	0.42688	0.21344	0.21392
DG(38:3)	3	0.513129	0.45592	0.96635		0.64513	0.27965	0.16146	-0.962607	-1.13315	-0.0493829		-0.71505	0.58275	0.33645	0.15904
DG(38:4)	4	0.689083	0.523997	0.827773	0.646774	0.67191	0.1253	0.06265	-0.53725	-0.932369	-0.272694	-0.628666	-0.59274	0.27212	0.13606	0.01355
DG(38:5)	3	0.703312	0.530775	1.11893		0.78434	0.30233	0.17455	-0.507763	-0.913827	0.162121		-0.41982	0.54334	0.3137	0.34208
DG(40:1)	4	0.983295	1.22682	1.91025	2.12102	1.56034	0.54191	0.27096	-0.0243032	0.294919	0.933758	1.08476	0.57228	0.52477	0.26238	0.13049
DG(40:2)	4	0.740182	0.566892	1.10859	0.781842	0.79938	0.22618	0.11309	-0.434048	-0.818854	0.14873	-0.355052	-0.36481	0.39781	0.19891	0.17417
DG(42:0)	1				5.08139	5.08139	--	--				2.34522	2.34522	--	--	--
DG(42:1)	4	1.20383	1.12179	1.88465	2.33227	1.63563	0.57671	0.28836	0.267626	0.165808	0.914297	1.22173	0.64237	0.50897	0.25448	0.11471
DG(42:2)	4	0.936704	0.864101	1.47767	1.14793	1.1066	0.27512	0.13756	-0.0943349	-0.210728	0.563325	0.199036	0.11432	0.34543	0.17272	0.49485
DG(44:0)	4	1.55606	4.53417	4.04104	5.1115	3.81069	1.56545	0.78273	0.637897	2.18084	2.01473	2.35375	1.7968	0.7849	0.39245	0.037
DG(44:1)	4	1.70535	1.37869	2.56853	2.59068	2.06081	0.61378	0.30689	0.770064	0.463294	1.36094	1.37333	0.99191	0.45104	0.22552	0.04074
DG(44:2)	4	0.934527	0.967854	1.44902	1.32117	1.16814	0.25626	0.12813	-0.0976919	-0.047138	0.535081	0.40182	0.19802	0.31764	0.15882	0.28079
DG(46:0)	1				3.44513	3.44513	--	--				1.78456	1.78456	--	--	--
DG(46:1)	4	0.995672	1.46743	2.44309	2.16033	1.76663	0.65739	0.3287	-0.00625737	0.553295	1.28871	1.11125	0.73675	0.58612	0.29306	0.10193
DG(46:2)	1				1.21904	1.21904	--	--				0.285748	0.28575	--	--	--
DG(48:1)	4	1.19274	0.786475	2.09848	1.9138	1.49787	0.61452	0.30726	0.254276	-0.346527	1.06935	0.936437	0.47838	0.65568	0.32784	0.2036
DG(48:2)	4	1.31883	0.942288	1.62433	1.46984	1.33882	0.2923	0.14615	0.399264	-0.0857603	0.699849	0.555655	0.39225	0.3415	0.17075	0.10324
LPC(16:0)	4	0.838861	0.695679	1.10806	1.57696	1.05489	0.38777	0.19388	-0.253496	-0.523506	0.148036	0.657146	0.00705	0.51377	0.25688	0.7955
LPC(18:0)	4	1.32676	0.940229	1.31985	2.17764	1.44112	0.52317	0.26159	0.407903	-0.0889164	0.400373	1.12276	0.46053	0.49894	0.24947	0.19032
LPC(18:1)	4	0.85559	0.496813	1.10223	0.828193	0.82071	0.24862	0.12431	-0.225009	-1.00922	0.14043	-0.271962	-0.34144	0.48184	0.24092	0.2449
LPC(20:0)	3	1.6616	1.67709	2.87474		2.07115	0.69598	0.40182	0.732577	0.745962	1.52343		1.00066	0.45279	0.26142	0.11662
LPC(20:1)	4	0.944098	1.03903	1.45618	1.01308	1.1131	0.2322	0.1161	-0.082991	0.0552385	0.542184	0.0187513	0.1333	0.2788	0.1394	0.40184
LPC(22:0)	1				2.76279	2.76279	--	--				1.46613	1.46613	--	--	--
LPC(22:1)	3	1.33603	0.590404	1.17591		1.03411	0.39252	0.22662	0.417952	-0.760226	0.233774		-0.03617	0.63378	0.36591	0.89416
LPC(24:0)	4	2.17003	1.15182	1.35236	3.12903	1.95081	0.90052	0.45026	1.11771	0.203919	0.435478	1.64572	0.85071	0.65678	0.32839	0.12516
LPC(24:1)	4	1.48563	1.2606	1.34058	1.0729	1.28993	0.17207	0.08603	0.571072	0.334115	0.422862	0.101522	0.35739	0.1966	0.0983	0.04341
LPC(26:0)	3	2.10278	2.25151	5.23409		3.19613	1.7665	1.01989	1.0723	1.17089	2.38794		1.54371	0.73278	0.42307	0.16415
LPC(26:1)	3	1.40936	1.21471	1.19927		1.27444	0.11709	0.0676	0.495036	0.280613	0.262155		0.34593	0.12945	0.07474	0.05566
LPC(32:1)	3	0.923506	0.588743	1.0557		0.85598	0.24069	0.13896	-0.114808	-0.764289	0.0781983		-0.26697	0.44137	0.25483	0.4089
LPE(16:0)	4	0.745924	0.781379	0.766749	0.806851	0.77523	0.02562	0.01281	-0.422899	-0.355905	-0.383175	-0.309626	-0.3679	0.0476	0.0238	0.000403271
LPE(16:1)	3	1.50723	0.406675	0.799579		0.90449	0.55773	0.322	0.591898	-1.29805	-0.322687		-0.34295	0.94514	0.54568	0.79474
LPE(18:0)	4	0.952302	0.77804	0.845339	1.19177	0.94186	0.1814	0.0907	-0.0705091	-0.362083	-0.242398	0.253104	-0.10547	0.26733	0.13367	0.56713
LPE(18:1)	4	1.25687	0.462467	0.88571	0.596534	0.8004	0.35185	0.17593	0.329838	-1.11258	-0.175093	-0.745323	-0.42579	0.63446	0.31723	0.33901
LPE(18:2)	3	1.93171	0.398393	0.788232		1.03945	0.79693	0.46011	0.949881	-1.32773	-0.343309		-0.24039	1.14229	0.6595	0.93949
LPE(20:1)	4	1.01567	0.549897	1.13119	0.547014	0.81094	0.30674	0.15337	0.0224301	-0.862767	0.17784	-0.870351	-0.38321	0.56172	0.28086	0.30549
LPE(20:2)	3	0.889587	0.429662	0.928439		0.74923	0.27743	0.16018	-0.168792	-1.21873	-0.107121		-0.49821	0.62474	0.3607	0.25793
LPE(20:3)	3	1.2538	0.443405	1.07623		0.92448	0.42598	0.24594	0.32631	-1.1733	0.105983		-0.247	0.80973	0.4675	0.78781
LPE(20:4)	3	1.53685	0.659181	1.82833		1.34145	0.60857	0.35136	0.619972	-0.601254	0.870523		0.29641	0.78743	0.45462	0.43366
LPE(22:0)	4	1.59352	0.56923	1.2088	1.22754	1.14977	0.42563	0.21281	0.672213	-0.812917	0.27358	0.295772	0.10716	0.64008	0.32004	0.53228
LPE(22:1)	1				0.461226	0.46123	--	--				-1.11645	-1.11645	--	--	--
LPE(22:2)	3	0.845926	0.262816	0.618821		0.57585	0.29392	0.16969	-0.241396	-1.92787	-0.692407		-0.95389	0.87312	0.50409	0.12966
LPE(22:3)	3	0.8346	0.399456	1.29585		0.8433	0.44826	0.2588	-0.260843	-1.32389	0.373895		-0.40361	0.85785	0.49528	0.60642
LPE(22:4)	4	1.46876	0.677744	2.03511	1.1705	1.33803	0.56776	0.28388	0.554601	-0.561188	1.02511	0.22713	0.31141	0.66759	0.3338	0.31938
LPE(22:5)	4	1.59828	0.662569	2.05446	1.1863	1.3754	0.59293	0.29646	0.676522	-0.593857	1.03876	0.24647	0.34197	0.70293	0.35146	0.2948
LPE(22:6)	3	1.68283	0.702077	1.70501		1.36331	0.57275	0.33068	0.75089	-0.510298	0.769778		0.33679	0.73366	0.42358	0.3865
LPE(24:0)	4	1.46965	1.10954	1.20273	2.01373	1.44891	0.40629	0.20315	0.555474	0.149963	0.266316	1.00987	0.49541	0.38301	0.19151	0.11412
LPS(18:0)	1				1.16431	1.16431	--	--				0.219475	0.21947	--	--	--
LPS(20:0)	1				0.993217	0.99322	--	--				-0.00981842	-0.00982	--	--	--
LPS(24:0)	1				2.73549	2.73549	--	--				1.4518	1.4518	--	--	--
LPE(24:5)	3	1.16761	0.333162	1.50749		1.00275	0.60427	0.34888	0.223555	-1.5857	0.592151		-0.25667	1.16564	0.67298	0.99442
LPE(24:6)	3	1.2537	0.312895	1.52575		1.03078	0.63642	0.36743	0.326196	-1.67625	0.60952		-0.24684	1.24598	0.71937	0.94086
LPS(16:0)	3	0.829269	1.90461	1.27377		1.33588	0.54035	0.31197	-0.270088	0.929494	0.349106		0.33617	0.5999	0.34635	0.39426
LPS(18:0)	3	1.17145	1.20257	1.03244		1.13548	0.09059	0.0523	0.22829	0.266119	0.0460548		0.18015	0.11766	0.06793	0.12228
PA(32:0)	1				1.03269	1.03269	--	--				0.0464099	0.04641	--	--	--
PA(34:0)	1				0.699992	0.69999	--	--				-0.514589	-0.51459	--	--	--
PA(34:1)	1				1.00997	1.00997	--	--				0.0143186	0.01432	--	--	--
PC(28:0)	4	1.10214	0.411238	0.263054	0.435417	0.55296	0.37396	0.18698	0.14031	-1.28196	-1.92657	-1.19953	-1.06694	0.86799	0.434	0.09667
PC(28:1)	1				0.285888	0.28589	--	--				-1.80648	-1.80648	--	--	--
PC(30:0)	4	0.940914	0.350224	0.416665	0.63451	0.58558	0.2662	0.1331	-0.0878657	-1.51365	-1.26304	-0.656286	-0.88021	0.63921	0.3196	0.05273
PC(30:1)	4	0.698043	0.30004	0.281811	0.315612	0.39888	0.19992	0.09996	-0.518612	-1.73677	-1.8272	-1.66378	-1.43659	0.61563	0.30781	0.00921
PC(32:0)	4	0.835911	0.403411	0.669384	0.879515	0.69706	0.21569	0.10784	-0.258578	-1.30968	-0.579093	-0.185219	-0.58314	0.51366	0.25683	0.06734
PC(32:1)	4	0.866613	0.417959	0.730518	0.884499	0.7249	0.21587	0.10793	-0.206541	-1.25857	-0.453008	-0.177068	-0.5238	0.50523	0.25261	0.08403
PC(32:2)	4	0.55369	0.267266	0.315499	0.346199	0.37066	0.12627	0.06313	-0.852851	-1.90365	-1.66429	-1.53032	-1.48778	0.45057	0.22529	0.00215
PC(34:0)	3	1.00927	0.598535	0.923172		0.84366	0.2166	0.12506	0.0133115	-0.740493	-0.115329		-0.28084	0.40324	0.23281	0.33769
PC(34:1)	4	0.904605	0.438741	0.833444	0.966416	0.7858	0.23767	0.11883	-0.14464	-1.18856	-0.262843	-0.0492836	-0.41133	0.52546	0.26273	0.16925
PC(34:2)	4	0.656517	0.260559	0.464022	0.550432	0.48288	0.16782	0.08391	-0.607096	-1.94032	-1.10774	-0.861364	-1.12913	0.57813	0.28906	0.0086
PC(36:0)	3	1.35224	1.06165	1.66386		1.35925	0.30117	0.17388	0.435347	0.0863145	0.734536		0.41873	0.32443	0.18731	0.1748
PC(36:1)	4	1.01858	0.520223	0.96041	1.20771	0.92673	0.29084	0.14542	0.0265587	-0.942797	-0.0582782	0.272279	-0.17556	0.53035	0.26518	0.64905
PC(36:2)	4	0.760268	0.35662	0.705889	0.779766	0.65064	0.19849	0.09924	-0.39542	-1.48754	-0.502487	-0.358887	-0.68608	0.53777	0.26888	0.03891
PC(36:3)	4	0.712074	0.312087	0.641055	0.567129	0.55809	0.17435	0.08717	-0.489901	-1.67998	-0.641479	-0.818252	-0.9074	0.53224	0.26612	0.01482
PC(36:4)	4	0.953122	0.455783	1.23968	1.14152	0.94753	0.34873	0.17436	-0.0692676	-1.13358	0.309971	0.190952	-0.17548	0.65807	0.32904	0.78311
PC(36:5)	1				0.682347	0.68235	--	--				-0.551422	-0.55142	--	--	--
PC(38:0)	4	1.47328	1.26089	1.60754	1.71264	1.51359	0.19487	0.09744	0.559027	0.334445	0.684852	0.776222	0.58864	0.19143	0.09571	0.01331
PC(38:1)	4	1.26114	0.8173	1.35809	1.47003	1.22664	0.28593	0.14297	0.334726	-0.291063	0.441581	0.555848	0.26027	0.37848	0.18924	0.21108
PC(38:2)	4	0.979531	0.477018	0.893852	0.71134	0.76544	0.22244	0.11122	-0.0298362	-1.06788	-0.161892	-0.491389	-0.43775	0.46276	0.23138	0.12548
PC(38:3)	4	0.895847	0.385872	0.801644	0.66323	0.68665	0.22211	0.11106	-0.158676	-1.37381	-0.318966	-0.592419	-0.61097	0.53917	0.26958	0.06665
PC(38:4)	4	0.905813	0.464683	0.890029	0.709526	0.74251	0.20551	0.10276	-0.142715	-1.10568	-0.168077	-0.495072	-0.47789	0.44823	0.22412	0.08726
PC(38:5)	4	0.876301	0.381276	0.968807	0.817713	0.76102	0.26069	0.13035	-0.190501	-1.39109	-0.0457191	-0.290334	-0.47941	0.61603	0.30801	0.16412
PC(38:6)	4	1.0068	0.458855	1.03801	0.977899	0.87039	0.27545	0.13773	0.00977292	-1.12389	0.0538143	-0.0322425	-0.27314	0.56826	0.28413	0.41609
PC(40:0)	4	1.81235	1.18595	1.55464	2.3336	1.72164	0.48221	0.2411	0.857863	0.246044	0.636583	1.22256	0.74076	0.40884	0.20442	0.05799
PC(40:1)	4	1.47096	0.878217	1.26594	1.59319	1.30208	0.31317	0.15659	0.556762	-0.18735	0.340209	0.671915	0.34538	0.38085	0.19042	0.14929
PC(40:2)	4	1.10866	0.633387	1.0406	0.97799	0.94016	0.21136	0.10568	0.148821	-0.658842	0.057421	-0.0321079	-0.12118	0.36597	0.18299	0.61083
PC(40:3)	4	0.688382	0.413745	0.848171	0.58968	0.63499	0.18193	0.09097	-0.53872	-1.27319	-0.237573	-0.761996	-0.70287	0.43673	0.21837	0.02778
PC(40:4)	4	0.765429	0.498582	1.08304	1.03989	0.84674	0.2714	0.1357	-0.385659	-1.0041	0.115091	0.056435	-0.30456	0.51716	0.25858	0.34087
PC(40:5)	4	1.04708	0.456248	1.02488	0.900414	0.85715	0.27495	0.13748	0.0663656	-1.13211	0.0354565	-0.15134	-0.29541	0.56603	0.28302	0.37517
PC(40:6)	4	0.995278	0.429253	1.0321	0.665145	0.78044	0.28642	0.14321	-0.00682787	-1.2201	0.0455793	-0.588258	-0.4424	0.59272	0.29636	0.22279
PC(40:7)	4	1.00925	0.340029	0.661024	0.663762	0.66852	0.2733	0.13665	0.013277	-1.55627	-0.597224	-0.591262	-0.68287	0.64889	0.32444	0.09368
PC(42:0)	4	1.83999	1.54114	2.04444	2.70905	2.03366	0.49543	0.24771	0.879701	0.623999	1.0317	1.43779	0.9933	0.34075	0.17037	0.02506
PC(42:1)	4	1.59719	0.975364	1.52134	2.22982	1.58093	0.51368	0.25684	0.675536	-0.035988	0.605343	1.15693	0.60046	0.49003	0.24501	0.10874
PC(42:2)	4	1.26684	0.651545	1.06004	1.24694	1.05634	0.28549	0.14274	0.34124	-0.618063	0.0841252	0.318388	0.03142	0.44831	0.22416	0.71944
PC(42:6)	4	0.843889	0.519014	1.03092	0.631154	0.75624	0.22734	0.11367	-0.244875	-0.946155	0.0439312	-0.663936	-0.45276	0.43892	0.21946	0.12135
PC(44:0)	1				3.62513	3.62513	--	--				1.85803	1.85803	--	--	--
PC(44:1)	1				2.75262	2.75262	--	--				1.46081	1.46081	--	--	--
PC(44:2)	4	1.41617	0.902995	1.30983	1.72689	1.33897	0.34028	0.17014	0.501999	-0.147211	0.389382	0.788175	0.38309	0.39136	0.19568	0.14037
PC(46:1)	4	1.8513	1.2193	1.55638	2.97311	1.90002	0.76056	0.38028	0.88854	0.286056	0.638191	1.57198	0.84619	0.54331	0.27166	0.0988
PC(46:2)	1				1.79847	1.79847	--	--				0.846772	0.84677	--	--	--
PC(48:1)	4	1.38896	1.04655	1.27798	2.17372	1.4718	0.4892	0.2446	0.474007	0.0656412	0.353865	1.12017	0.50342	0.44544	0.22272	0.14933
PC(48:2)	4	2.02247	1.16565	1.63211	2.20823	1.75711	0.46165	0.23083	1.01612	0.221134	0.706742	1.14289	0.77172	0.41023	0.20511	0.04643
PC(50:1)	4	0.933053	0.853926	1.14551	1.40712	1.0849	0.24759	0.1238	-0.099969	-0.227817	0.195995	0.492748	0.09024	0.32173	0.16087	0.54207
PC(50:2)	4	2.07592	1.08884	1.57242	1.93529	1.66812	0.44061	0.2203	1.05375	0.122796	0.652988	0.952552	0.69552	0.41802	0.20901	0.05619
PC(50:3)	3	1.85706	0.990607	2.10709		1.65159	0.58592	0.33828	0.893022	-0.0136148	1.07525		0.65155	0.58321	0.33672	0.19393
PC(52:2)	4	1.51173	1.00596	1.78543	1.5094	1.45313	0.32506	0.16253	0.596197	0.0085718	0.836272	0.593975	0.50875	0.35231	0.17615	0.06853
PC(52:3)	3	1.17069	0.841709	1.55327		1.18856	0.35612	0.2056	0.227357	-0.248607	0.635309		0.20469	0.44239	0.25542	0.45591
PC(52:6)	3	1.28562	0.69418	1.04879		1.00953	0.29767	0.17186	0.362462	-0.526618	0.0687266		-0.03181	0.45299	0.26153	0.96082
PC(54:2)	3	1.16764	0.958792	1.69602		1.27415	0.37998	0.21938	0.223598	-0.0607104	0.762153		0.30835	0.41793	0.24129	0.33784
PC(54:3)	3	0.54413	0.0847662	0.751958		0.46028	0.34141	0.19711	-0.877977	-3.56037	-0.411275		-1.61654	1.6995	0.98121	0.11151
PC(54:6)	3	0.522694	0.382284	0.987715		0.6309	0.31689	0.18296	-0.935961	-1.38728	-0.0178332		-0.78036	0.69786	0.40291	0.18115
PC(54:7)	3	0.748758	0.360203	0.885945		0.66497	0.2727	0.15744	-0.417429	-1.47312	-0.174711		-0.68842	0.69032	0.39856	0.16715
PE(32:0)	3	0.513764	0.332643	0.597812		0.48141	0.13551	0.07824	-0.960824	-1.58795	-0.742235		-1.097	0.439	0.25345	0.02201
PE(32:1)	4	0.721593	0.397465	0.445322	0.722411	0.5717	0.17465	0.08733	-0.470744	-1.3311	-1.16708	-0.469109	-0.85951	0.45481	0.2274	0.01623
PE(32:2)	1				0.266765	0.26676	--	--				-1.90636	-1.90636	--	--	--
PE(34:0)	3	0.499146	0.423322	0.741166		0.55454	0.16601	0.09584	-1.00247	-1.24017	-0.432132		-0.89159	0.41527	0.23976	0.04331
PE(34:1)	4	0.860672	0.521043	0.576136	0.879111	0.70924	0.18701	0.09351	-0.216464	-0.940525	-0.795519	-0.185883	-0.5346	0.38973	0.19487	0.0529
PE(34:2)	4	0.65732	0.31353	0.360104	0.431224	0.44054	0.15241	0.0762	-0.605332	-1.67333	-1.47352	-1.21349	-1.24142	0.46397	0.23198	0.00522
PE(34:3)	1				0.318721	0.31872	--	--				-1.64963	-1.64963	--	--	--
PE(36:1)	4	1.04817	0.719898	0.739152	0.873269	0.84512	0.15158	0.07579	0.0678709	-0.474135	-0.436058	-0.195502	-0.25946	0.25067	0.12534	0.1336
PE(36:2)	4	0.728791	0.448816	0.530209	0.484315	0.54803	0.12503	0.06251	-0.456424	-1.1558	-0.915368	-1.04598	-0.89339	0.30745	0.15372	0.00546
PE(36:3)	1				0.462296	0.4623	--	--				-1.11311	-1.11311	--	--	--
PE(36:4)	4	0.821619	0.597964	0.998736	0.939605	0.83948	0.17705	0.08852	-0.283459	-0.741868	-0.0018252	-0.0898735	-0.27926	0.33008	0.16504	0.16744
PE(36:5)	1				0.465758	0.46576	--	--				-1.10235	-1.10235	--	--	--
PE(38:2)	4	0.792397	0.562355	0.588498	0.434872	0.59453	0.148	0.074	-0.335705	-0.830447	-0.76489	-1.20134	-0.78309	0.3548	0.1774	0.01195
PE(38:4)	4	1.12256	0.783427	1.06402	1.30136	1.06784	0.21481	0.10741	0.16679	-0.352129	0.08953	0.380025	0.07105	0.30771	0.15385	0.57246
PE(38:5)	1				0.618937	0.61894	--	--				-0.692136	-0.69214	--	--	--
PE(40:1)	4	0.744247	1.23351	0.871379	0.922205	0.94284	0.20774	0.10387	-0.426147	0.302773	-0.198628	-0.11684	-0.10971	0.30454	0.15227	0.62041
PE(40:2)	4	0.576399	0.631525	0.637016	0.452167	0.57428	0.08589	0.04294	-0.794861	-0.663088	-0.650599	-1.14507	-0.81341	0.23054	0.11527	0.00218
PE(40:4)	4	1.05485	0.915499	1.26909	1.4803	1.17994	0.24748	0.12374	0.0770434	-0.12737	0.343794	0.565892	0.21484	0.30329	0.15165	0.24188
PE(40:5)	3	1.15239	0.841566	1.01956		1.00451	0.15596	0.09004	0.204632	-0.248852	0.0279454		-0.00542	0.22858	0.13197	0.96464
PE(40:6)	3	0.799917	0.65779	0.820123		0.75928	0.08847	0.05108	-0.322077	-0.604302	-0.286087		-0.40416	0.17426	0.10061	0.04219
PE(42:1)	4	0.67972	1.16656	1.03056	1.06057	0.98435	0.2113	0.10565	-0.556989	0.222258	0.0434225	0.08484	-0.05162	0.34548	0.17274	0.89164
PE(42:2)	4	0.565791	0.998599	0.869061	0.473424	0.72672	0.24781	0.12391	-0.821659	-0.00202238	-0.202471	-1.07879	-0.52624	0.50735	0.25368	0.11458
PE(42:4)	3	0.858272	1.23136	1.60299		1.23087	0.37236	0.21498	-0.220493	0.300253	0.680764		0.25351	0.45244	0.26122	0.39523
PE(42:5)	3	0.805099	0.85431	1.37153		1.01031	0.31379	0.18117	-0.312763	-0.227168	0.455788		-0.02805	0.42119	0.24318	0.95978
PE(44:1)	4	0.996552	1.18624	1.44503	1.54136	1.2923	0.24771	0.12385	-0.00498368	0.246396	0.531101	0.624204	0.34918	0.28562	0.14281	0.0994
PE(44:4)	4	0.810944	1.36422	1.72366	1.50175	1.35014	0.38877	0.19439	-0.302326	0.448073	0.785475	0.586641	0.37947	0.47515	0.23758	0.16946
PE(44:5)	3	0.794766	1.18619	1.98234		1.3211	0.60517	0.3494	-0.331397	0.246337	0.987207		0.30072	0.66098	0.38162	0.45511
PE(50:2)	3	1.19206	3.11958	1.65355		1.98839	1.00644	0.58107	0.253451	1.64135	0.725565		0.87346	0.70567	0.40742	0.23105
PE(52:2)	3	1.12241	1.56864	1.23893		1.30999	0.23145	0.13363	0.166594	0.649516	0.3091		0.37507	0.24813	0.14326	0.14615
PG(32:1)	1				1.66021	1.66021	--	--				0.731369	0.73137	--	--	--
PG(32:2)	1				1.20182	1.20182	--	--				0.265227	0.26523	--	--	--
PG(34:1)	1				1.50205	1.50205	--	--				0.586934	0.58693	--	--	--
PG(34:2)	1				0.891239	0.89124	--	--				-0.166116	-0.16612	--	--	--
PG(36:2)	1				0.852301	0.8523	--	--				-0.230565	-0.23057	--	--	--
PG(36:3)	1				0.688534	0.68853	--	--				-0.5384	-0.5384	--	--	--
PG(38:3)	1				0.63047	0.63047	--	--				-0.6655	-0.6655	--	--	--
PG(40:7)	1				1.28906	1.28906	--	--				0.366318	0.36632	--	--	--
PI(32:0)	1				1.68171	1.68171	--	--				0.749932	0.74993	--	--	--
PI(34:0)	1				1.37334	1.37334	--	--				0.457684	0.45768	--	--	--
PI(34:1)	4	0.917799	0.748043	1.02216	1.05736	0.93634	0.13882	0.06941	-0.12375	-0.418806	0.0316262	0.0804706	-0.10761	0.22499	0.1125	0.4267
PI(34:2)	1				0.519121	0.51912	--	--				-0.945858	-0.94586	--	--	--
PI(36:1)	4	1.0076	0.692983	1.03767	1.82056	1.1397	0.47993	0.23996	0.0109173	-0.529109	0.0533455	0.864384	0.09988	0.57451	0.28725	0.60131
PI(36:2)	4	0.728746	0.489333	0.754061	0.634289	0.65161	0.11983	0.05992	-0.456513	-1.03111	-0.407247	-0.656788	-0.63791	0.28348	0.14174	0.01013
PI(36:3)	1				0.629024	0.62902	--	--				-0.668813	-0.66881	--	--	--
PI(36:4)	1				0.797515	0.79752	--	--				-0.326416	-0.32642	--	--	--
PI(38:1)	4	1.69616	1.1138	1.2194	2.18654	1.55398	0.49195	0.24598	0.762276	0.155494	0.286173	1.12865	0.58315	0.44749	0.22375	0.10972
PI(38:2)	4	0.72061	0.372605	0.881675	0.963348	0.73456	0.26153	0.13076	-0.47271	-1.42428	-0.181681	-0.0538703	-0.53314	0.61941	0.30971	0.13536
PI(38:3)	4	0.808573	0.530148	1.01104	0.791945	0.78543	0.19719	0.09859	-0.30655	-0.915533	0.015846	-0.336528	-0.38569	0.38758	0.19379	0.11775
PI(38:4)	4	0.826496	0.408957	1.02791	0.805173	0.76713	0.25901	0.12951	-0.27492	-1.28998	0.0397137	-0.312629	-0.45945	0.57578	0.28789	0.17
PI(38:5)	4	0.784368	0.485873	0.828019	0.541739	0.66	0.17127	0.08564	-0.350397	-1.04135	-0.272264	-0.88433	-0.63708	0.3829	0.19145	0.02856
PI(40:4)	4	0.641815	0.791586	1.42836	1.47687	1.08466	0.42972	0.21486	-0.639771	-0.337181	0.514364	0.562545	0.02499	0.60595	0.30298	0.7199
PI(40:5)	1				1.19619	1.19619	--	--				0.25845	0.25845	--	--	--
PI(40:6)	4	1.31748	0.514392	0.98046	0.976987	0.94733	0.32986	0.16493	0.397777	-0.95906	-0.0284691	-0.0335882	-0.15584	0.57237	0.28619	0.7704
PS(32:1)	4	0.746114	0.845865	0.981582	0.758517	0.83302	0.10853	0.05427	-0.422533	-0.241501	-0.0268197	-0.398746	-0.2724	0.18236	0.09118	0.05426
PS(34:0)	3	0.856011	0.421154	0.386655		0.55461	0.26159	0.15103	-0.224299	-1.24758	-1.37088		-0.94759	0.62941	0.36339	0.09832
PS(34:1)	4	0.69427	0.762595	0.985584	0.68654	0.78225	0.1398	0.0699	-0.526431	-0.391012	-0.0209495	-0.542585	-0.37024	0.24258	0.12129	0.05267
PS(34:2)	4	0.536339	0.519816	0.631676	0.434165	0.5305	0.08096	0.04048	-0.898784	-0.943928	-0.662744	-1.20368	-0.92728	0.22171	0.11086	0.00138
PS(36:1)	4	0.801387	0.787986	1.10669	0.874241	0.89258	0.14769	0.07385	-0.319429	-0.343759	0.146256	-0.193897	-0.17771	0.22574	0.11287	0.24174
PS(36:2)	4	0.658487	0.509077	0.950315	0.496961	0.65371	0.21094	0.10547	-0.602772	-0.974045	-0.0735225	-1.0088	-0.66478	0.4349	0.21745	0.04631
PS(38:1)	3	1.01384	1.20139	1.5008		1.23867	0.24561	0.1418	0.0198266	0.2647	0.585731		0.29009	0.2838	0.16385	0.23438
PS(38:2)	4	0.595771	0.597048	0.810634	0.497408	0.62522	0.13213	0.06607	-0.747169	-0.744082	-0.302877	-1.0075	-0.70041	0.29236	0.14618	0.01085
PS(38:3)	3	0.609012	0.879209	1.40489		0.96437	0.40471	0.23366	-0.715457	-0.185722	0.490454		-0.13691	0.60444	0.34897	0.8928
PS(38:4)	3	0.956527	0.743581	1.26383		0.98798	0.26155	0.151	-0.0641229	-0.427439	0.337802		-0.05125	0.38278	0.221	0.9438
PS(40:1)	4	1.16488	1.38368	1.48384	0.946128	1.24463	0.23946	0.11973	0.220184	0.46851	0.569335	-0.0798932	0.29453	0.28954	0.14477	0.13363
PS(40:2)	4	0.6967	0.669222	0.845953	0.563672	0.69389	0.11647	0.05824	-0.52139	-0.579443	-0.24135	-0.827073	-0.54231	0.24047	0.12024	0.01341
PS(40:4)	3	0.76173	1.0875	2.01419		1.28781	0.64981	0.37517	-0.392649	0.121012	1.0102		0.24619	0.70975	0.40978	0.52319
PS(40:5)	3	0.937952	0.99579	1.78676		1.24017	0.47425	0.27381	-0.0924138	-0.00608588	0.837347		0.24628	0.51369	0.29658	0.47292
PS(40:6)	4	1.22104	0.803834	1.30455	0.57766	0.97677	0.34463	0.17231	0.28811	-0.315031	0.383555	-0.791706	-0.10877	0.55041	0.2752	0.9013
PS(42:1)	4	1.1015	1.78507	1.52009	1.43441	1.46027	0.28194	0.14097	0.139463	0.835982	0.604161	0.520458	0.52502	0.28962	0.14481	0.04695
PS(42:2)	3	0.80512	1.33818	1.05322		1.06551	0.26674	0.154	-0.312724	0.420267	0.0748092		0.06078	0.3667	0.21171	0.71197
TG(44:0)	1				1.32531	1.32531	--	--				0.406329	0.40633	--	--	--
TG(44:1)	1				0.944784	0.94478	--	--				-0.0819436	-0.08194	--	--	--
TG(46:0)	1				1.59022	1.59022	--	--				0.669229	0.66923	--	--	--
TG(46:1)	1				1.01758	1.01758	--	--				0.025148	0.02515	--	--	--
TG(46:2)	1				0.56166	0.56166	--	--				-0.83223	-0.83223	--	--	--
TG(48:0)	1				1.89293	1.89293	--	--				0.920625	0.92062	--	--	--
TG(48:1)	4	1.07367	0.201373	0.519498	1.07679	0.71784	0.43264	0.21632	0.102557	-2.31206	-0.944811	0.106743	-0.76189	1.14576	0.57288	0.28316
TG(48:2)	4	0.924664	0.132693	0.405625	0.56768	0.50767	0.33091	0.16546	-0.112998	-2.91384	-1.30178	-0.81685	-1.28637	1.1897	0.59485	0.0588
TG(48:3)	1				0.387158	0.38716	--	--				-1.36901	-1.36901	--	--	--
TG(50:0)	1				2.38189	2.38189	--	--				1.25211	1.25211	--	--	--
TG(50:1)	4	0.957109	0.253983	0.711797	1.12294	0.76146	0.37813	0.18906	-0.0632453	-1.9772	-0.490462	0.167282	-0.59091	0.96353	0.48176	0.29624
TG(50:2)	4	0.905258	0.133245	0.522453	0.624929	0.54647	0.31949	0.15974	-0.1436	-2.90785	-0.936627	-0.678235	-1.16658	1.20691	0.60345	0.06569
TG(50:3)	4	0.837738	0.120492	0.372913	0.380673	0.42795	0.29873	0.14937	-0.255429	-3.05299	-1.42309	-1.39338	-1.53122	1.15096	0.57548	0.03136
TG(51:0)	1				2.48369	2.48369	--	--				1.31248	1.31248	--	--	--
TG(52:0)	1				2.47343	2.47343	--	--				1.30651	1.30651	--	--	--
TG(52:1)	4	0.972627	0.27386	0.897073	1.54597	0.92238	0.52045	0.26022	-0.0400419	-1.86849	-0.156703	0.628509	-0.35918	1.06402	0.53201	0.78496
TG(52:2)	4	0.837447	0.184801	0.773617	0.613524	0.60235	0.29387	0.14693	-0.255931	-2.43595	-0.370308	-0.704808	-0.94175	1.01418	0.50709	0.07339
TG(52:3)	1				0.370893	0.37089	--	--				-1.43093	-1.43093	--	--	--
TG(54:1)	4	1.23942	0.403082	1.14595	1.71249	1.12524	0.54155	0.27078	0.309668	-1.31086	0.196543	0.776098	-0.00714	0.90462	0.45231	0.6752
TG(54:2)	4	0.926459	0.20838	0.825528	0.726561	0.67173	0.3195	0.15975	-0.110201	-2.26271	-0.27661	-0.460845	-0.77759	1.00038	0.50019	0.13214
TG(54:3)	4	0.723781	0.181547	0.714223	0.342794	0.49059	0.27187	0.13594	-0.466375	-2.46159	-0.485554	-1.54459	-1.23953	0.9579	0.47895	0.03317
TG(54:4)	1				0.356376	0.35638	--	--				-1.48853	-1.48853	--	--	--
TG(56:0)	1				3.47717	3.47717	--	--				1.79791	1.79791	--	--	--
TG(56:1)	4	1.31718	0.475593	1.17624	1.75625	1.18132	0.53138	0.26569	0.397454	-1.0722	0.234188	0.8125	0.09299	0.81404	0.40702	0.54393
TG(56:2)	4	1.12596	0.249696	0.949162	0.846308	0.79278	0.38003	0.19002	0.171158	-2.00176	-0.0752736	-0.240746	-0.53665	0.99129	0.49564	0.35524
TG(56:3)	4	0.857885	0.195724	0.759506	0.349867	0.54075	0.31828	0.15914	-0.221143	-2.3531	-0.396867	-1.51512	-1.12156	1.00125	0.50063	0.06323
TG(56:4)	4	0.761088	0.221652	0.776001	0.447089	0.55146	0.2671	0.13355	-0.393865	-2.17363	-0.36587	-1.16137	-1.02368	0.85063	0.42532	0.04378
TG(58:0)	1				3.81914	3.81914	--	--				1.93325	1.93325	--	--	--
TG(58:1)	4	1.51853	0.443399	1.30043	1.95184	1.30355	0.63413	0.31707	0.602679	-1.17332	0.378986	0.964835	0.19329	0.94251	0.47126	0.40901
TG(58:2)	4	1.18704	0.324531	1.16635	0.984944	0.91571	0.40444	0.20222	0.247364	-1.62357	0.221998	-0.0218871	-0.29402	0.89464	0.44732	0.70485
TG(58:3)	4	0.838471	0.206434	0.728389	0.412404	0.54642	0.2898	0.1449	-0.254168	-2.27625	-0.457219	-1.27787	-1.06638	0.92001	0.46001	0.05206
TG(60:0)	1				3.83947	3.83947	--	--				1.94091	1.94091	--	--	--
TG(60:1)	4	1.88456	0.560059	1.53625	2.06521	1.51152	0.67122	0.33561	0.914226	-0.836349	0.619412	1.04629	0.43589	0.86673	0.43337	0.22487
TG(60:2)	4	1.51156	0.318814	1.1311	0.96996	0.98286	0.49753	0.24877	0.596034	-1.64921	0.177721	-0.0440035	-0.22987	0.98274	0.49137	0.94939
TG(60:3)	4	0.957637	0.214183	0.854678	0.454654	0.62029	0.34694	0.17347	-0.0624493	-2.22309	-0.226548	-1.13716	-0.91231	0.99352	0.49676	0.11637
TG(62:0)	1				3.86321	3.86321	--	--				1.9498	1.9498	--	--	--
TG(62:1)	4	1.54973	0.651953	2.23567	2.00483	1.61055	0.69972	0.34986	0.632018	-0.61716	1.16071	1.00348	0.54476	0.80571	0.40285	0.17931
TG(62:2)	4	1.60731	0.394608	1.25796	1.12497	1.09621	0.51005	0.25503	0.684648	-1.34151	0.331088	0.16989	-0.03897	0.89457	0.44729	0.73108
TG(62:3)	4	1.29966	0.227502	1.02296	0.478081	0.75705	0.49105	0.24552	0.378134	-2.13605	0.0327523	-1.06467	-0.69746	1.13937	0.56969	0.39536
TG(64:1)	4	1.12315	0.564069	1.19003	1.53069	1.10198	0.40056	0.20028	0.167548	-0.826056	0.250996	0.614185	0.05167	0.61644	0.30822	0.6457
TG(64:2)	4	1.54753	0.469655	1.037	1.03707	1.02281	0.44035	0.22017	0.629969	-1.09033	0.0524118	0.0525094	-0.08886	0.72102	0.36051	0.92402
TG(64:3)	4	1.50002	0.366593	1.30004	0.519532	0.92155	0.56198	0.28099	0.584978	-1.44775	0.378558	-0.944715	-0.35723	0.9939	0.49695	0.79823
TG(66:1)	4	1.00733	0.62176	1.45265	1.41591	1.12441	0.39119	0.19559	0.0105307	-0.68557	0.538688	0.501727	0.09134	0.57116	0.28558	0.56994
TG(66:2)	4	1.01826	0.365127	1.10525	0.78933	0.81949	0.33092	0.16546	0.0261019	-1.45353	0.144378	-0.341299	-0.40609	0.72827	0.36414	0.35508
TG(66:3)	3	1.21636	0.307964	0.953657		0.82599	0.46746	0.26989	0.282566	-1.69917	-0.0684583		-0.49502	1.05749	0.61054	0.58517
TG(68:2)	4	0.769433	0.363789	1.11691	0.654517	0.72616	0.31145	0.15572	-0.378133	-1.45883	0.159512	-0.611498	-0.57224	0.67348	0.33674	0.17691
TG(68:3)	4	0.973875	0.370307	1.08665	0.433324	0.71604	0.36665	0.18332	-0.038191	-1.43321	0.119889	-1.20648	-0.6395	0.79366	0.39683	0.21916
TG(70:2)	4	0.850764	0.352631	1.85635	0.520421	0.89504	0.67345	0.33673	-0.233169	-1.50377	0.892469	-0.942248	-0.44668	1.03311	0.51655	0.77567
TG(70:3)	4	0.793202	0.352556	1.04523	0.323356	0.62859	0.35121	0.17561	-0.334239	-1.50407	0.0638182	-1.62881	-0.85083	0.84369	0.42184	0.12477

## Sheet: Supplementary Table 2d
Lipid species identified in MAM fractions with fold changes (KO/WT) with p-value<0.05
Name	N	Experiment 1 fold change KO/WT	Experiment 2 fold change KO/WT	Experiment 3 fold change KO/WT	Experiment 4 fold change KO/WT	Average (Experiment 1-4 fold change (KO/WT))	Standard deviation (Experiment 1-4 fold change (KO/WT))	SEM (Experiment 1-4 fold change (KO/WT))	Experiment 1 log2 (KO/WT)	Experiment 2 log2 (KO/WT)	Experiment 3 log2 (KO/WT)	Experiment 4 log2 (KO/WT)	Average (Experiment 1-4 log2 (KO/WT))	Std Dev (Experiment 1-4 log2 (KO/WT))	SEM (Experiment 1-4 log2 (KO/WT))	p-value (two-tailed t test)
DG(44:0)	4	1.55606	4.53417	4.04104	5.1115	3.81069	1.56545	0.78273	0.637897	2.18084	2.01473	2.35375	1.7968	0.7849	0.39245	0.037
PC(42:0)	4	1.83999	1.54114	2.04444	2.70905	2.03366	0.49543	0.24771	0.879701	0.623999	1.0317	1.43779	0.9933	0.34075	0.17037	0.02506
DG(44:1)	4	1.70535	1.37869	2.56853	2.59068	2.06081	0.61378	0.30689	0.770064	0.463294	1.36094	1.37333	0.99191	0.45104	0.22552	0.04074
PC(48:2)	4	2.02247	1.16565	1.63211	2.20823	1.75711	0.46165	0.23083	1.01612	0.221134	0.706742	1.14289	0.77172	0.41023	0.20511	0.04643
PC(38:0)	4	1.47328	1.26089	1.60754	1.71264	1.51359	0.19487	0.09744	0.559027	0.334445	0.684852	0.776222	0.58864	0.19143	0.09571	0.01331
PS(42:1)	4	1.1015	1.78507	1.52009	1.43441	1.46027	0.28194	0.14097	0.139463	0.835982	0.604161	0.520458	0.52502	0.28962	0.14481	0.04695
LPC(24:1)	4	1.48563	1.2606	1.34058	1.0729	1.28993	0.17207	0.08603	0.571072	0.334115	0.422862	0.101522	0.35739	0.1966	0.0983	0.04341
LPE(16:0)	4	0.745924	0.781379	0.766749	0.806851	0.77523	0.02562	0.01281	-0.422899	-0.355905	-0.383175	-0.309626	-0.3679	0.0476	0.0238	0.000403271
PE(40:6)	3	0.799917	0.65779	0.820123		0.75928	0.08847	0.05108	-0.322077	-0.604302	-0.286087		-0.40416	0.17426	0.10061	0.04219
PS(40:2)	4	0.6967	0.669222	0.845953	0.563672	0.69389	0.11647	0.05824	-0.52139	-0.579443	-0.24135	-0.827073	-0.54231	0.24047	0.12024	0.01341
DG(38:4)	4	0.689083	0.523997	0.827773	0.646774	0.67191	0.1253	0.06265	-0.53725	-0.932369	-0.272694	-0.628666	-0.59274	0.27212	0.13606	0.01355
PI(38:5)	4	0.784368	0.485873	0.828019	0.541739	0.66	0.17127	0.08564	-0.350397	-1.04135	-0.272264	-0.88433	-0.63708	0.3829	0.19145	0.02856
PI(36:2)	4	0.728746	0.489333	0.754061	0.634289	0.65161	0.11983	0.05992	-0.456513	-1.03111	-0.407247	-0.656788	-0.63791	0.28348	0.14174	0.01013
PS(36:2)	4	0.658487	0.509077	0.950315	0.496961	0.65371	0.21094	0.10547	-0.602772	-0.974045	-0.0735225	-1.0088	-0.66478	0.4349	0.21745	0.04631
PC(36:2)	4	0.760268	0.35662	0.705889	0.779766	0.65064	0.19849	0.09924	-0.39542	-1.48754	-0.502487	-0.358887	-0.68608	0.53777	0.26888	0.03891
PS(38:2)	4	0.595771	0.597048	0.810634	0.497408	0.62522	0.13213	0.06607	-0.747169	-0.744082	-0.302877	-1.0075	-0.70041	0.29236	0.14618	0.01085
PC(40:3)	4	0.688382	0.413745	0.848171	0.58968	0.63499	0.18193	0.09097	-0.53872	-1.27319	-0.237573	-0.761996	-0.70287	0.43673	0.21837	0.02778
DG(36:2)	4	0.57377	0.38494	0.892205	0.667926	0.62971	0.21088	0.10544	-0.801455	-1.3773	-0.164553	-0.58224	-0.73139	0.50519	0.2526	0.03914
PE(38:2)	4	0.792397	0.562355	0.588498	0.434872	0.59453	0.148	0.074	-0.335705	-0.830447	-0.76489	-1.20134	-0.78309	0.3548	0.1774	0.01195
PE(40:2)	4	0.576399	0.631525	0.637016	0.452167	0.57428	0.08589	0.04294	-0.794861	-0.663088	-0.650599	-1.14507	-0.81341	0.23054	0.11527	0.00218
DG(34:2)	4	0.665975	0.316292	0.674146	0.706992	0.59085	0.1839	0.09195	-0.58646	-1.66067	-0.568867	-0.500235	-0.82906	0.55565	0.27783	0.02112
PE(32:1)	4	0.721593	0.397465	0.445322	0.722411	0.5717	0.17465	0.08733	-0.470744	-1.3311	-1.16708	-0.469109	-0.85951	0.45481	0.2274	0.01623
PE(34:0)	3	0.499146	0.423322	0.741166		0.55454	0.16601	0.09584	-1.00247	-1.24017	-0.432132		-0.89159	0.41527	0.23976	0.04331
PE(36:2)	4	0.728791	0.448816	0.530209	0.484315	0.54803	0.12503	0.06251	-0.456424	-1.1558	-0.915368	-1.04598	-0.89339	0.30745	0.15372	0.00546
PC(36:3)	4	0.712074	0.312087	0.641055	0.567129	0.55809	0.17435	0.08717	-0.489901	-1.67998	-0.641479	-0.818252	-0.9074	0.53224	0.26612	0.01482
PS(34:2)	4	0.536339	0.519816	0.631676	0.434165	0.5305	0.08096	0.04048	-0.898784	-0.943928	-0.662744	-1.20368	-0.92728	0.22171	0.11086	0.00138
TG(56:4)	4	0.761088	0.221652	0.776001	0.447089	0.55146	0.2671	0.13355	-0.393865	-2.17363	-0.36587	-1.16137	-1.02368	0.85063	0.42532	0.04378
CE(34:1)	4	0.681475	0.224553	0.610774	0.522536	0.50983	0.20099	0.1005	-0.553268	-2.15487	-0.71129	-0.936397	-1.08896	0.72779	0.3639	0.01647
PE(32:0)	3	0.513764	0.332643	0.597812		0.48141	0.13551	0.07824	-0.960824	-1.58795	-0.742235		-1.097	0.439	0.25345	0.02201
PC(34:2)	4	0.656517	0.260559	0.464022	0.550432	0.48288	0.16782	0.08391	-0.607096	-1.94032	-1.10774	-0.861364	-1.12913	0.57813	0.28906	0.0086
TG(54:3)	4	0.723781	0.181547	0.714223	0.342794	0.49059	0.27187	0.13594	-0.466375	-2.46159	-0.485554	-1.54459	-1.23953	0.9579	0.47895	0.03317
PE(34:2)	4	0.65732	0.31353	0.360104	0.431224	0.44054	0.15241	0.0762	-0.605332	-1.67333	-1.47352	-1.21349	-1.24142	0.46397	0.23198	0.00522
CE(20:1)	4	0.735999	0.185551	0.558616	0.364086	0.46106	0.23834	0.11917	-0.442224	-2.43011	-0.84007	-1.45765	-1.29251	0.86585	0.43293	0.02022
CE(18:1)	4	0.750486	0.140721	0.589157	0.369179	0.46239	0.26535	0.13267	-0.414103	-2.82909	-0.763276	-1.43761	-1.36102	1.06693	0.53347	0.02707
PC(30:1)	4	0.698043	0.30004	0.281811	0.315612	0.39888	0.19992	0.09996	-0.518612	-1.73677	-1.8272	-1.66378	-1.43659	0.61563	0.30781	0.00921
PC(32:2)	4	0.55369	0.267266	0.315499	0.346199	0.37066	0.12627	0.06313	-0.852851	-1.90365	-1.66429	-1.53032	-1.48778	0.45057	0.22529	0.00215
TG(50:3)	4	0.837738	0.120492	0.372913	0.380673	0.42795	0.29873	0.14937	-0.255429	-3.05299	-1.42309	-1.39338	-1.53122	1.15096	0.57548	0.03136
