# Supplementary material for: The p97-UBXD8 complex regulates ER-Mitochondria contact sites by altering membrane lipid saturation and composition
Source: Nat Commun. 2023 Feb 6;14:638. doi: 10.1038/s41467-023-36298-2 (PMC9902492; doi:10.1038/s41467-023-36298-2)
Supplement: Supplementary file 7 — Source Data [file 41467_2023_36298_MOESM7_ESM.xlsx]

## Sheet: Figure 1b
	Independent biological replicates										Paired t test
Samples	n1	n2	n3	n4	n5	Mean	Std. Deviation	Std. Error of Mean			Column A	PNS
PNS	1	1	1	1	1	1	0	0			vs.	vs.
MAM	2.63101	2.78199	3.00238	5.43363	3.36188	3.442	1.147	0.5128			Column B	MAM
											Paired t test
											P value	0.0089
Band Intensities											P value summary	**
											Significantly different (P < 0.05)?	Yes
n1	Protein load (µg)	UBXD8	Calnexin	(UBXD8:Calnexin) / protein load	Fold Change UBXD8 (PNS:MAM)						One- or two-tailed P value?	Two-tailed
PNS	15	33970.9	16618.3	0.136279	1						t, df	t=4.762, df=4
MAM	5	40815.6	22766.9	0.358552	2.63101						Number of pairs	5
n2	Protein load (µg)	UBXD8	Calnexin	(UBXD8:Calnexin) / protein load	Fold Change UBXD8 (PNS:MAM)						How big is the difference?
PNS	15	20706.8	14067.4	0.098131	1						Mean of differences (A - B)	-2.442
MAM	5	35178.3	25771.8	0.272999	2.78199						SD of differences	1.147
											SEM of differences	0.5128
n3	Protein load (µg)	UBXD8	Calnexin	(UBXD8:Calnexin) / protein load	Fold Change UBXD8 (PNS:MAM)						95% confidence interval	-3.866 to -1.018
PNS	15	22987	17939.7	0.0854232	1						R squared (partial eta squared)	0.8501
MAM	4	26001.9	25345.7	0.256473	3.00238
											How effective was the pairing?
n4	Protein load (µg)	UBXD8	Calnexin	(UBXD8:Calnexin) / protein load	Fold Change UBXD8 (PNS:MAM)						Correlation coefficient (r)	Vertical line
PNS	15	15489.5	11344.2	0.0910272	1						P value (one tailed)
MAM	2	21227.6	21459	0.494608	5.43363						P value summary
											Was the pairing significantly effective?
n5	Protein load (µg)	UBXD8	Calnexin	(UBXD8:Calnexin) / protein load	Fold Change UBXD8 (PNS:MAM)
PNS	15	21044.6	21398.6	0.0655639	1
MAM	5	40415.6	36671.8	0.220418	3.36188

## Sheet: Figure 1d
		on ERMCS																	on ER
	X-axis	mito bfp					SEC61 GFP					Cherry UBXD8						X-axis	Sec61 GFP						Cherry UBXD8
	0	4.4445	6	28.0833	5		21.1111	25.1666	37.5	25		27	28.0833	36	33			0	6006	6102.5	8323	10251.5	8443.5		6436	6860	8323	9555	8443.5
	0.08667	4.0556	5.5833	26.75	5.435		21.6666	22.7499	33.315	30.525		28.0555	26.75	31.705	34.045			0.08667	5676	6474.24	7002	9981.9	8973.92		6132	6467.56	7002	9424.9	8973.92
	0.17333	4.5555	5.0833	25.6666	5.935		24.7221	20.0833	32.1901	32.805		31.1111	25.6666	29.124	32.325			0.17333	5246.97	6808.38	6325.61	8553.76	7024.83		5549.77	6412.79	6325.61	8654.9	7024.83
	0.26	4.1666	5	25.6666	5.26		27.9999	18.9166	31.7	31.26		32.8888	25.6666	29.3	28.52			0.26	5501.02	6654.29	6602.3	7474.57	5603.63		5804.01	6801.31	6602.3	7678.93	5603.63
	0.34667	3.1666	5.2233	28.3933	4.805		28.8888	21.3933	30.1	27.585		31.4999	28.3933	29.7	27			0.34667	5628.46	6808.09	6431.05	6835.16	6268.17		6200.77	7607.8	6431.05	6761.26	6268.17
	0.43333	1.5833	5.7233	30.17	5.61		27.5834	23.3933	26.2	25.475		28.8167	30.17	27.8	29.135			0.43333	6286.73	7462.22	6282.93	6579.6	6960.45		6757.73	8120.52	6282.93	6343.96	6960.45
	0.52	1.4334	5.7767	31.2233	6.305		28.3268	24.2767	20.5	23.28		30.1935	31.2233	23.5	33.245			0.52	7541.54	8095	6746.48	6279.8	7883.19		7383.64	8307.3	6746.48	6160.63	7883.19
	0.60667	3.8268	5.2767	30.3833	6		28.1733	23.5533	16.4	25.48		34.2624	30.3833	19.4	42.4			0.60667	9234.2	7681.5	7072.77	5737.62	8313.2		8710.88	7873.4	7072.77	6316.74	8313.2
	0.69333	10.216	4.8954	28.9328	6		26.0969	23.4516	15	26		39.4275	28.9328	17.7	43.08			0.69333	9844.21	7047.12	7500.23	6333.74	7719.31		9376.13	7582.8	7500.23	7285.8	7719.31
	0.78	21.0436	5.9178	27.1666	6		24	21.9266	15.6	25.52		43.8301	27.1666	17.3	36.2			0.78	9494.95	6461.6	7600.8	6936.94	7144.8		9321.36	7293.24	7600.8	7857.57	7144.8
	0.86667	33.9068	10.4644	30.4711	6		23.5	22.5711	17.3	25.95		47.2267	30.4711	19.5	29.55			0.86667	8523.38	6143.44	6490.8	8356.28	6623.64		9145.44	7356.88	6490.8	9016.4	6623.64
	0.95333	40.7024	15.091	38.0245	6		23.5	24.72	17.7	23.125		53.0784	38.0245	25.4	23.425			0.95333	6766.5	5800.6	5769.7	8155.8	6881.12		8135.6	7140.32	5769.7	8750.08	6881.12
	1.04	44.8806	19.3533	48.58	5.78		23.9278	29.5767	18.16	23.34		57.7228	48.58	38.115	21			1.04	5982.88	6517.41	5136.25	7111.16	7984.56		7574.4	7236.45	5136.25	7515.44	7984.56
	1.12667	45.4377	16.7867	57.0067	4.56		25.32	35.3634	20.32	20.34		59.7356	57.0067	47.6	21.44			1.12667	6052.93	6085.18	5333.95	6550.12	8471.68		7260.42	6516.91	5333.95	6667.76	8471.68
	1.21333	36.2264	20.1622	66.1666	2.9608		29.8956	41.371	22.44	18.2764		64.8913	66.1666	49.22	26.0463			1.21333	6194.84	6123.2	6254.01	7217.88	8369.92		7335.68	6163.45	6254.01	6639.12	8369.92
	1.3	18.9664	27.8612	75.8335	2.5		35.9822	40.1111	23.22	19.1		69.2688	75.8335	50.16	38.625			1.3	6393.01	6414.26	6704.36	7090.4	7166.24		7494.77	6342.45	6704.36	6677.3	7166.24
	1.38667	11.716	48.2781	80.1111	3.04		31.6236	30.6944	23.72	26.16		66.5965	80.1111	52.32	55.38			1.38667	6511.48	6574.47	6763.69	6354.48	6687.07		7324.92	6834.42	6763.69	6388.86	6687.07
	1.47333	7.74	51.745	77.551	5.12		23.22	25.2944	24.44	34.04		57.57	77.551	52.46	73.9			1.47333	7031	6728.86	7091.67	5363.77	6649.14		7544.8	7449.16	7091.67	6230.33	6649.14
	1.56	8.0394	49.253	71.3111	12.62		17.6667	22.311	27.69	36		47.18	71.3111	58.04	67.38			1.56	7265.36	6925.54	7239.02	4605.27	7193.5		7567.48	7935.72	7239.02	5954.63	7193.5
	1.64667	8.2667	23.0639	72.0414	25		17.0266	28.1331	25.76	33.625		41.3835	72.0414	41.11	55.95			1.64667	7548.15	7101.2	7176.32	4446.5	7706		7745.39	8010.85	7176.32	5702	7706
	1.73333	8.9749	7.2892	66.5968	30.725		19.0334	36.0815	29.48	32.55		40.8917	66.5968	40.96	53.6			1.73333	7427	7165.55	6813.1	5055.12	7819		8194.9	7656.99	6813.1	5979.29	7819
	1.82	5.7554	1.4078	51.4523	32.9		22.3289	32.6989	34.88	33.45		39.4177	51.4523	53.2	56.35			1.82	6852.23	7085.72	6348.1	5253.12	7749.5		8122.56	7530.7	6348.1	6098.12	7749.5
	1.90667	2.11	0.8333	39.8541	30.15		26.52	26.7112	33.435	33.025		38.11	39.8541	43.73	60.3			1.90667	6557.37	7072.36	6052.85	6763.18	7410.1		7906.84	7378.12	6052.85	6795.76	7410.1
	1.99333	1.5167	2.08	28.865	21.925		27.1501	20.235	28.165	31.1		33.7799	28.865	37.78	61.45			1.99333	6563.46	6832.65	5977.7	6928.75	7757.2		7598.04	7262.09	5977.7	6934.3	7757.2
	2.08	2.4534	4.2933	23.7067	20.34		24.8701	18.135	23.8303	29.36		27.47	23.7067	32.0652	65.36			2.08	7089.55	7201	5989.62	6708.64	8298.9		7784.85	7490	5989.62	7217.86	8298.9
	2.16667	3.3067	5.5	24.1334	19.375		23.9201	22	22.02	31		22.3467	24.1334	30.57	64.05			2.16667	6745.48	6944.07	6638.7	5937.45	8434.09		7243.46	7101.07	6638.7	6947.26	8434.09
	2.25333	3.5389	6.3733	30.05	17.2		26.108	30.9344	21.86	34.3		21.0101	30.05	22.7	65.76			2.25333	6601.36	7020.72	6590.5	5628.22	7623.95		7366.96	6779.75	6590.5	6973	7623.95
	2.34	3.0495	7.3044	36.6888	19.45		26.3628	38.7244	22.9753	32.15		22.4817	36.6888	22.7433	61.95			2.34	6506.63		6288.8	5541.59	6481.05		7886.23		6288.8	6865.93	6481.05
	2.42667	4.475	7.6611	38.6099	17.51		24.825	35.1177	24.39	26.17		25.6917	38.6099	25.715	49.26			2.42667	6849.41		6627.93		5820.03		8507.88		6627.93		5820.03
	2.51333	10.3267	7.1667	34.4833	17.68		22.7468	29.2367	28	21.72		30.6234	34.4833	32	45.13			2.51333	7743.1		6797.84		5840.88		9100.08		6797.84		5840.88
			6.8333	33.4	6.62			31.7666	29	21.69			33.4	32	43.38			2.6	7913.88		7001.77		6420.4		8713.12		7001.77		6420.4
			6.8333	34.825	4.62			38.7833	26.695	24.07			34.825	28.955	46.76			2.68667	7786.46		6901.56		7277.32		8089.66		6901.56		7277.32
					1.93					26.38					45.24			2.77333	8156.4		6066.19		8578.32		8201.04		6066.19		8578.32
					1					28.38					37.1
					2.37					26.84					28.47
					4.32					22.74					23.8
					5.98					18.53					22.49
					7.49					18.47					24.96
					7.51					24.41					30.92
					7					31.94					35.98
					6.64					33					34.24
					5.82					31.02					30.56
					5					27.08					29.31
					5.0251					24.5379					26.8997
					5.2616					26.0978					27.3362
					5.5					30.285					28.365

## Sheet: Supplementary Figure 1d
	Independent biological replicates
Sample	n1	n2	n3	n4	n5	Mean	Std. Deviation	Std. Error of Mean
HEK293T WT-PNS	1	1	1	1	1	1	0	0				Paired t test
HEK293T WT-MAM	1.4908	0.811231	0.568614	0.942382	0.583372	0.8793	0.3764	0.1683				Column D	UBXD8 KO - MAM
UBXD8 KO - PNS	1.11569	1.00059	1.20896	0.673019	0.848369	0.9693	0.2135	0.09546				vs.	vs.
UBXD8 KO - MAM	1.20721	0.47499	0.463294	0.85866	0.293989	0.6596	0.3694	0.1652				Column B	HEK293T WT-MAM
Band Intensities												Paired t test
n1	Protein load (µg)	p97	Calnexin	(p97:Calnexin) / protein load	Fold Change p97 (PNS:MAM)							P value	0.0134
HEK293T WT-PNS	15	31582.6	16618.3	0.126698	1							P value summary	*
HEK293T WT-MAM	5	21501.3	22766.9	0.188882	1.4908							Significantly different (P < 0.05)?	Yes
UBXD8 KO - PNS	15	38593.9	18201.7	0.141356	1.11569							One- or two-tailed P value?	Two-tailed
UBXD8 KO - MAM	5	17884.4	23385.8	0.152951	1.20721							t, df	t=4.224, df=4
												Number of pairs	5
n2	Protein load (µg)	p97	Calnexin	(p97:Calnexin) / protein load	Fold Change p97 (PNS:MAM)
HEK293T WT-PNS	15	37081.5	14067.4	0.175732	1							How big is the difference?
HEK293T WT-MAM	5	18370	25771.8	0.142559	0.811231							Mean of differences (D - B)	-0.2197
UBXD8 KO - PNS	15	33798.4	12814.4	0.175836	1.00059							SD of differences	0.1163
UBXD8 KO - MAM	5	10917.6	26159	0.083471	0.47499							SEM of differences	0.05201
												95% confidence interval	-0.3640 to -0.07526
n3	Protein load (µg)	p97	Calnexin	(p97:Calnexin) / protein load	Fold Change p97 (PNS:MAM)							R squared (partial eta squared)	0.8168
HEK293T WT-PNS	15	37215.6	17939.7	0.138299	1
HEK293T WT-MAM	4	7972.61	25345.7	0.0786387	0.568614							How effective was the pairing?
UBXD8 KO - PNS	15	41004.2	16349.6	0.167198	1.20896							Correlation coefficient (r)	0.9515
UBXD8 KO - MAM	4	5204.37	20306.4	0.064073	0.463294							P value (one tailed)	0.0064
												P value summary	**
n4	Protein load (µg)	p97	Calnexin	(p97:Calnexin) / protein load	Fold Change p97 (PNS:MAM)							Was the pairing significantly effective?	Yes
HEK293T WT-PNS	15	32772.7	11344.2	0.192595	1
HEK293T WT-MAM	2	7789.54	21459	0.181498	0.942382
UBXD8 KO - PNS	15	34108.5	17542.8	0.12962	0.673019
UBXD8 KO - MAM	2	6861.18	20744.5	0.165374	0.85866
n5	Protein load (µg)	p97	Calnexin	(p97:Calnexin) / protein load	Fold Change p97 (PNS:MAM)
HEK293T WT-PNS	15	30803.5	21398.6	0.0959676	1
HEK293T WT-MAM	5	10265.3	36671.8	0.0559848	0.583372
UBXD8 KO - PNS	15	29394.6	24069.5	0.0814159	0.848369
UBXD8 KO - MAM	5	5056.64	35845.7	0.0282134	0.293989

## Sheet: Figure 2a
	Independent biological replicates
Sample	GR09.16.2018	GR10.01.2018	GR10.08.2018	GR01.07.2019	GR01.11.2019	GR01.14.2019	GR02.24.2019	GR02.12.2019	GR10.14.2019	n	Mean	Std. Deviation	Std. Error of Mean
siControl	1	1	1	1	1	1	1	1	1	9	1	0	0
sip97-3		3.85643	3.09564	2.38729	2.30755	1.97952	2.83348	2.55488		7	2.716	0.6194	0.2341
sip97-2	2.07402	1.80197	1.73361	1.84636		1.53338	2.38079	2.42443	1.9008	8	1.962	0.3118	0.1102
Myc-p97_WT				0.866768	0.811665	0.818032	1.58015	0.985763		5	1.012	0.3249	0.1453
p97_K254A							1.86	1.45586	1.94315	3	1.753	0.2607	0.1505
p97_E305Q							1.91536	1.10524	1.91671	3	1.646	0.4681	0.2703
p97_K524A							1.78699	1.28955	1.99663	3	1.691	0.3632	0.2097
p97_E578Q							1.99231	1.29224	1.79928	3	1.695	0.3616	0.2088
GR09.16.2018	Split Luciferase readout (RLU)	Cell titer glo readout	viability factor	Normalized Split luciferase readout (RLU)	Fold Change (RLU)
No Substrate control	4.59952
siControl	69.8538	91482.7	1	69.8538	1
sip97-2	86.2841	54483.7	0.595563	144.878	2.07402
GR10.01.2018	Split Luciferase readout (RLU)	Cell titer glo readout	viability factor	Normalized Split luciferase readout (RLU)	Fold Change (RLU)
No Substrate control	6.57776
siControl	63.8794	165448	1	63.8794	1
sip97-3	160.695	107923	0.652311	246.347	3.85644
sip97-2	78.2327	112445	0.67964	115.109	1.80197
GR10.08.2018	Split Luciferase readout (RLU)	Cell titer glo readout	viability factor	Normalized Split luciferase readout (RLU)	Fold Change (RLU)
No Substrate control	4.29595
siControl	80.9635	165752	1	80.9635	1
sip97-3	187.263	123843	0.747157	250.634	3.09564
sip97-2	96.4093	113851	0.686878	140.359	1.73361
GR01.07.2019	Split Luciferase readout (RLU)	Cell titer glo readout	viability factor	Normalized Split luciferase readout (RLU)	Fold Change (RLU)
No Substrate control	4.90156
siControl	110.913	107138	1	110.913	1
sip97-3	69.0956	27958.1	0.260953	264.781	2.38729
sip97-2	75.3972	39445.8	0.368176	204.786	1.84636
siRescue_Myc-p97_WT	37.8111	42138.5	0.39331	96.1358	0.866768
GR01.11.2019	Split Luciferase readout (RLU)	Cell titer glo readout	viability factor	Normalized Split luciferase readout (RLU)	Fold Change (RLU)
No Substrate control	10.868
siControl	260.265	157346	1	260.265	1
sip97-3	682.256	178745	1.136	600.576	2.30755
sip97-2	302.501	124485	0.791156	382.353	1.46909
siRescue_Myc-p97_WT	101.923	75916.2	0.48248	211.248	0.811665
GR01.14.2019	Split Luciferase readout (RLU)	Cell titer glo readout	viability factor	Normalized Split luciferase readout (RLU)	Fold Change (RLU)
No Substrate control	8.039
siControl	389.584	239501	1	389.584	1
sip97-3	499.576	155149	0.647801	771.187	1.97952
sip97-2	374.656	150206	0.627164	597.382	1.53338
siRescue_Myc-p97_WT	143.02	107481	0.448772	318.692	0.818032
GR02.12.2019	Split Luciferase readout (RLU)	Cell titer glo readout	viability factor	Normalized Split luciferase readout (RLU)	Fold Change (RLU)
No Substrate control	3.55711
siControl	101.081	162448	1	101.081	1
sip97-3	181.406	114111	0.702446	258.25	2.55488
sip97-2	163.767	108558	0.668262	245.064	2.42443
Myc-p97_WT	59.9607	97754.9	0.601762	99.6419	0.985763
p97_K254A	86.7905	95806.8	0.589769	147.16	1.45586
p97_E305Q	79.4606	115542	0.711254	111.719	1.10524
p97_K524A	96.9532	120829	0.743799	130.349	1.28955
p97_E578Q	109.149	135744	0.835618	130.62	1.29223
GR02.24.2019	Split Luciferase readout (RLU)	Cell titer glo readout	viability factor	Normalized Split luciferase readout (RLU)	Fold Change (RLU)
No Substrate control	3.15829
siControl	77.1791	133323	1	77.1791	1
sip97-3	175.387	106926	0.802006	218.685	2.83348
sip97-2	110.106	79890.4	0.599226	183.748	2.38079
Myc-p97_WT	71.5165	78183.1	0.58642	121.954	1.58015
p97_K254A	90.1542	83729.3	0.62802	143.553	1.86
p97_E305Q	84.114	75861.4	0.569006	147.826	1.91536
p97_K524A	72.0471	69646.5	0.522391	137.918	1.78699
p97_E578Q	89.6696	77748.6	0.583161	153.765	1.99231
GR10.14.2019	Split Luciferase readout (RLU)	Cell titer glo readout	viability factor	Normalized Split luciferase readout (RLU)	Fold Change (RLU)
No Substrate control	5.83589
siControl	39.0611	105712	1	39.0611	1
sip97-2	49.1955	70043.2	0.662587	74.2476	1.9008
p97_K254A	46.5812	64875.7	0.613704	75.9016	1.94315
p97_E305Q	43.7993	61842.9	0.585015	74.8687	1.9167
p97_K524A	90.0095	122002	1.15411	77.9907	1.99663
p97_E578Q	63.9155	96135.6	0.909414	70.2821	1.79928
ANOVA summary
Number of families	1
Number of comparisons per family	21
Alpha	0.05
Tukey's multiple comparisons test	Mean Diff.	95.00% CI of diff.	Below threshold?	Summary	Adjusted P Value
siControl vs. siVCP-2	-0.9619	-1.453 to -0.4704	Yes	****	2.78951e-05	A-C
siControl vs. siRescue_VCP_WT	-0.01247	-0.5686 to 0.5437	No	ns	1	A-D
siControl vs. VCP_K254A	-0.753	-1.408 to -0.09758	Yes	*	0.0169469	A-E
siControl vs. VCP_E305Q	-0.6458	-1.301 to 0.009650	No	ns	0.0553826	A-F
siControl vs. VCP_K524A	-0.6911	-1.346 to -0.03563	Yes	*	0.0340008	A-G
siControl vs. VCP_E578Q	-0.6946	-1.350 to -0.03919	Yes	*	0.0326965	A-H
siVCP-2 vs. siRescue_VCP_WT	0.9494	0.4080 to 1.491	Yes	***	0.000140514	C-D
siVCP-2 vs. VCP_K254A	0.2089	-0.4341 to 0.8519	No	ns	0.939404	C-E
siVCP-2 vs. VCP_E305Q	0.3162	-0.3269 to 0.9592	No	ns	0.699413	C-F
siVCP-2 vs. VCP_K524A	0.2709	-0.3721 to 0.9139	No	ns	0.822849	C-G
siVCP-2 vs. VCP_E578Q	0.2673	-0.3757 to 0.9103	No	ns	0.831375	C-H
siRescue_VCP_WT vs. VCP_K254A	-0.7405	-1.434 to -0.04690	Yes	*	0.0308974	D-E
siRescue_VCP_WT vs. VCP_E305Q	-0.6333	-1.327 to 0.06034	No	ns	0.0900699	D-F
siRescue_VCP_WT vs. VCP_K524A	-0.6786	-1.372 to 0.01505	No	ns	0.0581115	D-G
siRescue_VCP_WT vs. VCP_E578Q	-0.6821	-1.376 to 0.01150	No	ns	0.0560958	D-H
VCP_K254A vs. VCP_E305Q	0.1072	-0.6683 to 0.8827	No	ns	0.999312	E-F
VCP_K254A vs. VCP_K524A	0.06195	-0.7136 to 0.8375	No	ns	0.999972	E-G
VCP_K254A vs. VCP_E578Q	0.05839	-0.7171 to 0.8339	No	ns	0.99998	E-H
VCP_E305Q vs. VCP_K524A	-0.04528	-0.8208 to 0.7302	No	ns	0.999996	F-G
VCP_E305Q vs. VCP_E578Q	-0.04884	-0.8243 to 0.7267	No	ns	0.999993	F-H
VCP_K524A vs. VCP_E578Q	-0.003554	-0.7791 to 0.7719	No	ns	1	G-H
Number of families	1
Number of comparisons per family	28
Alpha	0.05
Tukey's multiple comparisons test	Mean Diff.	95.00% CI of diff.	Below threshold?	Summary	Adjusted P Value
siControl vs. siVCP-3	-1.716	-2.378 to -1.055	Yes	****	4.321e-08	A-B
siControl vs. siVCP-2	-0.9619	-1.602 to -0.3215	Yes	***	0.000721567	A-C
ANOVA summary
F	9.695
P value	<0.0001
P value summary	****
Significant diff. among means (P < 0.05)?	Yes
R squared	0.6994
Brown-Forsythe test
F (DFn, DFd)	0.8390 (6, 25)
P value	0.5517
P value summary	ns
Are SDs significantly different (P < 0.05)?	No
Bartlett's test
Bartlett's statistic (corrected)
P value
P value summary
Are SDs significantly different (P < 0.05)?
ANOVA table	SS	DF	MS	F (DFn, DFd)	P value
Treatment (between columns)	5.124	6	0.854	F (6, 25) = 9.695	P<0.0001
Residual (within columns)	2.202	25	0.08809
Total	7.326	31
Data summary
Number of treatments (columns)	7
Number of values (total)	32

## Sheet: Figure 2b
	Independent biological replicates
Sample	GR09.19.2019	GR09.11.2019	GR08.12.2019	GR06.02.2019	GR04.15.2019	GR04.22.2019	GR09.16.2018	GR10.01.2018	GR10.08.2018	GR09.23.2019	n	Mean	Std. Deviation	Std. Error of Mean
siControl	1	1	1	1	1	1	1	1	1	1	10	1	0	0
siUBXD8-9				1.55	1.6	1.33	2.34511	1.6249	1.9367		6	1.731	0.3582	0.1462
siUBXD8-0	1.44	1.93	1.74	1.31	1.4	1.72	2.25968	1.95298	2.00637	1.82385	10	1.758	0.3013	0.09528
siRescue	1.73	1.38	1.05	1.13	0.94	1.2				1.16914	7	1.228	0.2594	0.09803
UBA*	1.83	1.54	1.46							1.82177	4	1.663	0.191	0.0955
DeltaUAS	2.06	1.98	2	1.64		1.45				1.62907	6	1.793	0.2518	0.1028
UBX*	1.76	1.47	1.51							1.45555	4	1.549	0.1426	0.07131
GR09.19.2019	Split Luciferase readout (RLU)	Cell titer glo readout	viability factor	Normalized Split luciferase readout (RLU)	Fold Change (RLU)
siControl	29.0092	122668	1	29.0092	1
siUBXD8-0	27.8344	81758.9	0.666503	41.7619	1.43961
siRescue	36.8714	90048.1	0.734077	50.2283	1.73146
UBA*	41.7514	96510.2	0.786756	53.0678	1.82935
DeltaUAS	54.7649	112298	0.915455	59.8226	2.0622
UBX*	34.1603	82161.8	0.669788	51.0017	1.75812
GR09.23.2019	Split Luciferase readout (RLU)	Cell titer glo readout	viability factor	Normalized Split luciferase readout (RLU)	Fold Change (RLU)
No Substrate control	11.7046
siControl	17.01	95889	1	17.01	1
siUBXD8-0	25.3762	78433.8	0.817964	31.0236	1.82385
siRescue	28.5417	137620	1.4352	19.887	1.16913
UBA*	32.7533	101350	1.05696	30.9883	1.82177
DeltaUAS	38.0975	131832	1.37484	27.7105	1.62907
UBX*	38.3946	148699	1.55074	24.7589	1.45555
GR09.11.2019	Split Luciferase readout (RLU)	Cell titer glo readout	viability factor	Normalized Split luciferase readout (RLU)	Fold Change (RLU)
No Substrate control	4.27656
siControl	59.0848	126497	1	59.0848	1
siUBXD8-0	68.2081	75552.1	0.597262	114.201	1.93284
siRescue	82.9625	128258	1.01392	81.8238	1.38485
UBA*	76.4755	106061	0.83844	91.2117	1.54374
DeltaUAS	62.1802	67391.8	0.532752	116.715	1.97538
UBX*	59.2613	86288.4	0.682136	86.8762	1.47036
GR08.12.2019	Split Luciferase readout (RLU)	Cell titer glo readout	viability factor	Normalized Split luciferase readout (RLU)	Fold Change (RLU)
siControl	104.016	133941	1	104.016	1
siUBXD8-0	127.315	94258.8	0.703734	180.913	1.73928
siRescue	82.9083	101785	0.759928	109.1	1.04888
UBA*	129.175	113675	0.848692	152.205	1.46328
DeltaUAS	220.005	141501	1.05645	208.25	2.00209
UBX*	136.905	116962	0.873236	156.779	1.50725
GR06.02.2019	Split Luciferase readout (RLU)	Cell titer glo readout	viability factor	Normalized Split luciferase readout (RLU)	Fold Change (RLU)
siControl	207.568	292631	1	207.568	1
siUBXD8-9	222.064	202114	0.690679	321.515	1.54896
siUBXD8-0	154.503	165811	0.566622	272.674	1.31366
siRescue	121.461	151287	0.516989	234.939	1.13187
DeltaUAS	246.799	212019	0.724527	340.634	1.64108
GR04.15.2019	Split Luciferase readout (RLU)	Cell titer glo readout	viability factor	Normalized Split luciferase readout (RLU)	Fold Change (RLU)
No Substrate control	1.90444
siControl	36.1237	156749	1	36.1237	1
siUBXD8-9	36.1061	97810.3	0.623995	57.8627	1.60179
siUBXD8-0	40.9049	126743	0.808577	50.5887	1.40043
siRescue	27.1587	124897	0.796797	34.0848	0.943558
GR04.22.2019	Split Luciferase readout (RLU)	Cell titer glo readout	viability factor	Normalized Split luciferase readout (RLU)	Fold Change (RLU)
No Substrate control	6.99322
siControl	77.4336	198924	1	77.4336	1
siUBXD8-9	96.0673	185170	0.930859	103.203	1.33279
siUBXD8-0	131.087	196144	0.986021	132.945	1.7169
siRescue	98.9067	211963	1.06555	92.8225	1.19874
DeltaUAS	97.9603	173113	0.870245	112.566	1.45371
GR09.16.2018	Split Luciferase readout (RLU)	Cell titer glo readout	viability factor	Normalized Split luciferase readout (RLU)	Fold Change (RLU)
No Substrate control	4.59952
siControl	69.8538	91482.7	1	69.8538	1
siUBXD8-9	142.089	79350.2	0.867379	163.815	2.34511
siUBXD8-0	138.18	80084.3	0.875403	157.847	2.25968
GR10.01.2018	Split Luciferase readout (RLU)	Cell titer glo readout	viability factor	Normalized Split luciferase readout (RLU)	Fold Change (RLU)
No Substrate control	6.57776
siControl	63.8794	165448	1	63.8794	1
siUBXD8-9	94.8545	151193	0.913838	103.798	1.6249
siUBXD8-0	93.7019	124266	0.751087	124.755	1.95298
GR10.08.2018	Split Luciferase readout (RLU)	Cell titer glo readout	viability factor	Normalized Split luciferase readout (RLU)	Fold Change (RLU)
No Substrate control	4.29595
siControl	80.9635	165752	1	80.9635	1
siUBXD8-9	173.356	183251	1.10557	156.802	1.9367
siUBXD8-0	145.658	148625	0.896674	162.443	2.00637
ANOVA summary
Number of families	1
Number of comparisons per family	21
Alpha	0.05
Tukey's multiple comparisons test	Mean Diff.	95.00% CI of diff.	Below threshold?	Summary	Adjusted P Value
siControl vs. siUBXD8-9	-0.7311	-1.119 to -0.3427	Yes	****	1.5553e-05	A-B
siControl vs. siUBXD8-0	-0.7583	-1.095 to -0.4219	Yes	****	3.8446e-07	A-C
siControl vs. siRescue	-0.2284	-0.5991 to 0.1422	No	ns	0.484169	A-D
siControl vs. UBA*	-0.6629	-1.108 to -0.2180	Yes	***	0.000718712	A-E
siControl vs. DeltaUAS	-0.7932	-1.182 to -0.4048	Yes	****	3.16829e-06	A-G
siControl vs. UBX*	-0.5489	-0.9938 to -0.1040	Yes	**	0.00746111	A-H
siUBXD8-9 vs. siUBXD8-0	-0.02717	-0.4155 to 0.3612	No	ns	0.99999	B-C
siUBXD8-9 vs. siRescue	0.5027	0.08425 to 0.9211	Yes	**	0.00985857	B-D
siUBXD8-9 vs. UBA*	0.06818	-0.4173 to 0.5536	No	ns	0.999413	B-E
siUBXD8-9 vs. DeltaUAS	-0.06206	-0.4963 to 0.3722	No	ns	0.99935	B-G
siUBXD8-9 vs. UBX*	0.1822	-0.3032 to 0.6677	No	ns	0.903015	B-H
siUBXD8-0 vs. siRescue	0.5298	0.1592 to 0.9005	Yes	**	0.00126866	C-D
siUBXD8-0 vs. UBA*	0.09534	-0.3496 to 0.5403	No	ns	0.993806	C-E
siUBXD8-0 vs. DeltaUAS	-0.03489	-0.4233 to 0.3535	No	ns	0.999956	C-G
siUBXD8-0 vs. UBX*	0.2094	-0.2355 to 0.6543	No	ns	0.765701	C-H
siRescue vs. UBA*	-0.4345	-0.9059 to 0.03689	No	ns	0.0879952	D-E
siRescue vs. DeltaUAS	-0.5647	-0.9831 to -0.1463	Yes	**	0.00265153	D-G
siRescue vs. UBX*	-0.3204	-0.7918 to 0.1509	No	ns	0.366991	D-H
UBA* vs. DeltaUAS	-0.1302	-0.6157 to 0.3552	No	ns	0.979965	E-G
UBA* vs. UBX*	0.1141	-0.4177 to 0.6459	No	ns	0.993778	E-H
DeltaUAS vs. UBX*	0.2443	-0.2412 to 0.7298	No	ns	0.706593	G-H
ANOVA summary
F	13.15
P value	<0.0001
P value summary	****
Significant diff. among means (P < 0.05)?	Yes
R squared	0.6635
Brown-Forsythe test
F (DFn, DFd)	2.750 (6, 40)
P value	0.0248
P value summary	*
Are SDs significantly different (P < 0.05)?	Yes
Bartlett's test
Bartlett's statistic (corrected)
P value
P value summary
Are SDs significantly different (P < 0.05)?
ANOVA table	SS	DF	MS	F (DFn, DFd)	P value
Treatment (between columns)	4.633	6	0.7722	F (6, 40) = 13.15	P<0.0001
Residual (within columns)	2.35	40	0.05874
Total	6.983	46
Data summary
Number of treatments (columns)	7
Number of values (total)	47

## Sheet: Figure 2c
	Independent biological replicates
Sample	GR09.16.2018	GR10.01.2018	GR10.08.2018	GR01.07.2019	GR01.11.2019	GR01.14.2019	GR03.01.2021	GR02.26.2021	GR02.23.2021	GR04.12.2022	GR04.04.2022	GR03.29.2022	GR03.24.2022	GR03.22.2022	GR03.14.2022	GR03.08.2022	GR03.06.2022	Mean	Std. Deviation	Std. Error of Mean
siControl	1	1	1	1	1	1	1	1		1	1	1	1	1	1	1	1	1	0	0
siUBXD2#1				1.60153	1.23893	1.10465	1.12464	1.1701	1.31281									1.259	0.1846	0.07537
siUBXD2#2							1.05799	1.05553	0.978858									1.031	0.045	0.02598
siUBXD7#7	1.17555	1.04144	0.70773															0.9749	0.2409	0.1391
siNPL4#0											1.46698	1.207	1.7009			0.891558	0.815008	1.216	0.3756	0.168
siNPL4#9										0.787736	1.33703	1.32128						1.149	0.3127	0.1805
siUFD1#7										0.613828	1.45439	1.19449	1.01238	1.05841	1.2	1.08204	1.45777	1.134	0.2697	0.09536
GR09.16.2018	Split Luciferase readout (RLU)	Cell titer glo readout	viability factor	Normalized Split luciferase readout (RLU)	Fold Change (RLU)
No Substrate control	4.59952
siControl	69.8538	91482.7	1	69.8538	1
siUBXD7#7	75.2334	83814.8	0.916181	82.1163	1.17555
GR10.01.2018	Split Luciferase readout (RLU)	Cell titer glo readout	viability factor	Normalized Split luciferase readout (RLU)	Fold Change (RLU)
No Substrate control	6.57776
siControl	63.8794	165448	1	63.8794	1
siUBXD7#7	64.1228	159470	0.963871	66.5263	1.04144
GR10.08.2018	Split Luciferase readout (RLU)	Cell titer glo readout	viability factor	Normalized Split luciferase readout (RLU)	Fold Change (RLU)
No Substrate control	4.29595
siControl	80.9635	165752	1	80.9635	1
siUBXD7#7	47.058	136124	0.821253	57.3003	0.70773
GR01.07.2019	Split Luciferase readout (RLU)	Cell titer glo readout	viability factor	Normalized Split luciferase readout (RLU)	Fold Change (RLU)
No Substrate control	4.90156
siControl	110.913	107138	1	110.913	1
siUBXD2#1	120.366	72599	0.67762	177.63	1.60153
GR01.11.2019	Split Luciferase readout (RLU)	Cell titer glo readout	viability factor	Normalized Split luciferase readout (RLU)	Fold Change (RLU)
No Substrate control	10.868
siControl	260.265	157346	1	260.265	1
siUBXD2#1	415.964	202978	1.29001	322.449	1.23892
GR01.14.2019	Split Luciferase readout (RLU)	Cell titer glo readout	viability factor	Normalized Split luciferase readout (RLU)	Fold Change (RLU)
No Substrate control	8.039
siControl	389.584	239501	1	389.584	1
siUBXD2#1	418.762	233050	0.973065	430.354	1.10465
GR04.12.2022	Split Luciferase readout (RLU)	Cell titer glo readout	viability factor	Normalized Split luciferase readout (RLU)	Fold Change (RLU)
No Substrate control	2.13088
siControl	180.697	229206	1	180.697	1
siNPL4#9	135.522	218226	0.952095	142.341	0.787736
siUFD1#7	100.387	207446	0.905065	110.917	0.613828
GR04.04.2022	Split Luciferase readout (RLU)	Cell titer glo readout	viability factor	Normalized Split luciferase readout (RLU)	Fold Change (RLU)
No Substrate control	2.64831
siControl	15.7555	99924.4	1	15.7555	1
siNPL4#0	28.4866	123156	1.23249	23.1131	1.46698
siNPL4#9	20.7175	98273.2	0.983476	21.0656	1.33703
siUFD1#7	18.7165	81617.5	0.816793	22.9146	1.45439
GR03.29.2022	Split Luciferase readout (RLU)	Cell titer glo readout	viability factor	Normalized Split luciferase readout (RLU)	Fold Change (RLU)
No Substrate control	4.098
siControl	19.8593	136787	1	19.8593	1
siNPL4#0	24.3734	139088	1.01682	23.9703	1.207
siNPL4#9	21.3148	111114	0.81231	26.2397	1.32128
siUFD1#7	19.9205	114868	0.839759	23.7217	1.19449
GR03.24.2022	Split Luciferase readout (RLU)	Cell titer glo readout	viability factor	Normalized Split luciferase readout (RLU)	Fold Change (RLU)
No Substrate control	8.48536
siControl	47.5186	229578	1	47.5186	1
siNPL4#0	87.5456	248668	1.08315	80.8246	1.70091
siUFD1#7	48.1608	229834	1.00112	48.107	1.01238
GR03.22.2022	Split Luciferase readout (RLU)	Cell titer glo readout	viability factor	Normalized Split luciferase readout (RLU)	Fold Change (RLU)
No Substrate control	3.047
siControl	111.635	298802	1	111.635	1
siUFD1#7	91.4155	231181	0.773694	118.155	1.05841
GR03.14.2022	Split Luciferase readout (RLU)	Cell titer glo readout	viability factor	Normalized Split luciferase readout (RLU)	Fold Change (RLU)
No Substrate control	3.01231
siControl	65.0988	277670	1	65.0988	1
siUFD1#7	78.322	279543	1.00675	77.7972	1.19506
GR03.08.2022	Split Luciferase readout (RLU)	Cell titer glo readout	viability factor	Normalized Split luciferase readout (RLU)	Fold Change (RLU)
No Substrate control	1.52825
siControl	30.0967	46727.1	1	30.0967	1
siNPL4#0	47.2633	82304.6	1.76139	26.8329	0.891558
siUFD1#7	26.7827	38429.1	0.822417	32.5658	1.08204
GR03.06.2022	Split Luciferase readout (RLU)	Cell titer glo readout	viability factor	Normalized Split luciferase readout (RLU)	Fold Change (RLU)
No Substrate control	1.89847
siControl	17.0868	37775.9	1	17.0868	1
siNPL4#0	29.1109	78967.6	2.09042	13.9259	0.815008
siUFD1#7	23.5339	35691.3	0.944815	24.9085	1.45777
GR02.23.2021	Split Luciferase readout (RLU)	Cell titer glo readout	viability factor	Normalized Split luciferase readout (RLU)	Fold Change (RLU)
No Substrate control	2.35
siControl	14.7	110203	1	14.7	1
siUBXD2#1	15.8	90208.4	0.818563	19.3021	1.31307
siUBXD2#2	14.78	113213	1.02731	14.3871	0.978711
GR02.26.2021	Split Luciferase readout (RLU)	Cell titer glo readout	viability factor	Normalized Split luciferase readout (RLU)	Fold Change (RLU)
No Substrate control	4.08
siControl	89.23	170339	1	89.23	1
siUBXD2#1	87.83	143289	0.841196	104.411	1.17013
siUBXD2#2	62.23	112552	0.660751	94.1806	1.05548
GR03.01.2021	Split Luciferase readout (RLU)	Cell titer glo readout	viability factor	Normalized Split luciferase readout (RLU)	Fold Change (RLU)
No Substrate control	3.12
siControl	20.6	171223	1	20.6	1
siUBXD2#1	18.18	134336	0.784567	23.172	1.12485
siUBXD2#2	21.64	169998	0.992846	21.7959	1.05806
ANOVA summary
Number of families	1
Number of comparisons per family	6
Alpha	0.05
Dunnett's multiple comparisons test	Mean Diff.	95.00% CI of diff.	Below threshold?	Summary	Adjusted P Value	A-?
siControl vs. siUBXD2#1	-0.2588	-0.6056 to 0.08810	No	ns	0.2164	B	siUBXD2#1
siControl vs. siUBXD2#2	-0.03079	-0.4656 to 0.4040	No	ns	0.9997	C	siUBXD2#2
siControl vs. siUBXD7#7	0.0251	-0.4097 to 0.4599	No	ns	0.9998	D	siUBXD7#7
siControl vs. siNPL4#0	-0.2163	-0.5824 to 0.1499	No	ns	0.4404	E	siNPL4#0
siControl vs. siNPL4#9	-0.1487	-0.5835 to 0.2861	No	ns	0.8838	F	siNPL4#9
siControl vs. siUFD1#7	-0.1342	-0.4553 to 0.1870	No	ns	0.7654	G	siUFD1#7
ANOVA summary
F	1.139
P value	0.3651
P value summary	ns
Significant diff. among means (P < 0.05)?	No
R squared	0.1907
Brown-Forsythe test
F (DFn, DFd)	2.388 (6, 29)
P value	0.0536
P value summary	ns
Are SDs significantly different (P < 0.05)?	No
Bartlett's test
Bartlett's statistic (corrected)
P value
P value summary
Are SDs significantly different (P < 0.05)?
ANOVA table	SS	DF	MS	F (DFn, DFd)	P value
Treatment (between columns)	0.3676	6	0.06127	F (6, 29) = 1.139	P=0.3651
Residual (within columns)	1.56	29	0.05378
Total	1.927	35
Data summary
Number of treatments (columns)	7
Number of values (total)	36

## Sheet: Figure 2d
	Independent biological replicates																	Independent biological replicates
Sample	GR01.07.2019	GR01.11.2019	GR01.14.2019	Mean	Std. Deviation	Std. Error of Mean											Sample	GR08.25.2022	GR08.31.2022	GR09.02.2022	GR08.29.2022	Mean	Std. Deviation	Std. Error of Mean
siControl	1	1	1	1	0	0											HEK293 WT	1	1	1	1	1	0	0
siHRD1#3	0.862063	0.719825	0.404391	0.6621	0.2342	0.1352											GP78 KO #1B	1.6	1.97	1.53	1.35	1.613	0.2606	0.1303
siHRD1#4	0.71202	0.422297	0.295588	0.4766	0.2135	0.1232
GR01.07.2019	Split Luciferase readout (RLU)	Cell titer glo readout	viability factor	Normalized Split luciferase readout (RLU)	Fold Change (RLU)												GR09.02.2022	Split Luciferase readout (RLU)	Cell titer glo readout	viability factor	Normalized Split luciferase readout (RLU)	Fold Change (RLU)
No Substrate control	4.90156																No Substrate control	1.87
siControl	110.913	107138	1	110.913	1												HEK293 WT	13.9387	74091	1	13.9387	1
siHRD1#3	64.4191	72183.5	0.673742	95.6139	0.862063												GP78 KO #1B	21.097	73098.2	0.986601	21.3835	1.53411
siHRD1#4	29.0336	39388.7	0.367644	78.9723	0.712021
GR01.11.2019	Split Luciferase readout (RLU)	Cell titer glo readout	viability factor	Normalized Split luciferase readout (RLU)	Fold Change (RLU)												GR08.31.2022	Split Luciferase readout (RLU)	Cell titer glo readout	viability factor	Normalized Split luciferase readout (RLU)	Fold Change (RLU)
No Substrate control	10.868																No Substrate control	3.07144
siControl	260.265	157346	1	260.265	1												HEK293 WT	44.5376	75138.2	1	44.5376	1
siHRD1#3	224.984	188957	1.2009	187.345	0.719825												GP78 KO #1B	76.5696	65552.8	0.87243	87.766	1.9706
siHRD1#4	94.586	135409	0.860583	109.909	0.422298
GR01.14.2019	Split Luciferase readout (RLU)	Cell titer glo readout	viability factor	Normalized Split luciferase readout (RLU)	Fold Change (RLU)												GR08.29.2022	Split Luciferase readout (RLU)	Cell titer glo readout	viability factor	Normalized Split luciferase readout (RLU)	Fold Change (RLU)
No Substrate control	8.039																No Substrate control	2.25211
siControl	389.584	239501	1	389.584	1												HEK293 WT	15.3318	44032.3	1	15.3318	1
siHRD1#3	109.43	166357	0.694602	157.544	0.404391												GP78 KO #1B	22.7263	48441.8	1.10014	20.6576	1.34736
siHRD1#4	69.6332	144822	0.604684	115.156	0.295588
																	GR08.25.2022	Split Luciferase readout (RLU)	Cell titer glo readout	viability factor	Normalized Split luciferase readout (RLU)	Fold Change (RLU)
ANOVA summary																	No Substrate control	0.514286
																	HEK293 WT	18.2984	63891.3	1	18.2984	1
Number of families	1																GP78 KO #1B	18.7697	41011.2	0.641891	29.2413	1.59802
Number of comparisons per family	3
Alpha	0.05																Paired t test
																	Column E	GP78 KO #1B
Tukey's multiple comparisons test	Mean Diff.	95.00% CI of diff.	Below threshold?	Summary	Adjusted P Value												vs.	vs.
siControl vs. siHRD1#3	0.3379	-0.4587 to 1.135	No	ns	0.2261	A-B											Column D	HEK293 WT
siControl vs. siHRD1#4	0.5234	-0.2026 to 1.249	No	ns	0.0919	A-C
siHRD1#3 vs. siHRD1#4	0.1855	-0.1520 to 0.5229	No	ns	0.1483	B-C											Paired t test
																	P value	0.0182
Repeated measures ANOVA summary																	P value summary	*
Assume sphericity?	No																Significantly different (P < 0.05)?	Yes
F	11.49																One- or two-tailed P value?	Two-tailed
P value	0.0534																t, df	t=4.701, df=3
P value summary	ns																Number of pairs	4
Statistically significant (P < 0.05)?	No
Geisser-Greenhouse's epsilon	0.6421																How big is the difference?
R squared	0.8518																Mean of differences (E - D)	0.6125
																	SD of differences	0.2606
Was the matching effective?																	SEM of differences	0.1303
F	3.464																95% confidence interval	0.1979 to 1.027
P value	0.134																R squared (partial eta squared)	0.8805
P value summary	ns
Is there significant matching (P < 0.05)?	No																How effective was the pairing?
R squared	0.2043																Correlation coefficient (r)	Horizontal line
																	P value (one tailed)
ANOVA table	SS	DF	MS	F (DFn, DFd)	P value												P value summary
Treatment (between columns)	0.4225	2	0.2112	F (1.284, 2.568) = 11.49	P=0.0534												Was the pairing significantly effective?
Individual (between rows)	0.1273	2	0.06367	F (2, 4) = 3.464	P=0.1340
Residual (random)	0.07352	4	0.01838
Total	0.6234	8
Data summary
Number of treatments (columns)	3
Number of subjects (rows)	3
Number of missing values	0

## Sheet: Supplementary Figure 2a
	Independent biological replicates
	n1	n2	n3	n4	n5
Experiment number	GR10.01.2018	GR10.08.2018	GR08.20.2018	GR08.26.2018	GR12.11.2018	Mean	Std. Deviation	Std. Error of Mean
Control	1	1	1	1	1	1	0	0
Reep1	3.14337	6.92573	7.50939	4.5487	4.59424	5.344	1.819	0.8133
n3
GR08.20.2018	Split Luciferase readout (RLU)	Cell titer glo readout	viability factor	Normalized Split luciferase readout (RLU)	Fold Change (RLU)
No Substrate	3.16815
Control	22.2075	46964.3	1	22.2075	1
Reep1	210.795	59364.1	1.26403	166.765	7.50939
n1
GR10.01.2018	Split Luciferase readout (RLU)	Cell titer glo readout	viability factor	Normalized Split luciferase readout (RLU)	Fold Change (RLU)
No Substrate	6.57776
Control	182.734	172675	1	182.734	1
Reep1	564.13	169588	0.982122	574.399	3.14337
n2
GR10.08.2018	Split Luciferase readout (RLU)	Cell titer glo readout	viability factor	Normalized Split luciferase readout (RLU)	Fold Change (RLU)
No Substrate	4.29595
Control	116.668	149769	1	116.668	1
Reep1	804.515	149120	0.995672	808.012	6.92573
n4
GR08.26.2018	Split Luciferase readout (RLU)	Cell titer glo readout	viability factor	Normalized Split luciferase readout (RLU)	Fold Change (RLU)
No Substrate	6.19056
Control	25.7712	39586.2	1	25.7712	1
Reep1	107.424	36276.2	0.916387	117.226	4.5487
n5
GR12.11.2018	Split Luciferase readout (RLU)	Cell titer glo readout	viability factor	Normalized Split luciferase readout (RLU)	Fold Change (RLU)
No Substrate	8.51148
Control	98.7848	74720.2	1	98.7848	1
Reep1	411.929	67819.9	0.907652	453.841	4.59424
Statistics Summary
Paired t test
Column M	Reep1
vs.	vs.
Column L	Control
Paired t test
P value	0.0059
P value summary	**
Significantly different (P < 0.05)?	Yes
One- or two-tailed P value?	Two-tailed
t, df	t=5.342, df=4
Number of pairs	5
How big is the difference?
Mean of differences (M - L)	4.344
SD of differences	1.819
SEM of differences	0.8133
95% confidence interval	2.086 to 6.602
R squared (partial eta squared)	0.8771
How effective was the pairing?
Correlation coefficient (r)	Horizontal line
P value (one tailed)
P value summary
Was the pairing significantly effective?

## Sheet: Supplementary Figure 2b
	Independent biological replicates
	n1	n2	n3	n4
Experiment number	GR07.25.2022	GR08.01.2022	GR08.11.2022	GR08.15.2022	Mean	Std. Deviation	Std. Error of Mean
Control	1	1	1	1	1	0	0
VAPB	1.44	1.77	1.45524	1.46218	1.532	0.159	0.07952
PTPIP51	1.62	1.48	1.2227	1.1513	1.369	0.2192	0.1096
VABP + PTPIP51	1.55	1.59	1.5552	1.36569	1.515	0.1013	0.05063
n2
GR08.01.2022	Split Luciferase readout (RLU)	Cell titer glo readout	viability factor	Normalized Split luciferase readout (RLU)	Fold Change (RLU)
No substrate control	1.04471
Control	27.5294	158027	1	27.5294	1
VAPB	63.9393	207717	1.31444	48.6436	1.76697
PTPIP51	40.0427	155377	0.983234	40.7255	1.47935
VAPB+PTPIP51	29.3054	105489	0.667539	43.9006	1.59468
n1
GR07.25.2022	Split Luciferase readout (RLU)	Cell titer glo readout	viability factor	Normalized Split luciferase readout (RLU)	Fold Change (RLU)
No substrate control	2.36667
Control	35.7948	187369	1	35.7948	1
VAPB	44.1203	160932	0.858906	51.368	1.43507
PTPIP51	57.035	184782	0.986195	57.8334	1.61569
VAPB+PTPIP51	44.5353	150797	0.804816	55.336	1.54592
n3
GR08.11.2022	Split Luciferase readout (RLU)	Cell titer glo readout	viability factor	Normalized Split luciferase readout (RLU)	Fold Change (RLU)
No substrate control	1.27382
Control	34.7605	139489	1	34.7605	1
VAPB	50.1198	138206	0.990805	50.585	1.45524
PTPIP51	32.5779	106919	0.766506	42.5018	1.2227
VAPB+PTPIP51	30.1258	77733.1	0.557271	54.0595	1.5552
n4
GR08.15.2022	Split Luciferase readout (RLU)	Cell titer glo readout	viability factor	Normalized Split luciferase readout (RLU)	Fold Change (RLU)
No substrate control	2.86176
Control	43.2427	139860	1	43.2427	1
VAPB	68.2337	150931	1.07916	63.2284	1.46218
PTPIP51	51.1301	143638	1.02701	49.7853	1.1513
VAPB+PTPIP51	52.1228	123440	0.8826	59.056	1.36569
Repeated measures ANOVA summary
Number of families	1
Number of comparisons per family	6
Alpha	0.05
Tukey's multiple comparisons test	Mean Diff.	95.00% CI of diff.	Below threshold?	Summary	Adjusted P Value
Control vs. VAPB	-0.5319	-0.9156 to -0.1481	Yes	*	0.0205	A-B
Control vs. PTPIP51	-0.3685	-0.8973 to 0.1603	No	ns	0.1238	A-C
Control vs. VABP + PTPIP51	-0.5152	-0.7595 to -0.2709	Yes	**	0.0062	A-D
VAPB vs. PTPIP51	0.1634	-0.3947 to 0.7214	No	ns	0.5693	B-C
VAPB vs. VABP + PTPIP51	0.01663	-0.3322 to 0.3654	No	ns	0.9948	B-D
PTPIP51 vs. VABP + PTPIP51	-0.1467	-0.5586 to 0.2651	No	ns	0.4456	C-D
Test details	Mean 1	Mean 2	Mean Diff.	SE of diff.	n1	n2	q	DF
Control vs. VAPB	1	1.532	-0.5319	0.07952	4	4	9.459	3
Control vs. PTPIP51	1	1.369	-0.3685	0.1096	4	4	4.755	3
Control vs. VABP + PTPIP51	1	1.515	-0.5152	0.05063	4	4	14.39	3
VAPB vs. PTPIP51	1.532	1.369	0.1634	0.1156	4	4	1.998	3
VAPB vs. VABP + PTPIP51	1.532	1.515	0.01663	0.07228	4	4	0.3254	3
PTPIP51 vs. VABP + PTPIP51	1.369	1.515	-0.1467	0.08535	4	4	2.431	3
Repeated measures one-way ANOVA summary
Assume sphericity?	No
F	15.66
P value	0.004
P value summary	**
Statistically significant (P < 0.05)?	Yes
Geisser-Greenhouse's epsilon	0.6728
R squared	0.8392
Was the matching effective?
F	2.36
P value	0.1394
P value summary	ns
Is there significant matching (P < 0.05)?	No
R squared	0.1123
ANOVA table	SS	DF	MS	F (DFn, DFd)	P value
Treatment (between columns)	0.7326	3	0.2442	F (2.018, 6.055) = 15.66	P=0.0040
Individual (between rows)	0.1104	3	0.03681	F (3, 9) = 2.360	P=0.1394
Residual (random)	0.1403	9	0.01559
Total	0.9834	15
Data summary
Number of treatments (columns)	4
Number of subjects (rows)	4
Number of missing values	0

## Sheet: Supplementary Figure 2c
	Independent biological replicates															Independent biological replicates
Sample	n1	n2	n3	n4	Mean	Std. Deviation	Std. Error of Mean								Sample	n1	n2	n3	n4	Mean	Std. Deviation	Std. Error of Mean
sicontrol	1	1	1	1	1	0	0								293T WT	1	1	1	1	1	0	0
siUBXD8#0	1.01849	0.813144	0.685744	1.11521	0.9081	0.1945	0.09727								UBXD8 KO	0.636604	0.552596	1.02333	1.24026	0.8632	0.3244	0.1622
siVCP#2	0.994662	0.833359	1.02546	1.66139	1.129	0.365	0.1825
Band Intensities															Band Intensities
n1	ER-C-RLuc92-311-Myc	GAPDH	(ER-C-RLuc92-311-Myc) : GAPDH	Fold Change (ER-C-RLuc92-311-Myc)											n1	ER-C-RLuc92-311-Myc	GAPDH	(ER-C-RLuc92-311-Myc) : GAPDH	Fold Change (ER-C-RLuc92-311-Myc)
sicontrol	5685.94	11665.8	0.487405	1											293T WT	43683.6	24566.8	1.77815	1
siUBXD8#0	5067.1	10207.3	0.496416	1.01849											D8KO	40851.6	36088.7	1.13198	0.636604
siVCP#2	5518.17	11382.3	0.484803	0.994662
n2	ER-C-RLuc92-311-Myc	GAPDH	(ER-C-RLuc92-311-Myc) : GAPDH	Fold Change (ER-C-RLuc92-311-Myc)											n1	ER-C-RLuc92-311-Myc	GAPDH	(ER-C-RLuc92-311-Myc) : GAPDH	Fold Change (ER-C-RLuc92-311-Myc)
sicontrol	11430.8	10571.2	1.08132	1											293T WT	7091	10755.1	0.659318	1
siUBXD8#0	9905.69	11265.9	0.879266	0.813144											UBXD8 KO	4292.15	11780.7	0.364337	0.552596
siVCP#2	11899.8	13205.5	0.901124	0.833359
n3	ER-C-RLuc92-311-Myc	GAPDH	(ER-C-RLuc92-311-Myc) : GAPDH	Fold Change (ER-C-RLuc92-311-Myc)											n1	ER-C-RLuc92-311-Myc	GAPDH	(ER-C-RLuc92-311-Myc) : GAPDH	Fold Change (ER-C-RLuc92-311-Myc)
sicontrol	915.82	5937.79	0.154236	1											293T WT	6492.33	13653.4	0.47551	1
siUBXD8#0	726.406	6868.03	0.105766	0.685744											UBXD8 KO	6860.45	14098.7	0.486602	1.02333
siVCP#2	896.113	5665.79	0.158162	1.02546
n4	ER-C-RLuc92-311-Myc	GAPDH	(ER-C-RLuc92-311-Myc) : GAPDH	Fold Change (ER-C-RLuc92-311-Myc)											n1	ER-C-RLuc92-311-Myc	GAPDH	(ER-C-RLuc92-311-Myc) : GAPDH	Fold Change (ER-C-RLuc92-311-Myc)
sicontrol	3662.03	22845.3	0.160297	1											293T WT	1311.36	9061.03	0.144725	1
siUBXD8#0	4266.57	23867	0.178764	1.11521											UBXD8 KO	1338.23	7455.5	0.179496	1.24026
siVCP#2	6776.64	25445.9	0.266315	1.66139
One-way ANOVA summary															Paired t test
Number of families	1														Column I	UBXD8 KO
Number of comparisons per family	3														vs.	vs.
Alpha	0.05														Column H	293T WT
Tukey's multiple comparisons test	Mean Diff.	95.00% CI of diff.	Below threshold?	Summary	Adjusted P Value										Paired t test
sicontrol vs. siUBXD8#0	0.09185	-0.3796 to 0.5633	No	ns	0.852	A-B									P value	0.4609
sicontrol vs. siVCP#2	-0.1287	-0.6001 to 0.3427	No	ns	0.7341	A-C									P value summary	ns
siUBXD8#0 vs. siVCP#2	-0.2206	-0.6920 to 0.2508	No	ns	0.4267	B-C									Significantly different (P < 0.05)?	No
															One- or two-tailed P value?	Two-tailed
Test details	Mean 1	Mean 2	Mean Diff.	SE of diff.	n1	n2	q	DF							t, df	t=0.8435, df=3
sicontrol vs. siUBXD8#0	1	0.9081	0.09185	0.1688	4	4	0.7694	9							Number of pairs	4
sicontrol vs. siVCP#2	1	1.129	-0.1287	0.1688	4	4	1.078	9
siUBXD8#0 vs. siVCP#2	0.9081	1.129	-0.2206	0.1688	4	4	1.847	9							How big is the difference?
															Mean of differences (I - H)	-0.1368
															SD of differences	0.3244
ANOVA summary															SEM of differences	0.1622
F	0.8612														95% confidence interval	-0.6529 to 0.3793
P value	0.4547														R squared (partial eta squared)	0.1917
P value summary	ns
Significant diff. among means (P < 0.05)?	No														How effective was the pairing?
R squared	0.1606														Correlation coefficient (r)	Horizontal line
															P value (one tailed)
Brown-Forsythe test															P value summary
F (DFn, DFd)	1.569 (2, 9)														Was the pairing significantly effective?
P value	0.2602
P value summary	ns
Are SDs significantly different (P < 0.05)?	No
Bartlett's test
Bartlett's statistic (corrected)
P value
P value summary
Are SDs significantly different (P < 0.05)?
ANOVA table	SS	DF	MS	F (DFn, DFd)	P value
Treatment (between columns)	0.09821	2	0.0491	F (2, 9) = 0.8612	P=0.4547
Residual (within columns)	0.5131	9	0.05702
Total	0.6114	11
Data summary
Number of treatments (columns)	3
Number of values (total)	12

[truncated: 50 more sheets: Supplementary Figure 2d, Supplementary Figure 2e, Supplementary Figure 2f, Supplementary Figure 2g, Supplementary Figure 2h, Figure 3b, Figure 3d, Figure 3e, Figure 3f, Supplementary Figure 3c, Figure 4c, Figure 4d, Figure 4e, Supplementary Figure 4c, Supplementary Figure 4e, Supplementary Figrue 4f, Supplementary Figure 4g, Supplementary Figure 4h, Figure 6a, Figure 6b …]
